# Supplementary material for: Hmgb2 improves astrocyte to neuron conversion by increasing the chromatin accessibility of genes associated with neuronal maturation in a proneuronal factor-dependent manner
Source: Genome Biol. 2025 Apr 17;26:100. doi: 10.1186/s13059-025-03556-z (PMC12007351; doi:10.1186/s13059-025-03556-z)
Supplement: Supplementary file 2 — Additional File 2: Table S1. GO analysis of processes enriched in the EGF+bFGF and bFGF only proteomes [file 13059_2025_3556_MOESM2_ESM.xlsx]

## Sheet: Table S1a
EGF+bFGF_Enriched_GO_COMPONENT
GO Term	Description	P-value	FDR q-value	Enrichment	number of ptoteins	Proteins
GO:0016528	sarcoplasm	0.000177	0.00833	17.63	3	FLNC, PLEC, GSN
GO:0016460	myosin II complex	0.000298	0.013	10.07	4	MYL12B, MYL9, MYH10, MYH9
GO:0001725	stress fiber	5.02e-12	2.95e-09	8.82	15	ACTN1, MYL12B, ZYX, TPM1, ACTN4, MYL9, MYH10, LPP, LCP1, MYH9, PDLIM1, SYNPO2, FLNB, CNN2, PALLD
GO:0097517	contractile actin filament bundle	5.02e-12	1.97e-09	8.82	15	ACTN1, MYL12B, ZYX, ACTN4, TPM1, MYL9, MYH10, LPP, LCP1, MYH9, PDLIM1, SYNPO2, FLNB, CNN2, PALLD
GO:0098862	cluster of actin-based cell projections	1.32e-07	1.94e-05	8.82	9	ACTN1, FLNB, MYL12B, ACTN4, MYO1C, PLEC, MYH10, MYO1E, MYH9
GO:0005903	brush border	1.32e-07	1.72e-05	8.82	9	ACTN1, FLNB, MYL12B, ACTN4, PLEC, MYO1C, MYH10, MYO1E, MYH9
GO:0032432	actin filament bundle	3e-12	3.53e-09	8.3	16	ACTN1, MYL12B, ZYX, TPM1, ACTN4, MYL9, PLS3, MYH10, LPP, LCP1, MYH9, PDLIM1, SYNPO2, FLNB, CNN2, PALLD
GO:0016459	myosin complex	6.69e-06	0.000605	8.23	7	MYL12A, MYL12B, MYO1C, MYL9, MYH10, MYO1E, MYH9,
GO:0042641	actomyosin	2.92e-11	8.6e-09	8.01	15	ACTN1, MYL12B, ZYX, ACTN4, TPM1, MYL9, MYH10, LPP, LCP1, MYH9, PDLIM1, SYNPO2, FLNB, CNN2, PALLD
GO:0030018	Z disc	3.15e-08	5.3e-06	6.82	12	HSPB1, SORBS2, SYNPO2, ACTN1, FLNB, MYL12B, FLNC, ACTN4, MYL9, FHL2, PALLD, PDLIM1
GO:0005901	caveola	0.000702	0.0229	6.3	5	PTRF, HMOX1, ATP1A1, ATP1B3, MYOF
GO:0001726	ruffle	0.000525	0.0177	4.57	7	IQGAP1, ACTN1, ANXA2, GSN, LCP1, MYH9, PALLD
GO:0005856	cytoskeleton	1.14e-09	2.68e-07	3.09	31	TPM1, ACTN4, CNN11, CTNNAL1, GSN, CDH2, MYH9, PDLIM1, SYNPO2, IQGAP1, NDRG1, FLNB, FLNC, AHNAK, CNN2, ARHGDIB, PALLD, STOM, SORBS2, TUBA4A, BASP1, MVP, LCP1, HSPB1, ACTA2, TAX1BP3, CALD1, MYO1C, PLEC, MYO1E, MSN
GO:0045121	membrane raft	0.000429	0.0153	2.98	12	LAMP2, STOM, IQGAP1, ANXA2, PTRF, AHNAK, HMOX1, MYO1C, ATP1A1, CDH2, ATP1B3, MYOF
GO:0098857	membrane microdomain	0.000491	0.017	2.94	12	LAMP2, STOM, IQGAP1, ANXA2, PTRF, AHNAK, HMOX1, MYO1C, ATP1A1, CDH2, ATP1B3, MYOF
GO:0098589	membrane region	0.000724	0.023	2.82	12	STOM, LAMP2, IQGAP1, ANXA2, PTRF, AHNAK, HMOX1, MYO1C, ATP1A1, CDH2, ATP1B3, MYOF
GO:0005615	extracellular space	1.07e-05	0.000739	2.7	21	STOM, LAMP2, PRDX6, ACTN1, CTSB, ACTN4, GSN, CTSS, LCP1, HSPB1, SORD, ACTA2, C4B, ANXA2, THBS1, SERPINC1, HMOX1, MCAM, LGALS3, PRDX5, MSN
GO:0044430	cytoskeletal part	1.35e-07	1.59e-05	2.36	35	ACTN1, MYL12B, TPM1, ACTN4, GSN, MYH10, CDH2, MYH9, PDLIM1, ANXA11, SYNPO2, MAP1LC3B, IQGAP1, FLNB, NDRG1, MAP1B, CNN2, TUBB3, PALLD, TUBA4A, ZYX, PLS3, MYL9, LPP, LCP1, ATP6V1D, HSPB1, MYL12A, ACTA2, HSPA2, CALD1, PLEC, MYO1C, MYO1E, LMNA
GO:0030055	cell-substrate junction	2.92e-05	0.00172	2.34	24	SORBS2, ACTN1, ZYX, ACTN4, CNN1, GSN, CDH2, LPP, LCP1, MYH9, ITGA3, PDLIM1, HSPB1, SYNPO2, IQGAP1, FLNB, FLNC, AHNAK, MCAM, CNN22, PLEC, FHL2, PALLD, MSN
GO:0005925	focal adhesion	2.92e-05	0.00156	2.34	24	SORBS2, ACTN1, ZYX, ACTN4, CNN1, GSN, CDH2, LPP, LCP1, MYH9, ITGA3, PDLIM1, HSPB1, SYNPO2, IQGAP1, FLNB, FLNC, AHNAK, MCAM, CNN2, PLEC, FHL2, PALLD, MSN
GO:0005912	adherens junction	7.99e-06	0.000627	2.33	27	ACTN1, ACTN4, CNN1, GSN, CDH2, MYH9, ITGA3, PDLIM1, SYNPO2, IQGAP1, NDRG11, FLNB, FLNC, AHNAK, CNN2, PALLD, SORBS2, ZYX, LPP, LCP1, HSPB1, ANXA2, PLEC, MCAM, MYO1E, FHL2, MSN
GO:0048471	perinuclear region of cytoplasm	0.000372	0.0137	2.33	18	STOM, SORBS2, PRDX6, CTSB, MVP, ACTN4, GSN, LCP1, ITGA3, ANXA4, ANXA2, SNAP47, NDRG1, MAP1B, HMOX1, PLEC, PRDX5, MSN
GO:0070161	anchoring junction	8.8e-06	0.000647	2.32	27	ACTN1, ACTN4, CNN1, GSN, CDH2, MYH9, ITGA3, PDLIM1, SYNPO2, IQGAP1, NDRG11, FLNB, FLNC, AHNAK, CNN2, PALLD, SORBS2, ZYX, LPP, LCP1, HSPB1, ANXA2, PLEC, MCAM, MYO1E, FHL2, MSN
GO:0120025	plasma membrane bounded cell projection	7.77e-06	0.000653	2.29	28	ACTN1, ACTN4, TPM1, MYH10, GSN, ATP1A1, CDH2, MYH9, ATP1B3, ITGA3, IQGAP1, FLNB, MAP1B, TUBB3, FBXO2, PALLD, SORBS2, ASS1, ATP6V1D, LCP1, SORD, ACTA2, C4B, ANXA2, SNAP47, MYO1C, MYO1E, MSN
GO:0042995	cell projection	2.3e-05	0.0015	2.17	28	ACTN1, ACTN4, TPM1, MYH10, ATP1A1, CDH2, MYH9, ATP1B3, ITGA3, IQGAP1, FLNB, MAP1B, TUBB3, FBXO2, PALLD, SORBS2, ASS1, ATP6V1D, LCP1, ACTA2, SORD, C4B, ANXA2, SNAP47, MYO1C, MYO1E, MSN
GO:0030054	cell junction	2.53e-05	0.00157	2.11	29	ACTN1, CNN1, ACTN4, GSN, ATP1A1, CDH2, MYH9, ITGA3, PDLIM1, SYNPO2, IQGAP1, NDRG1, FLNB, FLNC, AHNAK, CNN2, PALLD, SORBS2, BASP1, ZYX, LPP, LCP1, HSPB1, ANXA2, MCAM, PLEC, MYO1E, FHL2, MSN
EGF+bFGF_Enriched_GO_FUNCTION
GO Term	Description	P-value	FDR q-value	Enrichment	number of proteins	Proteins
GO:0004602	glutathione peroxidase activity	0.000298	0.0881	10.07	4	GSTM2, PRDX6, GPX1, MGST1
GO:0000146	microfilament motor activity	0.000298	0.0771	10.07	4	MYO1C, MYH10, MYO1E, MYH9
GO:0030898	actin-dependent ATPase activity	0.00057	0.107	8.82	4	MYO1C, MYH10, MYO1E, MYH9
GO:0043236	laminin binding	0.00057	0.0984	8.82	4	THBS1, LGALS3, CTSS, ITGA39
GO:0004601	peroxidase activity	5.89e-05	0.0305	7.56	6	GSTM2, PRDX6, GPX1, MGST1, PRDX5, TXNDC17
GO:0050840	extracellular matrix binding	0.000304	0.07	7.35	5	ANXA2, THBS1, LGALS3, CTSS, ITGA3
GO:0016684	oxidoreductase activity, acting on peroxide as acceptor	9.36e-05	0.0323	7.05	6	GSTM2, PRDX6, GPX1, MGST1, PRDX5, TXNDC17
GO:0005516	calmodulin binding	0.000339	0.0702	4.27	8	IQGAP1, CNN1, CALD1, MYO1C, CNN2, MYH10, MYO1E, MYH9
GO:0003779	actin binding	4.15e-10	8.6e-07	4.07	24	ACTN1, TAGLN, TPM1, ACTN4, CNN1, CTNNAL1, PLS3, MYH10, GSN, LCP1, MYH9, PDLIM1, SYNPO2, IQGAP1, FLNB, FLNC, MAP1B, CALD1, CNN2, MYO1C, PLEC, MYO1E, PALLD, MSN
GO:0051015	actin filament binding	6.4e-05	0.0265	3.37	13	ACTN1, TAGLN, ACTN4, TPM1, PLS3, CTNNAL1, GSN, MYH10, MYH9, LCP1, IQGAP1, MYO1C, MYO1E
GO:0005509	calcium ion binding	4.29e-05	0.0296	3.29	14	ACTN1, MYL12B, ACTN4, PLS3, MYL9, GSN, CDH2, LCP1, ANXA11, ANXA4, MYL12A, IQGAP1, ANXA2, THBS1
GO:0008092	cytoskeletal protein binding	9.15e-10	9.48e-07	2.95	33	ACTN1, TAGLN, MYL12B, CNN1 , ACTN4, TPM1, CTNNAL1, ATP1A1, MYH10, GSN, MYH9, PDLIM1, SYNPO2, MAP1LC3B, IQGAP1, NDRG1, FLNB, FLNC, MAP1B, CNN2, PALLD, SORBS2, PLS3, MYL9, LCP1, ANXA2, HSPA2, CALD1, MYO1C, PLEC, DUSP3, MYO1E, MSN
EGF+bFGF_Enriched_GO_PROCESS
GO Term	Description	P-value	FDR q-value	Enrichment	number_of_proteins	proteins
GO:0055015	ventricular cardiac muscle cell development	0.000177	0.137	17.63	3	MYH10, FHL2, LMNA
GO:0097205	renal filtration	0.000177	0.126	17.63	3	MCAM, MYO1E, ITGA3
GO:0055002	striated muscle cell development	9.48e-07	0.00404	10.28	7	FLNC, UCHL1, MYH10, GPX1, FHL2, LMNA, MYOF
GO:0055001	muscle cell development	9.48e-07	0.00269	10.28	7	UCHL1, FLNC, MYH10, GPX1, LMNA, FHL2, MYOF
GO:0048747	muscle fiber development	0.00057	0.202	8.82	4	UCHL1, FLNC, GPX1, MYOF
GO:1902041	regulation of extrinsic apoptotic signaling pathway via death domain receptors	0.000982	0.289	7.84	4	THBS1, HMOX1, LGALS3, GPX1
GO:0030048	actin filament-based movement	0.000211	0.138	6.22	6	TPM1, ACTN4, MYO1C, MYH10, MYO1E, MYH9
GO:0061572	actin filament bundle organization	0.000575	0.196	5.29	6	ACTN1, ZYX, ACTN4, PLS3, LCP1, PDLIM1
GO:0051017	actin filament bundle assembly	0.000575	0.189	5.29	6	ACTN1, ZYX, ACTN4, PLS3, LCP1, PDLIM1
GO:0002064	epithelial cell development	0.000312	0.148	4.94	7	ACTA2, IQGAP1, FLNB, MYO1E, GPX1, PALLD, MSN
GO:0031032	actomyosin structure organization	0.000312	0.14	4.94	7	ZYX, CNN1, TPM1, CNN2, MYH10, MYH9, PDLIM1
GO:0048468	cell development	8.14e-08	0.000694	4.34	17	HPRT1, UCHL1, GSN, MYH10, GPX1, MYOF, ACTA2, IQGAP1, ANXA2, FLNB, FLNC, HSPA2, MYO1E, LMNA, FHL2, PALLD
GO:0003012	muscle system process	3.44e-05	0.0419	4.13	11	GSTM2, MYL12A, ACTA2, MYL12B, TPM1, CALD1, HMOX1, MYL9, GSN, ATP1A1, MYOF
GO:0098609	cell-cell adhesion	0.000424	0.172	3.18	11	HSPB1, MYL12A, ANXA2, MYL9, GPC4, LPP, CDH2, MYH9, PALLD, MSN, PDLIM1
GO:0007015	actin filament organization	0.000492	0.182	3.13	11	SORBS2, ACTN1, ZYX, ACTN4, TPM1, MYO1C, PLS3, GSN, MYO1E, LCP1, PDLIM1
GO:0007155	cell adhesion	1.41e-05	0.024	3.09	17	ZYX, MYL9, CTNNAL1, MYH10, CDH2, LPP, MYH9, ITGA3, PDLIM1, HSPB1, MYL12A, ANXA2, THBS1, MCAM, GPC4, PALLD, MSN
GO:0016477	cell migration	0.000123	0.117	2.74	16	MYH10, GPX1, CDH2, MYH9, LCP1, ATP1B3, ITGA3, PDLIM1, IQGAP1, THBS1, MAP1B, LGALS3, GPC4, DCLK1, PALLD, MSN
GO:0030029	actin filament-based process	0.000672	0.205	2.7	13	ZYX, ACTN4, TPM1, CNN1, GSN, MYH10, MYH9, PDLIM1, FLNB, MYO1C, CNN2, MYO1E, PALLD
GO:0006928	movement of cell or subcellular component	1.06e-05	0.0227	2.47	24	UCHL1, TPM1, ACTN4, MYH10, GPX1, CDH2, ATP1B3, LCP1, MYH9, ITGA3, PDLIM1, HSPB1, SORD, IQGAP1, THBS1, MAP1B, MYO1C, TUBB3, LGALS3, GPC4, MYO1E, DCLK1, PALLD, MSN
GO:0006887	exocytosis	0.000631	0.199	2.02	22	STOM, LAMP2, PRDX6, TUBA4A, ACTN1, CTSB, MVP , ACTN4, GSN, MYH10, CTSS, MYH9, ATP6V1D, PYGB, IQGAP1, ANXA2, SNAP47, THBS1, CNN2, LGALS3, CYB5R3, MGST1

## Sheet: Table S1b
EGF+bFGF_Enriched_GO_COMPONENT
GO Term	Description	P-value	FDR q-value	Enrichment	number of proteins	Proteins
GO:0000785	chromatin	6.3e-05	0.0742	4.27	10	Psip1, Pcna, Hist1h1e, Nucks1, Sfpq, Tmpo, Hmgb2, Mcm2, Hmgb1, Hist1h1b
GO:0044454	nuclear chromosome part	6.3e-05	0.0371	4.27	10	Psip1, Pcna, Hist1h1e, Nucks1, Hmgb2, Mcm2, Hmgb1, Hist1h1b, Smc4, Smarcc2
GO:0044427	chromosomal part	0.000457	0.179	2.8	13	Psip1, Pcna, Mcm2, Smc4, Smarcc2, Rcc2, Hist1h1e, Nucks1, Tmpo, Sfpq, Hmgb2, Hmgb1, Hist1h1b
EGF+bFGF_Enriched_GO_FUNCTION
GO Term	Description	P-value	FDR q-value	Enrichment	number of proteins	Proteins
GO:0015175	neutral amino acid transmembrane transporter activity	0.000433	0.0631	15.37	3	Slc3a2, Slc7a5, Slc1a4
GO:0015179	L-amino acid transmembrane transporter activity	1.22e-05	0.00832	12.81	5	Slc3a2, Slc7a5, Slc1a4, Slc1a3, Slc1a2
GO:0015171	amino acid transmembrane transporter activity	5.09e-05	0.0208	10.25	5	Slc3a2, Slc7a5, Slc1a4, Slc1a3, Slc1a2
GO:0015081	sodium ion transmembrane transporter activity	0.000883	0.0859	8.2	4	Atp1b2, Slc4a4, Slc1a3, Slc1a2
GO:0008514	organic anion transmembrane transporter activity	0.000183	0.0311	6.47	6	Slc3a2, Slc7a5, Slc1a4, Slc4a4, Slc1a3, Slc1a2
GO:0046943	carboxylic acid transmembrane transporter activity	0.000699	0.0792	6.4	5	Slc3a2, Slc7a5, Slc1a4, Slc1a3, Slc1a2
GO:0046873	metal ion transmembrane transporter activity	0.000157	0.0321	5.52	7	Gpm6a, Atp1b2, Tfrc, Marcksl1, Slc4a4, Slc1a3, Slc1a2
GO:0008324	cation transmembrane transporter activity	5.22e-06	0.0107	4.55	12	Slc3a2, Gpm6a, Slc7a5 , Cox7b, Atp1b2, Tfrc, Atp5e, Slc1a4, Marcksl1, Slc4a4, Slc1a3, Slc1a2
GO:0003690	double-stranded DNA binding	5.93e-06	0.00605	4.16	13	Psip1, Pcna, Fubp1, Mcm3, Mcm2, Cnbp, Hist1h1e, Nucks1, Sfpq, Hmgb2, Hmgb1, Ybx3, Hist1h1b
GO:0003682	chromatin binding	0.00013	0.0378	3.94	10	Psip1, Pcna, Hist1h1e, Nucks1, Sfpq, Shmt2, Hmgb2, Hmgb1, Hist1h1b, Smarcc2
GO:0022804	active transmembrane transporter activity	0.000816	0.0877	3.81	8	Tomm20, Slc7a5, Atp1b2, Atp5e, Slc1a4, Slc4a4, Slc1a3, Slc1a2
GO:0031406	carboxylic acid binding	0.000816	0.0833	3.81	8	Gfpt1, Glul, Fabp7, Shmt2, Aldh5a1, Fabp5, Dbt, Slc1a3
GO:0022890	inorganic cation transmembrane transporter activity	0.000489	0.0665	3.69	9	Gpm6a, Cox7b, Atp1b2, Tfrc, Atp5e, Marcksl1, Slc4a4, Slc1a3, Slc1a2
GO:0015318	inorganic molecular entity transmembrane transporter activity	0.000131	0.0334	3.37	12	Slc3a2, Gpm6a, Slc7a5, Cox7b, Atp1b2, Tfrc, Atp5e, Slc1a4, Marcksl1, Slc4a4, Slc1a3, Slc1a2
GO:0015075	ion transmembrane transporter activity	0.000172	0.0318	3.28	12	Slc3a2, Gpm6a, Slc7a5, Cox7b, Atp1b2, Tfrc, Atp5e, Slc1a4, Marcksl1, Slc4a4 , Slc1a3, Slc1a2
GO:0022857	transmembrane transporter activity	0.000144	0.0327	3.13	13	Atp1b2, Tfrc, Atp5e, Slc4a4, Slc1a3, Slc1a2, Tomm20 , Slc3a2, Slc7a5, Gpm6a, Cox7b, Slc1a4, Marcksl1
GO:0005215	transporter activity	8.18e-05	0.0278	3.12	14	Atp1b2, Tfrc, Fabp5, Atp5e, Slc4a4, Slc1a3, Slc1a2, Tomm20, Slc3a2, Slc7a5, Gpm6a, Cox7b, Slc1a4 , Marcksl1
GO:0003677	DNA binding	4.58e-05	0.0234	2.83	17	Psip1, Pcna, Fubp1, Bclaf1, Mcm3, Mcm2, Smc4, Cnbp, Smarcc2, Hist1h1e, Nucks1, Sfpq, Tmpo, Hmgb2, Ybx3, Hmgb1, Hist1h1b
EGF+bFGF_Enriched_GO_PROCESS
GO Term	Description	P-value	FDR q-value	Enrichment	number of proteins	Proteins
GO:0015804	neutral amino acid transport	0.000433	0.305	15.37	3	Slc3a2, Slc7a5, Slc1a4
GO:0089718	amino acid import across plasma membrane	4.77e-06	0.0403	14.64	5	Slc3a2, Slc7a5, Slc1a4, Slc1a3, Slc1a2
GO:0000724	double-strand break repair via homologous recombination	0.00055	0.31	9.11	4	Nucks1, Sfpq, Mcm3, Mcm2
GO:0000725	recombinational repair	0.00055	0.291	9.11	4	Nucks1, Sfpq, Mcm3, Mcm2
GO:0007417	central nervous system development	0.00055	0.274	9.11	4	Marcks, Cox7b, Aldh5a1, Marcksl1
GO:0045913	positive regulation of carbohydrate metabolic process	0.000883	0.325	8.2	4	Hmgb1, Gpd1, Slc4a4, Gpt2
GO:0006310	DNA recombination	9.02e-05	0.127	7.23	6	Nucks1, Sfpq, Hmgb2, Mcm3, Hmgb1, Mcm2
GO:0098739	import across plasma membrane	0.00013	0.157	6.83	6	Slc3a2, Slc7a5, Atp1b2, Slc1a4, Slc1a3, Slc1a2
GO:0071103	DNA conformation change	0.000499	0.302	6.83	5	Hist1h1e, Hmgb1, Mcm2, Hist1h1b, Smc4
GO:0008652	cellular amino acid biosynthetic process	0.000447	0.29	5.59	6	Aldh18a1, Glul, Psph, Shmt2, Slc1a3, Asns
GO:0071824	protein-DNA complex subunit organization	0.000581	0.273	5.35	6	Hist1h1e, Mcm3, Mcm2, Hist1h1b, Smarcc2, Ptma
GO:0015849	organic acid transport	0.000332	0.28	4.95	7	Slc3a2, Crot, Slc7a5, Fabp5, Slc1a4, Slc1a3, Slc1a2
GO:0046942	carboxylic acid transport	0.000332	0.255	4.95	7	Slc3a2, Crot, Slc7a5, Fabp5, Slc1a4, Slc1a3, Slc1a2
GO:0015711	organic anion transport	0.000183	0.193	4.68	8	Slc3a2, Crot, Slc7a5, Fabp5, Slc1a4, Slc4a4, Slc1a3, Slc1a2
GO:0051276	chromosome organization	0.000774	0.297	4.35	7	Pcna, Hist1h1e, Sfpq, Mcm2, Hmgb1, Hist1h1b, Smc4
GO:0098655	cation transmembrane transport	0.000252	0.237	4.01	9	Cyc1, Slc3a2, Slc7a5, Atp1b2, Ero1l, Atp5e, Slc1a4, Slc4a4, Slc1a3
GO:0006820	anion transport	0.000959	0.312	3.73	8	Slc3a2, Crot, Slc7a5, Fabp5, Slc1a4, Slc4a4, Slc1a33, Slc1a2
GO:0006259	DNA metabolic process	0.000663	0.295	3.55	9	Pcna, Nucks1, Sfpq, Hmgb2, Mcm3, Mcm2, Hmgb1, Cnbp, Rrm2
GO:0034220	ion transmembrane transport	0.000673	0.285	3.25	10	Slc3a2, Cyc1, Slc7a5, Atp1b2, Ero1l, Atp5e, Slc1a4, Slc4a4, Slc1a3, Slc1a2
