# Supplementary material for: Hmgb2 improves astrocyte to neuron conversion by increasing the chromatin accessibility of genes associated with neuronal maturation in a proneuronal factor-dependent manner
Source: Genome Biol. 2025 Apr 17;26:100. doi: 10.1186/s13059-025-03556-z (PMC12007351; doi:10.1186/s13059-025-03556-z)
Supplement: Supplementary file 3 — Additional File 3: Table S2. Full list of differentially regulated genes between different conditions [file 13059_2025_3556_MOESM3_ESM.xlsx]

## Sheet: EGF_bFGF_Hmgb2_RNA
EGF_bFGF_Hmgb2 vs EGF_bFGF_Control
Regulation	Gene	log2 Fold Change	Adj.Pval
Up	CBFA2T3	6.11947	4.62e-06
Up	NEUROG2	5.59176	1.04e-21
Up	HMGB2	3.11252	1.29e-15
Down	CALB1	-7.12724	0.0132

## Sheet: EGF_bFGF_Neurog2_RNA
EGF_bFGF_Neurog2 vs EGF_bFGF_Control
Regulation	Gene	log2 Fold Change	Adj.Pval
Up	CBFA2T3	9.32969	1.61e-17
Up	NEUROG2	9.19105	1.85e-53
Up	SCT	8.3804	6.55e-14
Up	SEMA3G	7.79858	1.25e-05
Up	TMEM114	7.37413	8.86e-07
Up	NHLH1	7.30452	1.3e-06
Up	HS3ST2	7.08037	3.02e-07
Up	NEUROD4	7.00834	0.00753
Up	NEUROD1	6.92791	3.72e-09
Up	NEUROD2	6.88802	4.9e-06
Up	DLL4	6.78489	6.39e-14
Up	GUCY1B2	6.49541	5.38e-07
Up	TBATA	6.39215	1.16e-06
Up	4930447F24RIK	6.35437	8.76e-14
Up	ADAMTSL2	6.34201	4.79e-07
Up	RBFOX3	6.32681	2.73e-08
Up	GM14207	6.29475	2.09e-08
Up	CILP	6.20837	5.6e-06
Up	PRMT8	6.18189	3.61e-09
Up	TFF3	6.1176	0.00669
Up	TDH	6.03704	0.000632
Up	RGS13	5.94444	0.00191
Up	ZMAT4	5.84326	1.14e-06
Up	SLC26A3	5.79289	0.0101
Up	HPCA	5.65707	1.55e-05
Up	KYNU	5.65113	0.00121
Up	GSDMA	5.64853	0.00235
Up	UCMA	5.57667	1.22e-06
Up	CTRB1	5.57154	0.00012
Up	SEBOX	5.5516	0.0252
Up	HEYL	5.53045	4.14e-05
Up	LAO1	5.52576	0.00325
Up	CHRNA3	5.44813	7.06e-06
Up	MIAT	5.36823	1.13e-08
Up	MFNG	5.26655	2.15e-06
Up	CNTN2	5.2227	1.15e-08
Up	LZTS1	5.22176	1.26e-25
Up	GJD2	5.13677	0.0145
Up	COL28A1	5.12799	0.000667
Up	GSG1L	5.10933	4.36e-07
Up	ACKR1	5.10044	3.75e-15
Up	BNC1	5.07086	0.0247
Up	LAMA1	5.06892	2.83e-06
Up	SV2B	5.03241	1.5e-07
Up	ACPP	5.02689	7.6e-05
Up	TMEM28	4.98742	0.00622
Up	SLIT1	4.98533	6.29e-11
Up	CBLN4	4.85473	0.00444
Up	INSM1	4.72106	0.000104
Up	KCNQ2	4.68872	0.00101
Up	GBP8	4.66996	0.0375
Up	HTR3A	4.65833	2.86e-06
Up	COL25A1	4.65309	0.0187
Up	GRIN2C	4.64768	2.89e-05
Up	INSC	4.64202	8.07e-05
Up	PPP1R14A	4.62382	1.82e-10
Up	HRH3	4.61627	0.00881
Up	VIPR1	4.60722	0.00298
Up	MYH3	4.57302	0.0241
Up	DCX	4.55921	0.000728
Up	DSCAML1	4.54172	1.74e-06
Up	RASD1	4.51539	6.03e-06
Up	MMEL1	4.4906	3.53e-05
Up	PLCXD3	4.48286	0.00315
Up	C030029H02RIK	4.452	0.0161
Up	MC5R	4.43376	0.0343
Up	MIR124A-1HG	4.42945	0.0237
Up	TPH1	4.42531	0.0371
Up	SYPL2	4.41634	0.0016
Up	IGF2OS	4.4018	0.0444
Up	SLC24A2	4.36784	2.56e-05
Up	LRTM1	4.34573	0.015
Up	CHRNB4	4.33942	1.63e-05
Up	MFAP4	4.3143	4.68e-08
Up	RCOR2	4.30346	1.21e-09
Up	IGSF21	4.29813	4.14e-05
Up	ADIPOQ	4.29246	0.0164
Up	ELAVL2	4.25278	4.9e-09
Up	FGR	4.22971	0.0248
Up	DLL3	4.21929	8.25e-06
Up	RNASE1	4.12637	0.0338
Up	IGDCC3	4.11186	4.19e-06
Up	DRD2	4.0323	0.000445
Up	MYOC	4.00026	0.0184
Up	FRRS1L	3.94103	1.03e-05
Up	TH	3.939	0.00175
Up	A930003A15RIK	3.91654	0.0333
Up	MYT1	3.88233	0.0402
Up	CCM2L	3.88096	0.0336
Up	KLHL33	3.85855	0.000293
Up	TRP53I11	3.82429	1.85e-17
Up	HPSE	3.81998	0.000458
Up	BTBD17	3.81872	1.74e-06
Up	XKR7	3.80854	0.0248
Up	TMEM178	3.77873	8.07e-05
Up	GM10639	3.7628	0.0164
Up	TECTA	3.70728	0.00236
Up	GNG4	3.69143	0.000922
Up	MAP6D1	3.68889	9.17e-06
Up	CNR1	3.66127	5.79e-07
Up	CADM3	3.61633	4.19e-06
Up	CPXM2	3.5753	0.00168
Up	MRLN	3.5695	0.0398
Up	GM9748	3.56354	0.01
Up	GGT5	3.56236	0.0132
Up	RNF112	3.54688	0.0183
Up	RASGEF1C	3.5281	7.33e-05
Up	RAB3C	3.51765	0.00838
Up	IGFBPL1	3.51054	0.000897
Up	SHISA2	3.47746	0.000638
Up	HES6	3.46851	5.54e-22
Up	LINGO3	3.45495	0.00189
Up	PORCN	3.4544	8.99e-05
Up	GRM4	3.37015	0.000209
Up	TRHDE	3.33632	0.0398
Up	CPLX2	3.32978	1.63e-18
Up	TTC39AOS1	3.29612	0.0014
Up	PCDH8	3.27338	0.00838
Up	FLRT1	3.2485	2.89e-05
Up	FXYD6	3.24762	0.000458
Up	TMC3	3.238	0.000986
Up	SCUBE1	3.19221	0.00124
Up	FNDC5	3.19098	0.000173
Up	SUSD2	3.1775	0.00567
Up	THSD4	3.17333	0.0153
Up	PLB1	3.17182	0.00502
Up	EGFEM1	3.17084	0.0161
Up	GM11549	3.16883	2.67e-08
Up	STOX1	3.16377	0.0109
Up	GM30539	3.13918	0.01
Up	SFRP5	3.13537	0.0436
Up	9130019P16RIK	3.13176	0.0209
Up	B3GALT2	3.13097	0.015
Up	RHBDL3	3.12305	0.00118
Up	DCC	3.07048	0.00567
Up	RDH5	3.0456	4.52e-11
Up	ADCYAP1R1	3.03991	0.00838
Up	SERPINB6B	3.02536	0.0279
Up	ONECUT2	3.02164	0.00467
Up	ADAMTS4	3.02063	3.1e-07
Up	DENND11	3.01715	2.09e-08
Up	B3GALT5	2.99519	0.0033
Up	ELAVL4	2.98597	0.00708
Up	ECSCR	2.95386	0.0183
Up	DLL1	2.95152	1.52e-05
Up	PRRT1	2.9177	0.0164
Up	APCDD1	2.91348	0.00347
Up	TNXB	2.88478	0.0205
Up	RIMKLA	2.87302	0.0347
Up	EPHA3	2.86356	0.00413
Up	KCNH7	2.85456	0.046
Up	LRRTM1	2.84497	2.86e-05
Up	RND2	2.84049	0.00033
Up	LRRTM2	2.79116	7.96e-05
Up	PRDM8	2.75497	0.00351
Up	SCN8A	2.75327	3.95e-05
Up	PROX1	2.75128	0.000368
Up	PIEZO2	2.74231	4.14e-05
Up	PDE9A	2.74105	0.00524
Up	ACE	2.74011	0.00309
Up	NXPH4	2.73986	0.00527
Up	CMAH	2.73646	0.0395
Up	IGSF10	2.71705	0.0106
Up	CYP2S1	2.68351	0.0335
Up	NKAIN3	2.67404	0.00396
Up	CECR2	2.67275	0.00721
Up	ST8SIA5	2.66661	0.0419
Up	FOXO6	2.64917	0.0419
Up	NDST4	2.62978	0.0442
Up	MYCN	2.61701	0.00303
Up	SRPK3	2.57793	0.0107
Up	TMEM51	2.56715	0.0164
Up	PPFIBP2	2.53694	0.000493
Up	LRP8	2.52197	3.62e-05
Up	PDZRN4	2.51515	0.00972
Up	ABCB9	2.51374	0.000464
Up	TRNP1	2.50195	1.24e-05
Up	BCHE	2.4953	0.000893
Up	SH3RF3	2.49284	4.52e-11
Up	TAFA1	2.46839	5.6e-06
Up	LOC102632463	2.46152	0.0233
Up	ZBTB46	2.45492	0.00034
Up	MDGA1	2.44544	0.00104
Up	ST18	2.44156	0.0343
Up	LRRN1	2.44094	0.0355
Up	OLFML2B	2.42771	2.15e-06
Up	RBM24	2.37125	0.047
Up	NECAB3	2.34619	0.00144
Up	PIWIL4	2.34562	0.000112
Up	THPO	2.32499	0.0151
Up	EMID1	2.3011	0.0343
Up	C1QL1	2.29806	0.0258
Up	NUP210	2.27393	0.0397
Up	SEL1L3	2.2734	0.046
Up	PEX5L	2.26546	0.0357
Up	MAP3K13	2.25205	0.0315
Up	THRSP	2.24727	0.0407
Up	CHGA	2.24382	0.0371
Up	6430548M08RIK	2.23571	8.23e-07
Up	LYNX1	2.23373	0.00727
Up	SHF	2.21133	0.0206
Up	ENOX1	2.19482	1.43e-06
Up	MAPT	2.1873	0.0341
Up	BSN	2.18327	0.000486
Up	EFNA3	2.1623	0.000919
Up	GRK3	2.13636	0.000798
Up	GPR153	2.13363	0.00453
Up	POU3F2	2.12389	0.00444
Up	OLFML3	2.10812	3.94e-08
Up	SLC9A9	2.09824	0.000628
Up	CELSR3	2.07507	0.0374
Up	RNF165	2.06996	0.0342
Up	MYCL	2.05511	8.89e-08
Up	MATN2	2.0543	0.00363
Up	WSCD1	2.05333	0.00149
Up	GAMT	2.04902	6.44e-06
Up	SOX11	2.0423	2.56e-05
Up	FBXO32	2.03283	0.00716
Up	CORO2B	2.01751	0.00103
Up	KCNK3	2.00824	0.0432
Up	SYN2	2.00464	0.0251
Up	PNMAL2	2.00038	0.00484
Up	P2RX5	1.98955	0.0411
Up	PHEX	1.97744	0.021
Up	RNF122	1.96755	0.0147
Up	ITGA7	1.96256	0.00803
Up	YPEL1	1.93685	0.00076
Up	GPC2	1.90141	0.0419
Up	CHRD	1.89205	0.0164
Up	ZBTB18	1.89019	0.01
Up	ANKS1	1.88831	2.54e-06
Up	TTC39A	1.8695	0.000105
Up	LY6E	1.86784	0.0242
Up	FBXO10	1.85451	0.00081
Up	SPSB4	1.83743	0.0173
Up	TGIF2	1.83573	4.18e-05
Up	PRXL2B	1.83009	0.00013
Up	PARP16	1.8121	4.47e-05
Up	SERPINI1	1.80242	0.00695
Up	GNG2	1.78759	0.0419
Up	TBC1D9	1.76448	0.0053
Up	WHRN	1.76167	0.000845
Up	EML6	1.75576	2.27e-06
Up	IGSF3	1.75233	0.000398
Up	TOX3	1.74715	0.0448
Up	BTG2	1.73096	0.0121
Up	CD1D1	1.72909	0.00147
Up	1700110K17RIK	1.72147	0.0427
Up	AFAP1	1.70738	3.83e-12
Up	KDM7A	1.70534	0.0448
Up	FGD4	1.69408	4.2e-05
Up	GFRA2	1.69262	0.0362
Up	SRRM4	1.68341	0.0251
Up	TNIK	1.66161	0.0108
Up	2310043M15RIK	1.65755	0.0198
Up	PLCXD2	1.65537	0.000398
Up	CHD7	1.63375	0.0145
Up	CTNS	1.62469	0.0338
Up	ITGA4	1.62217	0.0233
Up	EIF4E3	1.61875	0.000177
Up	HOMER2	1.60593	3.87e-05
Up	PCDHB5	1.5945	0.0406
Up	FAM210B	1.57948	0.000714
Up	BC034090	1.57593	0.000736
Up	CDH10	1.57517	0.00882
Up	2810006K23RIK	1.56803	2.76e-06
Up	ERO1LB	1.56061	2.89e-05
Up	PXYLP1	1.55636	0.0371
Up	TUBB3	1.55569	0.0164
Up	EHD3	1.54977	0.0248
Up	SLC26A11	1.53163	0.00107
Up	GDPD1	1.52949	0.0291
Up	MPHOSPH9	1.52205	1.8e-06
Up	VPS37B	1.51832	0.000173
Up	TBC1D4	1.51399	0.0482
Up	CAMKK1	1.50232	0.0151
Up	5430405H02RIK	1.45424	0.00422
Up	RALGDS	1.45149	0.0161
Up	CEMIP2	1.43446	7.15e-06
Up	CXCR4	1.43333	0.0397
Up	SDC3	1.40745	0.0014
Up	PPT2	1.40725	0.00343
Up	INAVA	1.40112	0.0336
Up	HPS4	1.39697	4.81e-05
Up	EPB41	1.37493	0.0219
Up	HMGN5	1.37385	0.0398
Up	PLEKHG5	1.37183	0.000973
Up	ZFP184	1.34426	0.0333
Up	ZC3H12C	1.34352	0.00251
Up	LIFR	1.34004	0.0336
Up	ENDOD1	1.32844	0.0145
Up	HDAC4	1.3221	0.00175
Up	NCK2	1.28934	0.00012
Up	ST3GAL5	1.25902	0.000341
Up	STXBP1	1.2437	4.62e-08
Up	PKNOX2	1.23816	0.0242
Up	AKT2	1.22299	0.00927
Up	FKBPL	1.21689	0.025
Up	TFDP2	1.21113	0.00304
Up	PCMTD1	1.20221	0.018
Up	DCLRE1C	1.19284	1.14e-06
Up	DUSP14	1.19273	0.0344
Up	TRIM62	1.1549	0.0412
Up	AAMDC	1.14972	0.0156
Up	PURB	1.13933	0.0101
Up	BCL2L11	1.13071	0.0228
Up	MARCKSL1	1.1295	0.000736
Up	BCL7A	1.12031	0.0336
Up	SEPTIN8	1.10405	0.0251
Up	H2AZ1	1.10273	0.0341
Up	NEIL1	1.09325	0.00972
Up	SHB	1.08862	0.0397
Up	AGO1	1.08762	0.000105
Up	ITPR1	1.06658	0.0347
Up	TTYH2	1.05377	0.0248
Up	IGF2R	1.05286	0.0213
Up	AUTS2	1.05051	0.0124
Up	PRICKLE2	1.04227	0.048
Up	NATD1	1.04065	0.0164
Up	SLC25A22	1.0343	0.0146
Up	CNTROB	1.01081	0.0336
Down	SLFN1	-17.3061	1.59e-07
Down	CALB1	-8.47057	0.000106
Down	LCE1H	-8.46768	0.0261
Down	VSIG2	-7.59177	0.00262
Down	U90926	-7.04449	0.0107
Down	SERPINB2	-6.99748	0.00144
Down	SERPINE1	-6.69951	1.68e-06
Down	TRPC6	-5.95935	0.0488
Down	PBP2	-5.82071	0.00154
Down	MMP10	-5.73653	0.0114
Down	VSTM5	-5.7183	0.0419
Down	KRT19	-5.58831	9.64e-05
Down	PRL2C2	-5.52706	0.0196
Down	GREM2	-5.43414	0.0212
Down	GLYAT	-5.16019	0.00913
Down	ANKRD1	-5.12688	0.0247
Down	GJB3	-4.9932	0.000716
Down	ESAM	-4.97609	0.00216
Down	GPRC5A	-4.77596	0.00298
Down	PLAUR	-4.76113	0.00233
Down	HMGA2	-4.73496	0.00639
Down	RASSF6	-4.72477	0.0145
Down	INHBA	-4.53244	0.00229
Down	GJA4	-4.49316	0.00125
Down	S100A7A	-4.48998	0.0153
Down	HAS2	-4.33856	0.000128
Down	FOXS1	-4.1445	0.0122
Down	IL1RL1	-4.08017	0.0023
Down	TNFSF15	-4.02691	0.0239
Down	GJB2	-3.96941	0.00444
Down	COCH	-3.95408	0.0248
Down	TINAGL1	-3.94364	0.00567
Down	HAS2OS	-3.88229	0.000602
Down	FLT1	-3.84129	0.0183
Down	HMGA1	-3.83347	0.0281
Down	NGF	-3.67254	0.000225
Down	GM36582	-3.63026	0.0364
Down	SLC17A8	-3.57169	0.0281
Down	FGF7	-3.56848	0.00972
Down	PTGS2	-3.52684	0.00337
Down	ANXA1	-3.44931	0.00567
Down	MPZL2	-3.38382	0.0145
Down	ENPP1	-3.35263	0.0123
Down	GJB4	-3.3138	0.0152
Down	ACVRL1	-3.31287	0.0164
Down	TLL1	-3.29761	0.00907
Down	SLC1A6	-3.29661	0.01
Down	ADH7	-3.28225	0.0252
Down	MMP3	-3.25545	0.0237
Down	GPR176	-3.14719	0.0101
Down	ADGRA2	-2.89404	0.0362
Down	IGF2BP1	-2.87569	0.0315
Down	GASK1B	-2.82853	0.00209
Down	NPNT	-2.75382	0.0384
Down	PERP	-2.72254	0.0145
Down	GM3716	-2.6826	0.0343
Down	THBS1	-2.66121	0.0074
Down	DOCK5	-2.64435	0.0397
Down	ITGA5	-2.48226	0.00932
Down	NR4A1	-2.44518	0.0207
Down	CXCR6	-2.41487	0.0429
Down	RIN1	-2.34144	0.0155
Down	CAVIN4	-2.33433	0.000319
Down	GM15270	-2.30986	0.00138
Down	CCN2	-2.26833	0.00229
Down	LGALS3	-2.171	0.0343
Down	CNN1	-2.16337	0.00917
Down	UNC5C	-2.12506	0.0385
Down	IL7	-2.10748	0.0184
Down	TMEM151A	-2.04744	0.0285
Down	FLRT2	-2.0382	0.028
Down	KLF5	-1.98958	0.00112
Down	FSTL3	-1.98852	0.0278
Down	TM4SF1	-1.97348	0.0343
Down	FZD5	-1.97191	0.047
Down	SCX	-1.96933	0.000963
Down	GRB14	-1.93969	0.00168
Down	AHNAK	-1.8745	0.0106
Down	PHLDA1	-1.86831	0.0442
Down	HSPB2	-1.8166	0.0213
Down	PTCHD4	-1.76115	0.00992
Down	CAPG	-1.75874	0.0431
Down	TAGLN2	-1.74787	0.0343
Down	GADD45B	-1.73675	0.0431
Down	KLF6	-1.6869	0.00504
Down	EMP2	-1.62115	0.00244
Down	CRIM1	-1.61041	0.0241
Down	SMAD9	-1.5911	0.0371
Down	SHROOM4	-1.57229	0.0459
Down	6820408C15RIK	-1.55818	0.0397
Down	ANXA3	-1.55805	0.00343
Down	TMEM37	-1.55689	0.0122
Down	CCN1	-1.53153	0.00327
Down	PDGFA	-1.51303	0.00081
Down	BDNF	-1.4995	0.0248
Down	CALHM5	-1.49191	0.0153
Down	LRRC8C	-1.48471	0.0116
Down	F3	-1.4675	0.0042
Down	ZFP36L2	-1.46593	0.0263
Down	CDKL2	-1.44826	0.0398
Down	MYO1H	-1.43213	0.0183
Down	CCN3	-1.41526	0.0326
Down	S1PR2	-1.41467	0.0419
Down	2210408F21RIK	-1.34397	0.0153
Down	APBB2	-1.32999	0.0272
Down	KCTD10	-1.29033	0.0239
Down	CSRP1	-1.26469	0.0371
Down	BAMBI	-1.21717	0.0419
Down	OSTF1	-1.17162	0.0153
Down	PDLIM7	-1.1374	0.0164
Down	ARL4C	-1.10821	0.0241
Down	SAMD4	-1.10455	0.0248
Down	RHOJ	-1.08693	0.0397
Down	LRRK1	-1.08319	0.0362
Down	PDLIM5	-1.08114	5.58e-05
Down	FEZ2	-1.06557	8.07e-07
Down	WDR1	-1.06508	0.0341
Down	ILK	-1.06241	0.0384
Down	ADGRE5	-1.04809	0.0444
Down	AVPI1	-1.02776	0.00123
Down	SLC9A3R2	-1.02104	0.0135
Down	STK39	-1.01696	0.0343

## Sheet: EGF_bFGF_Neurog2+Hmgb2_RNA
EGF_bFGF_Neurog2+Hmgb2 vs EGF_bFGF_Control
Regulation	Gene	log2 Fold Change	Adj.Pval
Up	CBFA2T3	9.77488	1.93e-19
Up	NEUROG2	9.60768	1.25e-58
Up	NHLH1	8.57534	2.53e-09
Up	NEUROD2	8.35327	4.05e-09
Up	NEUROD1	8.23434	2.64e-13
Up	RBFOX3	7.59877	2.72e-12
Up	SEMA3G	7.4863	3.52e-05
Up	TFF3	7.46352	0.000233
Up	NEUROD4	7.42719	0.00301
Up	BNC1	7.24182	0.000118
Up	SCT	7.1937	4.8e-10
Up	HEYL	7.102	1.54e-08
Up	ST8SIA3	6.9419	0.00141
Up	CNTN2	6.77658	3.82e-15
Up	KCNQ2	6.52546	2.49e-07
Up	HPCA	6.51721	1.81e-07
Up	TMEM114	6.51097	2.76e-05
Up	PRMT8	6.473	3.49e-10
Up	CHRNA3	6.42529	2.36e-08
Up	KYNU	6.40734	8.81e-05
Up	DLL4	6.38993	2.72e-12
Up	ACPP	6.38987	6.71e-08
Up	PPP1R14A	6.3211	1.22e-20
Up	TBATA	6.2999	1.54e-06
Up	CBLN4	6.28248	2.88e-05
Up	C1QL2	6.195	0.00788
Up	CRHBP	6.19339	4.58e-06
Up	4930447F24RIK	6.16457	7.27e-13
Up	VIPR1	6.11577	8.03e-06
Up	NEUROD6	6.03344	0.00166
Up	DCX	5.9706	1.06e-06
Up	MIR124A-1HG	5.85992	0.000403
Up	CACNG2	5.71073	0.00979
Up	MIAT	5.71067	5.58e-10
Up	SV2B	5.61776	1.2e-09
Up	KLRA17	5.60409	0.0491
Up	HS3ST2	5.47677	0.000237
Up	GM14207	5.41564	3.51e-06
Up	SOWAHA	5.4089	0.0125
Up	MFNG	5.355	1.17e-06
Up	ZMAT4	5.3393	1.28e-05
Up	HRH3	5.30176	0.000919
Up	DLL3	5.28523	3.17e-09
Up	EBF3	5.24845	0.000515
Up	XKR7	5.23612	0.000199
Up	CNPY1	5.22423	0.0128
Up	COL28A1	5.21877	0.000414
Up	GSDMA	5.14496	0.00756
Up	TM4SF19	5.10616	0.0208
Up	FGR	5.08097	0.00246
Up	LAMA1	5.06314	2.99e-06
Up	GUCY1B2	5.05516	0.000303
Up	TMEM28	5.02636	0.00457
Up	MYT1	5.01742	0.00209
Up	KCNJ3	5.01545	0.0155
Up	CCDC63	5.00792	0.0107
Up	GJD2	5.00266	0.0154
Up	TDH	4.97673	0.00919
Up	LAO1	4.93905	0.0118
Up	SERPINA3G	4.93571	0.0218
Up	SCRT2	4.92638	0.0158
Up	SMIM18	4.88676	0.00125
Up	GM2716	4.84913	0.0236
Up	SLIT1	4.7805	5.09e-10
Up	MMEL1	4.74425	7.31e-06
Up	LZTS1	4.73538	8.22e-21
Up	SHISA2	4.70946	2.32e-07
Up	KIRREL2	4.70616	0.0281
Up	RXFP1	4.70061	0.0455
Up	DSCAML1	4.66343	6.95e-07
Up	DCC	4.65008	6.39e-07
Up	KCNJ11	4.64744	0.0335
Up	RGS13	4.64065	0.0327
Up	CNTN5	4.6271	0.0466
Up	RNASE1	4.59441	0.00999
Up	INSM1	4.57935	0.0002
Up	SCRT1	4.56918	0.0175
Up	IGSF21	4.56865	8.88e-06
Up	ACKR1	4.56476	5.88e-12
Up	ABCC8	4.56372	0.00255
Up	HRK	4.5636	0.00331
Up	GSG1L	4.55324	1.1e-05
Up	ACTL6B	4.54926	0.00098
Up	TRP53I11	4.51188	1.45e-24
Up	ADAMTSL2	4.50925	0.00125
Up	SEZ6L2	4.50153	0.00506
Up	5330417C22RIK	4.49854	0.0199
Up	HPSE	4.48275	1.18e-05
Up	CPNE6	4.47461	0.0124
Up	INSC	4.4385	0.000212
Up	UCMA	4.43842	0.000333
Up	COL25A1	4.43286	0.0252
Up	ELAVL2	4.4274	6.08e-10
Up	MUC4	4.40637	0.0127
Up	RNF112	4.36502	0.00109
Up	TRHDE	4.288	0.00202
Up	CILP	4.27336	0.0069
Up	CPLX1	4.25962	0.000186
Up	COL6A4	4.24973	0.00185
Up	OBSCN	4.2452	0.0317
Up	GNG4	4.24485	5.05e-05
Up	SCN3A	4.2437	0.00142
Up	RCOR2	4.23954	1.83e-09
Up	LGR5	4.17171	0.0314
Up	TNFRSF25	4.15697	0.043
Up	CHODL	4.14638	7.05e-05
Up	DOC2B	4.0966	0.025
Up	PPEF1	4.09055	0.00361
Up	ISL2	4.08513	0.028
Up	PLCXD3	4.06832	0.00971
Up	C030029H02RIK	4.06741	0.0314
Up	DRD1	4.04023	0.03
Up	ONECUT2	4.03234	1.1e-05
Up	DRD2	4.02821	0.000403
Up	CMAH	4.02685	0.000202
Up	5330416C01RIK	4.01298	0.0101
Up	GM15723	3.97784	0.00742
Up	ST18	3.97248	9.14e-06
Up	KLHL33	3.96152	0.000146
Up	PCDH15	3.9535	0.0449
Up	CAPN6	3.89256	0.000919
Up	PAK7	3.87373	0.0119
Up	RAB3C	3.8672	0.00191
Up	MFAP4	3.85184	1.92e-06
Up	HTR3A	3.85064	0.000287
Up	DUSP26	3.82525	0.00452
Up	ST8SIA5	3.80216	0.000474
Up	ELAVL4	3.77367	0.000146
Up	GM9748	3.7489	0.00439
Up	GALNT9	3.74076	0.0332
Up	DCT	3.73677	0.0353
Up	CTRB1	3.73517	0.0344
Up	HTR1D	3.72377	0.032
Up	NWD2	3.69495	0.0012
Up	CELSR3	3.69295	1.17e-06
Up	KHDRBS2	3.6925	0.00015
Up	TMEM178	3.6832	0.000146
Up	CNR1	3.66805	4.47e-07
Up	SYPL2	3.66008	0.0154
Up	SNAP25	3.649	0.000633
Up	OLFM3	3.62814	0.0176
Up	POSTN	3.61368	0.0265
Up	CHRNB4	3.60775	0.000827
Up	KLHL35	3.58482	0.0101
Up	SRRM3	3.58385	0.00166
Up	GM10639	3.56792	0.0231
Up	RASD1	3.54991	0.00108
Up	HMGB2	3.5296	9.19e-18
Up	SRRM4OS	3.52442	0.00131
Up	PRDM8	3.51964	2.76e-05
Up	SLC24A2	3.50168	0.00194
Up	SSTR2	3.49593	0.000147
Up	KCNB2	3.48803	0.0125
Up	IGDCC3	3.48287	0.000226
Up	FOXO6	3.45562	0.00202
Up	CELF3	3.44137	0.000549
Up	LY6H	3.40914	0.00638
Up	BTBD17	3.40142	3.62e-05
Up	SYT2	3.38259	0.0364
Up	THSD4	3.37819	0.00629
Up	TECTA	3.37324	0.00747
Up	GRM4	3.37086	0.0002
Up	EBF2	3.36093	0.0231
Up	SLC17A7	3.35618	0.0011
Up	MYT1L	3.35559	0.00165
Up	PCDH8	3.34401	0.00541
Up	TMEM132D	3.34319	0.0155
Up	GRIN2C	3.31667	0.00944
Up	TMEM145	3.26436	0.00673
Up	IGFBPL1	3.26291	0.00247
Up	POU4F1	3.24334	0.00572
Up	CCK	3.20273	0.0328
Up	ACE	3.20157	0.000204
Up	SCUBE1	3.18334	0.00117
Up	CDKN1C	3.1825	0.0118
Up	SERPINB6B	3.1779	0.015
Up	SPTBN2	3.17589	0.000231
Up	FAM89A	3.16966	0.00128
Up	BSN	3.14381	5.16e-09
Up	TRPC4	3.14065	0.0473
Up	CSRNP3	3.13695	0.0355
Up	TGTP2	3.10576	0.0147
Up	PLPPR1	3.10193	0.0214
Up	SPN	3.07841	0.0124
Up	INA	3.06673	0.00128
Up	SDK1	3.06653	0.00144
Up	NKAIN3	3.05459	0.000424
Up	CYP2S1	3.04523	0.00772
Up	MRGPRF	3.04114	0.0473
Up	ATP2B2	3.04012	0.000716
Up	B3GNT8	3.03885	0.0452
Up	USP29	3.0317	0.00823
Up	4930419G24RIK	3.02547	0.0118
Up	ALDH1A2	3.02535	0.0275
Up	ADAMTS4	2.99782	3.19e-07
Up	COL14A1	2.99023	0.0393
Up	SUSD2	2.989	0.0101
Up	GPR50	2.95499	0.048
Up	FRRS1L	2.95219	0.0029
Up	DENND11	2.94739	4.08e-08
Up	REM2	2.93981	0.0105
Up	TAFA1	2.93361	7.7e-09
Up	B3GALT2	2.92158	0.0239
Up	HES6	2.9103	3.43e-15
Up	TTC39AOS1	2.88376	0.00788
Up	PPFIA2	2.85937	0.00209
Up	RND2	2.83123	0.000326
Up	DLGAP3	2.82789	0.0165
Up	SRRM4	2.81934	2.33e-06
Up	DLL1	2.81044	5e-05
Up	A730035I17RIK	2.80996	0.00157
Up	BRSK2	2.79629	0.0266
Up	SPRR1A	2.7738	0.00823
Up	B3GALT5	2.75672	0.00849
Up	FLRT1	2.75545	0.00082
Up	KCNK3	2.74149	0.000924
Up	RHBDL3	2.74022	0.00673
Up	MDGA1	2.71004	0.000148
Up	CADM3	2.69709	0.00191
Up	CPLX2	2.69187	6.88e-12
Up	LRRTM1	2.66617	0.000123
Up	PORCN	2.66371	0.00637
Up	LOC102632463	2.6602	0.00866
Up	MAP3K13	2.6439	0.00483
Up	NXPH4	2.63795	0.00742
Up	ALK	2.62368	0.0226
Up	LINGO3	2.62153	0.0353
Up	MAP6D1	2.61369	0.00583
Up	PROX1	2.61092	0.000848
Up	COL27A1	2.61072	0.000366
Up	GM11651	2.60986	0.0233
Up	CYP27A1	2.60616	0.0104
Up	GRASP	2.59003	0.0112
Up	PEX5L	2.58561	0.0089
Up	PLB1	2.57687	0.0364
Up	ADAMTS17	2.57628	0.0344
Up	CACNA1B	2.56559	0.00892
Up	RASGEF1C	2.55771	0.0119
Up	PLCH2	2.5485	0.0245
Up	SCN8A	2.52916	0.000239
Up	LY6E	2.52216	0.000403
Up	TMC3	2.52141	0.0212
Up	CHRNB2	2.49167	0.00331
Up	GM6994	2.4805	0.0455
Up	PDZRN4	2.47876	0.00944
Up	PHEX	2.47653	0.000912
Up	D430041D05RIK	2.46741	0.0339
Up	ZBP1	2.46408	0.0483
Up	PRPH	2.42714	0.0329
Up	RNF165	2.4212	0.006
Up	CECR2	2.40655	0.0187
Up	CHGA	2.40288	0.0175
Up	MEDAG	2.39894	0.0294
Up	BCL11B	2.37708	0.00356
Up	TMEM178B	2.37284	0.00432
Up	PIWIL4	2.35494	9.64e-05
Up	LRRTM2	2.35333	0.00174
Up	NECAB3	2.3482	0.00125
Up	SLC4A10	2.33955	0.0328
Up	GPRIN1	2.31998	0.0364
Up	SOX11	2.29283	9.53e-07
Up	ADD2	2.288	0.0289
Up	A330009N23RIK	2.2846	0.0149
Up	CARMIL2	2.2765	7.65e-05
Up	RDH5	2.27317	4.26e-06
Up	STMN4	2.27272	0.0485
Up	CRMP1	2.2708	0.000445
Up	SH2D5	2.27035	0.0173
Up	EPHA3	2.26839	0.0387
Up	EFNA3	2.25128	0.000412
Up	PPARGC1B	2.23872	0.0269
Up	SLC37A1	2.2349	2.97e-05
Up	C1QL1	2.21381	0.0304
Up	HS3ST5	2.21242	0.0345
Up	SEMA6C	2.1938	0.000318
Up	FNDC5	2.18001	0.0285
Up	CNTNAP4	2.17912	0.00131
Up	PDE9A	2.15873	0.0463
Up	TUBB3	2.14758	0.000118
Up	MAPT	2.13976	0.0342
Up	CDH10	2.13305	4.41e-05
Up	SMPD3	2.10668	0.0147
Up	MYCN	2.10493	0.0289
Up	OLFML3	2.08786	4.58e-08
Up	SHC2	2.0837	0.000403
Up	TENM4	2.08043	0.0209
Up	BCHE	2.07938	0.00997
Up	EBF1	2.07786	0.0342
Up	NOL4	2.0686	0.032
Up	RUNDC3A	2.06718	0.0189
Up	SPOCK2	2.06663	0.0135
Up	KCTD12	2.06281	0.00142
Up	SH3RF3	2.06042	1.75e-07
Up	TBC1D9	2.04939	0.000484
Up	SERPINI1	2.04302	0.000958
Up	SHF	2.0344	0.0353
Up	MYCL	2.01854	1.39e-07
Up	MEX3B	2.01381	0.00363
Up	GM11549	2.01363	0.00331
Up	P2RX5	2.00604	0.0331
Up	6430548M08RIK	2.00384	1.54e-05
Up	RPS6KL1	1.98628	0.00681
Up	FSTL4	1.97295	0.00633
Up	ZBTB46	1.9702	0.00849
Up	SERPINB9	1.96992	0.0197
Up	RNF122	1.96698	0.0124
Up	LRP8	1.95224	0.00356
Up	GRIK2	1.94593	0.0473
Up	SYP	1.9261	0.0381
Up	SLC9A9	1.92159	0.00221
Up	ITGA4	1.9	0.00324
Up	BCL11A	1.89303	0.0159
Up	ENOX1	1.889	7.1e-05
Up	ELAVL3	1.88218	0.0421
Up	CREB3L1	1.8597	0.000707
Up	HCN3	1.84996	0.0278
Up	UNC5A	1.84137	0.000716
Up	EIF4E3	1.82681	9.15e-06
Up	RBFOX1	1.82592	0.013
Up	CD1D1	1.82208	0.000544
Up	FBXO32	1.78949	0.0225
Up	MAST1	1.78657	0.0178
Up	OLFML2B	1.78162	0.00171
Up	YPEL1	1.78139	0.00247
Up	CXCR4	1.78106	0.00331
Up	TMEM198	1.78077	0.0147
Up	NAP1L2	1.77236	0.000924
Up	PIEZO2	1.7723	0.0267
Up	EXOC3L	1.7557	0.000119
Up	TMEM86A	1.72476	0.0198
Up	PRXL2B	1.72476	0.000414
Up	DGKA	1.71076	4.68e-05
Up	GFRA2	1.67585	0.0332
Up	CDK5R1	1.65272	0.0236
Up	SAPCD1	1.62068	0.0452
Up	PMEL	1.61092	0.00488
Up	TRNP1	1.60979	0.0182
Up	HECTD2OS	1.57437	0.0127
Up	ZBTB18	1.55763	0.0475
Up	ACVR2B	1.54682	0.00377
Up	PKNOX2	1.54647	0.00141
Up	HPS4	1.53997	3.75e-06
Up	LRFN1	1.52696	0.0145
Up	HECTD2	1.52142	0.00919
Up	CHD7	1.52127	0.0235
Up	AFAP1	1.49118	3.17e-09
Up	BTG2	1.48279	0.04
Up	DNMT3B	1.47366	0.0288
Up	STXBP1	1.46978	1.45e-11
Up	CEMIP2	1.46626	3.85e-06
Up	SLCO5A1	1.46448	0.0434
Up	A930013F10RIK	1.46296	0.0119
Up	GAMT	1.4592	0.00457
Up	FBXO10	1.43972	0.0187
Up	FGD4	1.42386	0.00123
Up	ZFP184	1.39918	0.0188
Up	INAVA	1.38743	0.0303
Up	BCL7A	1.38177	0.00279
Up	DFFB	1.37619	0.000267
Up	BC034090	1.36825	0.00529
Up	3000002C10RIK	1.34989	0.00172
Up	TGFBR2	1.33261	0.0275
Up	MLLT11	1.31286	0.0282
Up	IGSF3	1.30835	0.0186
Up	PLCL2	1.3028	0.0197
Up	KLF8	1.30173	0.00434
Up	TTC39A	1.29987	0.0218
Up	E230016M11RIK	1.29779	0.015
Up	PNMA2	1.29088	0.0405
Up	CLVS1	1.2885	0.0073
Up	AMIGO2	1.27304	0.0282
Up	PRTG	1.26897	0.0147
Up	GADD45A	1.26084	0.0349
Up	GFPT2	1.25554	0.00571
Up	SEC16B	1.22138	0.028
Up	BC065397	1.22109	0.0453
Up	SOX4	1.2185	0.0327
Up	MADD	1.2127	0.0042
Up	SLC25A22	1.21107	0.00165
Up	VPS37B	1.21026	0.00613
Up	GM16740	1.20871	0.0244
Up	B930095G15RIK	1.20766	1.71e-07
Up	DCLRE1C	1.20763	5.65e-07
Up	EML6	1.2015	0.00519
Up	GSE1	1.20049	0.000214
Up	CYTH1	1.19052	0.00381
Up	TRO	1.18622	0.0203
Up	PLCXD2	1.18271	0.028
Up	PARP6	1.17954	0.00514
Up	EDA2R	1.15707	0.000716
Up	4931406H21RIK	1.14686	0.0473
Up	PLEKHG5	1.14672	0.0101
Up	AUTS2	1.1346	0.00409
Up	NCKAP5L	1.13138	7.36e-08
Up	ADAT1	1.12624	0.0105
Up	HDAC4	1.11336	0.0137
Up	PEG13	1.11256	0.00904
Up	4931428F04RIK	1.10317	0.00498
Up	ST3GAL5	1.10022	0.00279
Up	ANKS1	1.09298	0.0276
Up	PCMTD1	1.07125	0.0404
Up	ZFP647	1.06264	0.000728
Up	MPHOSPH9	1.06256	0.00329
Up	PRUNE1	1.06065	0.000583
Up	HIVEP3	1.05745	0.000934
Up	NCK2	1.05306	0.00362
Up	4833420G17RIK	1.03986	0.0054
Up	RCCD1	1.0334	7.36e-08
Up	ZFP113	1.03274	0.0482
Up	CD63	1.00869	0.00172
Up	MTCL1	1.00845	0.0461
Up	CDK20	1.00701	0.0177
Down	CALB1	-7.96113	0.000237
Down	GM10684	-5.10053	0.0378
Down	GJB2	-4.58611	0.000636
Down	CES1G	-4.42142	0.0295
Down	GM15908	-4.36079	0.0335
Down	JAML	-3.9374	0.00673
Down	TNFSF15	-3.73322	0.0298
Down	ASPA	-3.68351	0.0324
Down	S100A7A	-3.63697	0.021
Down	CCDC60	-3.58504	0.0477
Down	GM17455	-3.01528	0.0218
Down	FAM110C	-3.00074	0.0156
Down	EDN1	-2.89725	0.0188
Down	CNN1	-2.87501	7.87e-05
Down	GM15270	-2.85477	1.84e-05
Down	STAC	-2.83713	0.00851
Down	CCN2	-2.78503	4.68e-05
Down	MME	-2.52775	0.0344
Down	SEPTIN4	-2.52409	0.0278
Down	HEPH	-2.47438	0.0362
Down	E130310I04RIK	-2.44872	0.03
Down	SCX	-2.43377	1.39e-05
Down	ISM1	-2.42806	0.00817
Down	PLS1	-2.38791	0.0205
Down	NGF	-2.37599	0.0421
Down	PODXL	-2.32812	0.00551
Down	4930579K19RIK	-2.32375	0.0165
Down	WFDC1	-2.265	0.0478
Down	CIDEA	-2.25702	0.0221
Down	PTCHD4	-2.24004	0.000239
Down	F3	-2.17971	8.44e-07
Down	ITGA2	-2.17065	0.00742
Down	GRB14	-2.12935	0.000318
Down	DLK2	-2.12602	0.03
Down	PRSS23	-2.12545	7.58e-06
Down	RAB27B	-2.11447	0.000446
Down	NOG	-2.03951	0.0117
Down	EMP2	-2.03787	3e-05
Down	COL8A1	-1.89621	0.0221
Down	RADIL	-1.88818	0.00958
Down	CPNE8	-1.85226	0.0146
Down	VAMP5	-1.84734	0.000747
Down	IL7	-1.83504	0.0408
Down	TDRP	-1.83235	0.00997
Down	CCN3	-1.81128	0.0017
Down	LIMS2	-1.80278	0.0168
Down	SMAD9	-1.77713	0.0119
Down	PAWR	-1.77633	0.000843
Down	ITGA3	-1.77462	0.0317
Down	AMOT	-1.75341	0.00856
Down	PLSCR2	-1.74189	5e-05
Down	CAVIN4	-1.71892	0.00569
Down	STARD8	-1.70764	0.0349
Down	THSD1	-1.68599	0.00919
Down	LRATD2	-1.68531	0.00247
Down	C1QL3	-1.64117	0.00333
Down	MCAM	-1.62085	0.0401
Down	CCDC85A	-1.60992	0.0342
Down	COL12A1	-1.60494	0.0133
Down	CALHM5	-1.60471	0.0056
Down	6820408C15RIK	-1.57014	0.0249
Down	NPL	-1.56488	0.0355
Down	CRYAB	-1.55993	0.0226
Down	2210408F21RIK	-1.5552	0.00221
Down	TIMP3	-1.55509	0.0119
Down	RILP	-1.54252	0.017
Down	BDNF	-1.54235	0.0159
Down	SCD1	-1.53063	0.0436
Down	ADAMTS1	-1.51039	0.047
Down	MAMLD1	-1.50543	0.0214
Down	9930014A18RIK	-1.50224	0.0378
Down	ATP1B1	-1.46606	0.0372
Down	PIK3CB	-1.4548	0.0121
Down	LMO7	-1.43991	0.0303
Down	CCND2	-1.40726	0.0387
Down	AI115009	-1.38903	0.0147
Down	GALC	-1.3886	0.0176
Down	TMEM37	-1.38192	0.0298
Down	COBLL1	-1.38113	0.029
Down	MSMO1	-1.37224	0.00459
Down	OSBPL3	-1.36303	0.00164
Down	ANXA3	-1.35674	0.0152
Down	PANK1	-1.32312	5.16e-05
Down	S100A13	-1.31787	0.000187
Down	CAVIN3	-1.3161	0.00429
Down	CACNB2	-1.31267	0.0134
Down	LURAP1L	-1.31226	0.0473
Down	BAMBI	-1.30784	0.0199
Down	CCN1	-1.27608	0.0221
Down	SC5D	-1.2715	2.76e-05
Down	OXCT1	-1.26816	0.011
Down	GK	-1.266	0.00198
Down	LIPT1	-1.26553	0.000505
Down	CDC42EP1	-1.26529	0.0221
Down	PDGFA	-1.25676	0.00919
Down	SPEG	-1.24656	0.000112
Down	SCARA3	-1.24342	0.00225
Down	DDAH1	-1.23689	0.013
Down	CYB5A	-1.22658	0.0022
Down	CD151	-1.2136	0.00212
Down	CLTB	-1.19668	0.0428
Down	AVPI1	-1.19329	6.78e-05
Down	S100A16	-1.18958	0.0196
Down	CTNNBIP1	-1.16821	0.0149
Down	MBLAC2	-1.1475	0.0127
Down	SUOX	-1.14504	2.19e-05
Down	PTER	-1.1364	0.00578
Down	PDLIM5	-1.11787	2.65e-05
Down	H2-DMA	-1.11098	0.0483
Down	ANK	-1.10835	0.0352
Down	FADS3	-1.10787	0.026
Down	MAOA	-1.1023	0.00322
Down	CD109	-1.09852	0.000615
Down	ATXN1	-1.08419	0.004
Down	FEZ2	-1.06167	6.61e-07
Down	NECTIN3	-1.0605	0.0334
Down	GPD2	-1.06015	0.0147
Down	CYP51	-1.04307	0.0473
Down	6720489N17RIK	-1.04266	0.047
Down	GUCY1A2	-1.03574	0.0147
Down	FDFT1	-1.03168	0.00931
Down	LIX1L	-1.02592	0.0103
Down	NECTIN2	-1.02368	0.00282
Down	RSU1	-1.02347	0.00075
Down	ID3	-1.0137	0.00175
Down	SAMD4	-1.01097	0.0421
Down	LRRC75A	-1.00409	0.0214
Down	GM1673	-1.00128	0.0129

## Sheet: bFGF_Hmgb2_RNA
bFGF_Hmgb2 vs bFGF_Control
Regulation	Gene	log2 Fold Change	Adj.Pval
Up	NEUROG2	4.68927	7.9e-11
Up	HMGB2	3.15767	1.73e-11

## Sheet: bFGF_Neurog2_RNA
bFGF_Neurog2 vs bFGF_Control
Regulation	Gene	log2 Fold Change	Adj.Pval
Up	HS3ST2	8.05284	4.96e-05
Up	NEUROD4	7.97657	0.0128
Up	NHLH1	7.84312	6.86e-05
Up	NEUROG2	7.80172	3.54e-34
Up	SV2B	7.21266	3.58e-06
Up	CPNE6	6.95289	0.00361
Up	SEMA3G	6.92932	0.00109
Up	RBFOX3	6.88292	7.5e-08
Up	NEUROD2	6.8187	0.000893
Up	GM14207	6.76949	0.000113
Up	CBFA2T3	6.76787	3.18e-16
Up	TFF3	6.5818	0.0236
Up	LAO1	6.42456	0.013
Up	MFNG	6.20925	0.000144
Up	4930447F24RIK	6.02816	2.68e-08
Up	CTRB1	6.01327	0.00675
Up	NEUROD1	5.91798	5.83e-05
Up	TBATA	5.89459	0.000597
Up	SMIM18	5.88341	0.00851
Up	XKR7	5.79366	0.00822
Up	HEYL	5.75883	0.000597
Up	FAM163B	5.75553	0.0356
Up	SCT	5.64166	4.56e-05
Up	DLL4	5.58956	6.91e-08
Up	CILP	5.46979	0.0196
Up	HPCA	5.39103	0.00462
Up	TMEM114	5.34117	0.0272
Up	PPP1R14A	5.30743	5.77e-10
Up	ACTL6B	5.22257	0.0387
Up	KLHL6	5.18697	0.0423
Up	GPR183	5.14732	0.0235
Up	CNTN2	5.0609	5.26e-07
Up	KCNQ2	5.02536	0.000597
Up	CBLN4	4.99639	0.007
Up	MMEL1	4.89983	0.00491
Up	UCMA	4.87306	0.000245
Up	EPN3	4.82219	0.0301
Up	DRD2	4.77117	0.00123
Up	NWD2	4.75879	0.00606
Up	DLL3	4.75101	3.58e-06
Up	THEMIS2	4.67616	0.0451
Up	CHRNA3	4.5459	0.00109
Up	COL14A1	4.51093	0.00172
Up	FCGR4	4.48363	0.0128
Up	LZTS1	4.36287	2.91e-14
Up	SLIT1	4.35539	1.29e-06
Up	ADAMTSL2	4.29868	0.00703
Up	INSM1	4.24403	0.00583
Up	EBF2	4.23957	0.0204
Up	GSG1L	4.19202	0.00101
Up	CHODL	4.16423	0.00181
Up	ABCG1	4.15407	0.0056
Up	CPLX1	4.0867	0.00574
Up	PRMT8	4.04237	0.000709
Up	ELAVL2	3.97504	1.12e-06
Up	SHISA2	3.97294	0.000939
Up	DCX	3.96327	0.0164
Up	GRIN2C	3.8495	0.0166
Up	ZMAT4	3.83747	0.0213
Up	SSTR2	3.82786	0.000277
Up	SLC24A2	3.80155	0.00771
Up	LAMA1	3.79799	0.00565
Up	ATP2B2	3.74856	0.000187
Up	MIAT	3.71188	0.00178
Up	RAB3C	3.63397	0.0226
Up	BTBD17	3.62886	9.29e-05
Up	SRRM4OS	3.56623	0.0177
Up	SNAP25	3.43878	0.0119
Up	ACKR1	3.42427	1.86e-06
Up	MRC1	3.32663	0.0236
Up	RASGEF1C	3.31264	0.00468
Up	ALDH1A2	3.3126	0.0409
Up	ST8SIA5	3.29731	0.0272
Up	IGSF21	3.27742	0.0194
Up	CDKN1C	3.2421	0.0356
Up	ELAVL4	3.2362	0.01
Up	GRM4	3.22052	0.023
Up	TRP53I11	3.13329	5.77e-10
Up	IGFBPL1	3.08743	0.0226
Up	DEPTOR	3.03126	0.0423
Up	GNG4	2.96468	0.0372
Up	MYLIP	2.90646	0.000174
Up	CNR1	2.89935	0.00178
Up	RND2	2.89467	0.00137
Up	CADM3	2.88231	0.00453
Up	TMEM178	2.87847	0.0275
Up	HES6	2.76173	9.07e-12
Up	PDE9A	2.71115	0.023
Up	CHGA	2.69809	0.0236
Up	ACE	2.48304	0.0457
Up	CNTNAP4	2.47502	0.0423
Up	CXCR4	2.44928	0.000413
Up	MDGA1	2.44234	0.00565
Up	RCOR2	2.42971	0.0158
Up	CPLX2	2.37019	1.79e-07
Up	MFAP4	2.36999	0.0494
Up	DLL1	2.33629	0.00911
Up	CEBPA	2.23646	0.0304
Up	SOX11	2.15052	7.21e-05
Up	RDH5	2.14921	0.000262
Up	OLFML3	2.12523	3.89e-07
Up	SRRM4	2.08835	0.00854
Up	MYCL	2.08477	1.22e-06
Up	SCN8A	2.08384	0.0232
Up	SPOCK2	2.06273	0.0494
Up	FSTL4	2.01588	0.0275
Up	MEX3B	2.00906	0.02
Up	MAP2K6	1.95343	0.00565
Up	PRXL2B	1.94323	0.000277
Up	BSN	1.93948	0.00678
Up	TMEM86A	1.93373	0.0236
Up	GAMT	1.91549	0.000401
Up	TUBB3	1.8712	0.00721
Up	ADAMTS4	1.865	0.0269
Up	TBC1D9	1.83173	0.0136
Up	MERTK	1.781	0.000689
Up	SLC9A9	1.77564	0.0236
Up	DENND11	1.73333	0.0236
Up	TRNP1	1.73254	0.0352
Up	HOMER2	1.71111	0.000142
Up	ERO1LB	1.6984	0.000125
Up	CDH10	1.62619	0.023
Up	GM5914	1.61245	0.0118
Up	PLCL2	1.59579	0.0136
Up	BCL7A	1.52765	0.00491
Up	H2AZ1	1.4854	0.00513
Up	SERPINB8	1.44727	0.0301
Up	CD63	1.36761	3.17e-05
Up	DFFB	1.33566	0.00721
Up	VPS37B	1.21389	0.0236
Up	ID2	1.15451	0.0238
Up	ST3GAL5	1.07532	0.0176
Up	ZFP647	1.07029	0.00703
Up	GSE1	1.06255	0.00965
Up	STXBP1	1.03182	0.000127
Up	CEP85L	1.02605	0.0482
Up	CEMIP2	1.00741	0.0232
Down	TEK	-3.43129	0.0189
Down	IL1RL1	-3.32171	0.0476
Down	EDN1	-3.31575	0.0162
Down	CCN2	-2.4241	0.0046
Down	LMOD1	-2.40305	0.0494
Down	GM15270	-2.35708	0.00532
Down	LRP2	-2.29258	0.0196
Down	CNN1	-2.20334	0.0236
Down	PAKAP	-2.15639	0.000277
Down	SLIT2	-2.10418	0.0235
Down	RADIL	-2.06848	0.0118
Down	NUAK2	-1.97133	0.029
Down	AMOT	-1.86058	0.0163
Down	CCDC85A	-1.77223	0.0423
Down	COL12A1	-1.75596	0.02
Down	LPAR4	-1.7358	0.00703
Down	LRATD2	-1.6949	0.0111
Down	PTCHD4	-1.66495	0.0476
Down	F3	-1.64283	0.00447
Down	CCN3	-1.62824	0.023
Down	PRSS23	-1.52533	0.0189
Down	PLEKHG2	-1.48387	0.0482
Down	PALLD	-1.44332	0.00976
Down	PAWR	-1.43518	0.0476
Down	CCN1	-1.40101	0.0336
Down	NID2	-1.36729	0.00361
Down	PLSCR2	-1.24585	0.0387
Down	MYH10	-1.24019	0.0194
Down	CTNND1	-1.1858	0.0301
Down	ATP10A	-1.14031	0.0356
Down	CD109	-1.04752	0.007
Down	LIPT1	-1.04435	0.0275
Down	CASKIN2	-1.03151	0.00651
Down	PDLIM5	-1.01659	0.00134

## Sheet: bFGF_Neurog2+Hmgb2_RNA
bFGF_Neurog2+Hmgb2 vs bFGF_Control
Regulation	Gene	log2 Fold Change	Adj.Pval
Up	NEUROG2	8.78213	2.05e-38
Up	NHLH1	8.52474	8.3e-06
Up	NEUROD4	8.26281	0.00763
Up	NEUROD2	8.10516	1.9e-05
Up	HS3ST2	7.91399	7.45e-05
Up	SV2B	7.68719	6.31e-07
Up	CHRNA1	7.63325	0.00374
Up	RBFOX3	7.56458	5.94e-09
Up	TFF3	7.52868	0.00399
Up	HEYL	7.4009	2.43e-06
Up	NEUROD1	7.3574	1.24e-07
Up	CBFA2T3	7.23191	5.55e-18
Up	CPNE6	6.87636	0.00305
Up	GM14207	6.75169	9.05e-05
Up	MFNG	6.61286	4.72e-05
Up	XKR7	6.59694	0.000898
Up	CTRB1	6.44687	0.0017
Up	SCT	6.40116	3.37e-06
Up	SEMA3G	6.37513	0.00404
Up	LAO1	6.35752	0.0111
Up	PPP1R14A	6.33377	8.1e-14
Up	CACNG2	6.31671	0.0221
Up	ACTL6B	6.24505	0.00357
Up	SMIM18	6.22515	0.00277
Up	CYP11A1	6.15665	0.036
Up	CNTN2	6.08788	3.28e-09
Up	GJD2	5.96331	0.0188
Up	SCRT2	5.92649	0.0272
Up	HPCA	5.92077	0.00073
Up	BNC1	5.84214	0.0218
Up	TBATA	5.81417	0.000663
Up	GM2716	5.79815	0.0245
Up	NWD2	5.75011	0.000215
Up	4930447F24RIK	5.66972	5.56e-07
Up	KCNQ2	5.63739	9.86e-05
Up	FAM163B	5.61754	0.0298
Up	NEUROD6	5.61629	0.0323
Up	EBF3	5.61259	0.0118
Up	SPRR1A	5.60488	1.38e-05
Up	DLL3	5.47905	2.16e-07
Up	CHODL	5.32454	1.9e-05
Up	TMEM28	5.32043	0.0221
Up	4930419G24RIK	5.26664	0.00979
Up	CBLN4	5.26598	0.00277
Up	DLL4	5.25532	1.42e-06
Up	TMEM114	5.23514	0.0224
Up	CHRNA3	5.10084	0.000115
Up	CILP	5.09457	0.0267
Up	INSM1	5.0661	0.000507
Up	C030029H02RIK	5.05187	0.0369
Up	MMEL1	5.04776	0.00188
Up	DRD2	5.03949	0.000507
Up	DCX	4.94394	0.00106
Up	CPLX1	4.91769	0.000312
Up	MIR124A-1HG	4.88904	0.032
Up	SHISA2	4.859	1.9e-05
Up	SLIT1	4.82151	2.44e-07
Up	EBF2	4.81114	0.00426
Up	HES5	4.76058	0.0136
Up	PRMT8	4.73775	5.01e-05
Up	CRHBP	4.72996	0.00243
Up	GSG1L	4.66269	0.000187
Up	SSTR2	4.65336	5.95e-06
Up	ELAVL2	4.58103	4.95e-08
Up	ZMAT4	4.55673	0.00236
Up	ATP2B2	4.52916	3.77e-06
Up	CCK	4.52399	0.0369
Up	MIAT	4.48994	9.05e-05
Up	A730035I17RIK	4.48946	0.0118
Up	SRRM4OS	4.43336	0.000872
Up	SNAP25	4.42757	0.000314
Up	LZTS1	4.3385	9.59e-13
Up	ST8SIA5	4.28653	0.00107
Up	RAB3C	4.25803	0.00344
Up	TRHDE	4.16225	0.0222
Up	HMGB2	4.13673	3.88e-19
Up	GRM4	4.02642	0.00107
Up	ABCG1	4.012	0.00912
Up	CNR1	3.96877	3.3e-06
Up	ADAMTSL2	3.96572	0.0182
Up	BTBD17	3.90218	4.54e-05
Up	SLC24A2	3.88614	0.00504
Up	ELAVL4	3.86486	0.00107
Up	ST18	3.84852	0.000573
Up	TRP53I11	3.84338	8.1e-14
Up	PAK7	3.83507	0.0329
Up	VIPR1	3.8197	0.0178
Up	IGSF21	3.78708	0.00375
Up	FCGR4	3.78017	0.0496
Up	CELF3	3.72939	0.00143
Up	DEPTOR	3.64542	0.00617
Up	RNF112	3.63772	0.033
Up	FAM89A	3.55369	0.0016
Up	TMEM178	3.53658	0.00276
Up	SH2D5	3.48531	0.00163
Up	PEX5L	3.46079	0.00136
Up	RASGEF1C	3.45321	0.00265
Up	ENPP6	3.44146	0.0263
Up	ACKR1	3.40873	6.05e-06
Up	MYT1L	3.37981	0.00889
Up	CDKN1C	3.36715	0.024
Up	IGFBPL1	3.35973	0.00948
Up	ONECUT2	3.35613	0.00297
Up	INA	3.33459	0.00291
Up	RND2	3.29613	0.000244
Up	FOXO6	3.25234	0.0222
Up	HES6	3.14958	8.1e-14
Up	DCC	3.14479	0.00807
Up	SRRM3	3.11023	0.028
Up	DLL1	3.1077	0.000121
Up	CXCR4	3.10091	2.36e-06
Up	ACE	3.09517	0.00415
Up	SP9	3.07332	0.000713
Up	KIF19A	3.06299	0.0283
Up	GNG4	3.04606	0.0257
Up	PLB1	3.03819	0.0495
Up	CELSR3	3.03758	0.00138
Up	B3GALT2	3.01944	0.0494
Up	CHGA	2.99525	0.00815
Up	TMEM121B	2.99038	0.0458
Up	D430041D05RIK	2.96309	0.0151
Up	TTC9B	2.95976	0.0369
Up	CNTNAP4	2.95323	0.00428
Up	DLGAP3	2.94095	0.0344
Up	DSCAML1	2.92388	0.0257
Up	CST6	2.90464	0.0169
Up	PHEX	2.89858	0.00265
Up	GRASP	2.86473	0.0162
Up	CADM3	2.85993	0.00522
Up	KCNK3	2.85797	0.00539
Up	SCN8A	2.85696	0.00033
Up	GPRIN1	2.85184	0.0222
Up	B3GALT5	2.84895	0.0236
Up	MDGA1	2.79898	0.00102
Up	SRRM4	2.7891	9.86e-05
Up	RDH5	2.74801	1.27e-06
Up	PROX1	2.72139	0.00345
Up	NOL4	2.71166	0.00948
Up	CDK2AP1	2.70726	0.0198
Up	IGDCC3	2.68275	0.0338
Up	CPLX2	2.68264	1.04e-08
Up	SOX11	2.67504	5.56e-07
Up	TAFA1	2.65974	1.9e-05
Up	ADD2	2.62916	0.0265
Up	RCOR2	2.61851	0.00726
Up	PGM2L1	2.61367	0.0433
Up	PRDM8	2.61209	0.0257
Up	MEX3B	2.55572	0.00102
Up	EBF1	2.5442	0.0221
Up	TUBB3	2.52757	6.57e-05
Up	C1QL1	2.51054	0.0316
Up	ELAVL3	2.45138	0.0149
Up	CRMP1	2.4114	0.00155
Up	MYCL	2.38707	6.81e-08
Up	SPTBN2	2.38357	0.0391
Up	LRRTM2	2.38339	0.00858
Up	CHRNB2	2.37428	0.0236
Up	H2AC8	2.3495	0.0332
Up	TBC1D9	2.33042	0.000591
Up	TAGLN3	2.32392	0.0466
Up	SHF	2.32347	0.0352
Up	CDH10	2.30373	0.000176
Up	SMS	2.26348	0.00719
Up	LRP8	2.22584	0.00374
Up	COTL1	2.20156	0.0011
Up	SINHCAF	2.19892	0.00426
Up	RNF165	2.19722	0.0474
Up	SYP	2.16349	0.0427
Up	DENND11	2.10729	0.00264
Up	GPC2	2.10565	0.0455
Up	GNG2	2.08706	0.0302
Up	RPS6KL1	2.07153	0.028
Up	LMCD1	2.05186	0.017
Up	SERPINI1	2.04374	0.00612
Up	MAST1	2.03805	0.0177
Up	FBXO32	2.02486	0.0245
Up	CDK5R1	2.01947	0.0136
Up	BSN	2.01059	0.00415
Up	KCTD12	1.97306	0.014
Up	TMEM198	1.9436	0.024
Up	YPEL1	1.93919	0.005
Up	ITGA4	1.93767	0.0153
Up	ENC1	1.89603	3.74e-05
Up	CD1D1	1.87474	0.00276
Up	ADAMTS4	1.86328	0.0258
Up	BCL7A	1.85952	0.000246
Up	EFNA3	1.85198	0.0263
Up	SEMA6C	1.84557	0.0187
Up	GAMT	1.81292	0.0017
Up	H2AZ1	1.81119	0.000278
Up	OPN3	1.79442	0.0107
Up	MAP2K6	1.78997	0.0152
Up	CARMIL2	1.77413	0.0248
Up	OLFML3	1.74619	0.000274
Up	CHD7	1.70461	0.0272
Up	NAP1L2	1.66246	0.0118
Up	PRXL2B	1.58852	0.00948
Up	MTCL1	1.57773	0.00236
Up	SH3RF3	1.56506	0.0022
Up	RBMX2	1.5418	0.0263
Up	HECTD2OS	1.52688	0.0495
Up	INAVA	1.52	0.0417
Up	MLLT11	1.51896	0.0257
Up	PPP1R14B	1.50516	0.0266
Up	DFFB	1.49958	0.00155
Up	FGD4	1.49827	0.00408
Up	HOMER2	1.49112	0.00267
Up	ID2	1.48861	0.00119
Up	GRIN3B	1.46345	0.0481
Up	ANP32A	1.45415	0.0433
Up	RBM38	1.44964	0.0257
Up	SOBP	1.43748	0.019
Up	VPS37B	1.43737	0.00386
Up	PLCL2	1.42522	0.0352
Up	HMGB3	1.41712	0.04
Up	PMEL	1.41229	0.0436
Up	CBX3	1.40149	0.0051
Up	SERPINB8	1.39456	0.0366
Up	GSE1	1.39176	0.000186
Up	CSNK2A2	1.38501	0.0436
Up	CHML	1.34772	0.00636
Up	IER2	1.34419	0.0419
Up	CD63	1.33966	0.000121
Up	EIF1AD	1.32107	0.0325
Up	DGKA	1.31978	0.0169
Up	2700081O15RIK	1.3178	0.0188
Up	NEMP2	1.31169	0.0236
Up	POT1B	1.29785	0.0225
Up	MERTK	1.26982	0.0451
Up	MARCKSL1	1.25916	0.00107
Up	PURB	1.25897	0.0125
Up	STXBP1	1.25219	2.43e-06
Up	TRAF4	1.24565	0.0022
Up	MADD	1.23914	0.015
Up	ZFP647	1.23782	0.00102
Up	2810006K23RIK	1.18485	0.00938
Up	RNF227	1.1774	0.0495
Up	DCLRE1C	1.16176	9.05e-05
Up	CYTH1	1.15987	0.0224
Up	MPHOSPH9	1.15241	0.0074
Up	ANKRD28	1.14848	0.00155
Up	PARP6	1.13573	0.0272
Up	TMEM41A	1.12773	7.45e-05
Up	ST3GAL5	1.12614	0.0109
Up	CEMIP2	1.12408	0.00762
Up	TOP1	1.12053	0.00107
Up	CDPF1	1.11384	0.028
Up	DNAJC12	1.1065	0.0325
Up	RBMXL1	1.0776	0.0309
Up	JPT1	1.07402	0.0151
Up	PSMA5	1.06348	0.0273
Up	MEX3A	1.06099	0.0103
Up	MICAL3	1.04293	8.84e-07
Up	4833420G17RIK	1.02604	0.0245
Up	TOMM20	1.02464	0.0236
Down	KANK4	-6.40154	0.0019
Down	GJB2	-5.83764	2.85e-05
Down	TNFSF15	-5.25384	0.00357
Down	RTL3	-5.00309	0.00487
Down	GM3716	-4.76149	0.00793
Down	NPHS2	-4.29422	0.0338
Down	COL6A5	-4.12013	0.0494
Down	SNED1	-4.11571	0.0011
Down	SLCO1C1	-3.96091	0.00948
Down	SLC13A4	-3.90152	0.00597
Down	MME	-3.77946	0.00165
Down	AASS	-3.62047	0.0232
Down	STAC	-3.60293	0.00865
Down	CNN1	-3.55369	1.22e-05
Down	APOL6	-3.50467	0.028
Down	SLC1A6	-3.26401	0.0263
Down	LMOD1	-3.25203	0.00206
Down	LRRC32	-3.24066	0.00236
Down	EDN1	-3.23328	0.0232
Down	TLL1	-3.1907	0.0311
Down	LEPR	-3.1531	0.044
Down	SLIT3	-3.12281	0.0121
Down	TMEM26	-3.03287	0.0447
Down	RIPOR3	-3.02758	0.0441
Down	SVEP1	-3.02411	0.00426
Down	TRPM3	-3.01197	0.0327
Down	CEMIP	-2.99574	0.0155
Down	CDH17	-2.99566	0.0144
Down	CCN3	-2.98521	2.44e-07
Down	COL2A1	-2.92688	0.025
Down	ERICH2	-2.92157	0.0326
Down	FGF1	-2.88177	0.0455
Down	ADAMTS5	-2.8137	0.0183
Down	GM15270	-2.78214	0.000573
Down	COL8A1	-2.77778	0.0011
Down	CCN2	-2.75054	0.000898
Down	E130310I04RIK	-2.72495	0.0263
Down	MATN3	-2.68729	0.0169
Down	RADIL	-2.67188	0.000594
Down	FBLN5	-2.64947	0.0252
Down	SLIT2	-2.62778	0.00183
Down	MOCOS	-2.58969	0.0498
Down	GSTM1	-2.54861	0.0331
Down	KCNA4	-2.5405	0.019
Down	PAKAP	-2.53475	4.72e-05
Down	NDNF	-2.52204	0.0249
Down	CASQ1	-2.51126	0.0257
Down	SYNPO2	-2.49764	0.0199
Down	AKAP12	-2.48503	0.00607
Down	IL7	-2.38773	0.00948
Down	ETL4	-2.36535	0.0169
Down	PTCHD4	-2.33596	0.00107
Down	FGFR2	-2.31423	0.0426
Down	RIPOR2	-2.30861	0.0121
Down	SYNPO	-2.28262	5.6e-05
Down	SQOR	-2.28186	0.0358
Down	CCDC85A	-2.25742	0.00374
Down	ISM1	-2.22751	0.0369
Down	COL12A1	-2.19523	0.00141
Down	AMOT	-2.17543	0.00291
Down	GALNT18	-2.15641	0.015
Down	SDC4	-2.11693	0.021
Down	WNT4	-2.08514	0.0246
Down	PDP1	-2.08476	0.0153
Down	SLC16A4	-2.08347	0.0325
Down	SCX	-2.0648	0.00277
Down	ITGA3	-2.06384	0.0272
Down	FN1	-2.06188	0.0011
Down	F3	-2.05934	0.000121
Down	PTPN13	-2.0575	0.0188
Down	STARD8	-2.0444	0.024
Down	2210408F21RIK	-2.01938	0.000573
Down	LRRN4CL	-1.98871	0.0169
Down	GPC4	-1.97498	0.0426
Down	TDRP	-1.96911	0.0162
Down	FZD7	-1.96629	0.00657
Down	SLC25A43	-1.95341	0.042
Down	FZD8	-1.93934	0.0323
Down	PRSS23	-1.93491	0.00104
Down	AJUBA	-1.93357	0.0121
Down	PAWR	-1.91227	0.00208
Down	EMP2	-1.88806	0.00174
Down	6820408C15RIK	-1.88395	0.021
Down	NUAK2	-1.86318	0.0422
Down	LRATD2	-1.8442	0.00457
Down	LIMS2	-1.83731	0.0261
Down	LPAR4	-1.83593	0.00426
Down	HACD4	-1.80931	0.00191
Down	ADAMTSL4	-1.80813	0.0169
Down	SAMD4	-1.8071	0.000121
Down	PLEKHG2	-1.80481	0.00702
Down	SNTA1	-1.77789	0.00705
Down	NPY1R	-1.73678	0.0322
Down	CASTOR1	-1.72773	0.00401
Down	BACE2	-1.72614	0.0188
Down	FSTL1	-1.69533	0.0115
Down	RILP	-1.69375	0.0369
Down	PALLD	-1.68063	0.00159
Down	THSD1	-1.66348	0.0323
Down	SAMD5	-1.635	0.036
Down	CACNB2	-1.61776	0.00498
Down	EPHX2	-1.60973	0.00692
Down	TMEM63A	-1.57993	0.0179
Down	IL6ST	-1.57381	0.0188
Down	SLC4A2	-1.56961	0.00948
Down	MAN1A	-1.56223	0.0074
Down	4930452B06RIK	-1.52802	0.0468
Down	MXRA8	-1.52452	0.0494
Down	TIMP3	-1.51911	0.0441
Down	NID2	-1.50987	0.00107
Down	CDC42EP1	-1.49701	0.0167
Down	ARHGEF10	-1.49429	0.0469
Down	C1QL3	-1.48947	0.0335
Down	ZFP467	-1.48937	0.0468
Down	GSTT3	-1.48627	0.0257
Down	NLRX1	-1.4513	0.00357
Down	ATXN1	-1.45118	0.000289
Down	SORBS3	-1.44514	0.0345
Down	SYDE2	-1.43999	0.0466
Down	SCARA3	-1.43911	0.0019
Down	OSBPL3	-1.43742	0.00504
Down	CALHM5	-1.43408	0.0488
Down	PLSCR2	-1.42246	0.0109
Down	PLXNB2	-1.41475	0.00948
Down	FADS3	-1.39794	0.0102
Down	IL17RC	-1.37448	0.0188
Down	PLPP1	-1.34976	0.00776
Down	DAG1	-1.34799	0.0342
Down	PKDCC	-1.34582	0.0344
Down	SPEG	-1.34414	0.000387
Down	PLD2	-1.31369	0.0391
Down	TENM3	-1.3083	0.047
Down	DLG1	-1.30172	0.0111
Down	NECTIN2	-1.30123	0.000573
Down	SUOX	-1.29947	2.94e-05
Down	CTNND1	-1.29171	0.0136
Down	AGTRAP	-1.2799	0.0289
Down	LIPT1	-1.27885	0.00375
Down	MYH10	-1.26581	0.016
Down	TBC1D2B	-1.2638	0.011
Down	PTER	-1.25594	0.00879
Down	ERLIN2	-1.23247	0.0265
Down	LRRK1	-1.22391	0.032
Down	CARMIL1	-1.19291	0.00165
Down	ERBB2	-1.1553	0.0346
Down	MPDZ	-1.14142	0.0158
Down	RAB29	-1.12632	0.0252
Down	SLC12A7	-1.1175	0.0344
Down	AK5	-1.11613	0.0252
Down	RAB43	-1.10758	0.0387
Down	OAT	-1.09877	9.92e-05
Down	SLC39A1	-1.09744	0.000573
Down	CYB5R3	-1.08715	0.0285
Down	SLC44A2	-1.08045	0.0158
Down	JCAD	-1.0784	0.0491
Down	ATP6V0A2	-1.04678	0.0357
Down	LGR4	-1.04466	0.0187
Down	UTRN	-1.04174	0.0315
Down	DOCK6	-1.03288	0.0112
Down	ZDHHC18	-1.02451	0.0265
Down	CD109	-1.02437	0.0103
Down	HEBP2	-1.02204	0.0388
Down	SC5D	-1.01753	0.0103
Down	KLF3	-1.0079	0.0011
