# Supplementary material for: Hmgb2 improves astrocyte to neuron conversion by increasing the chromatin accessibility of genes associated with neuronal maturation in a proneuronal factor-dependent manner
Source: Genome Biol. 2025 Apr 17;26:100. doi: 10.1186/s13059-025-03556-z (PMC12007351; doi:10.1186/s13059-025-03556-z)
Supplement: Supplementary file 4 — Additional File 4: Table S3. GO analysis associated with RNA-seq analysis [file 13059_2025_3556_MOESM4_ESM.xlsx]

## Sheet: Table S3a
GO Term	Description	P-value	FDR q-value	Enrichment	Number of Genes	Genes
GO:0001764	neuron migration	1.07e-05	0.00996	4.65	12	Mdga1, Matn2, Dcc, Celsr3, Auts2, Cxcr4, Cntn2, Neurod4 , Neurog2, Dcx, Mapt, Drd2
GO:0007612	learning	1.86e-05	0.0139	4.09	13	Sct , Hrh3, Drd2, Neurod2, Bche, Grm4, Elavl4 , Ctns, Btg2, C1ql1, Cntn2, Th, Slc24a2
GO:0048666	neuron development	5.79e-05	0.0321	3.93	12	Onecut2, Btg2, Pou3f2, Insm1, Neurod4, Miat, Neurog2, Dcx, Th, Neurod2, Zbtb18, Neurod1
GO:0007399	nervous system development	3.71e-10	5.55e-06	3.79	30	Dll4, Srrm4, Hes6, Neurod2, Prdm8, Neurod1, Trnp1, Mdga1, Dll1, Rnf112, Dll3, Rbfox3, Cplx2, Neurod4, Neurog2, Dcc, Slit1, Insm1, Sox11, Chrna3, Pou3f2, Myt1, Dscaml1, Cxcr4, Jhdm1d, Cntn2, Insc, Dcx, Gfra2, Tnik
GO:0007411	axon guidance	1.4e-05	0.0123	3.71	15	Tubb3, Dcc, Slit1, Efna3, Matn2, Sema3g, Lama1, Rnf165, Celsr3, Dscaml1, Cxcr4, Cntn2, Neurog2, Epha3, Lrtm1
GO:0097485	neuron projection guidance	1.58e-05	0.0131	3.67	15	Tubb3, Dcc, Slit1, Efna3, Matn22, Sema3g, Lama1, Rnf165, Celsr3, Dscaml1, Cxcr4, Cntn2, Neurog2, Epha3, Lrtm1
GO:0007611	learning or memory	3.75e-05	0.0267	3.11	17	Foxo6, Sct, Hrh3, Mapt, Drd2, Neurod2, Bche, Grm4, Elavl4, Cnr1, Btg2, Ctns, C1ql1, Cntn2, Prrt1, Th, Slc24a2
GO:0050890	cognition	3.94e-05	0.0268	2.97	18	Foxo6, Sct, Hrh3 Mapt, Drd2, Neurod2, Bche, Chd7, Grm4, Elavl4, Cnr1, Btg2, Ctns, C1ql1, Cntn2, Prrt1, Th, Slc24a2
GO:0042391	regulation of membrane potential	4.16e-05	0.027	2.68	21	Kcnq2, Chrnb4, Myoc, Ehd3, P2rx5, Mapt, Slc26a3 , Chrna3, Cnr1, Akt2, Kcnk3, Ctns , Gjd2, Kcnh7, Scn8a, Grin2c, Htr3a, Pex5l, Stox1, Rnf122, Piezo2
GO:0048731	system development	2.15e-07	0.00107	2.56	36	Hdac4, Dll4, Srrm4, Hes6, Pdm8, Neurod11, Dll1, Trnp1, Mdga1, Dll3, Rnf112, Rbfox3, Cplx2, Neurod4, Neurog2, Marcksl1, Chrd , Dcc, Slit1, Insm11, Sox11 , Heyl, Chd7 , Ucma , Chrna3, Pou3f2, Myt1, Dscaml1, Cxcr4, Cntn2 , Jhdm1d, Insc, Dcx, Tnik, Gfra2
GO:0045666	positive regulation of neuron differentiation	8.63e-05	0.043	2.48	22	Map3k13, Dcc, Foxo6, Lrp8, Mapt, Sox11, Neurod2, Heyl, Neurod1, Rnf112, Cnr1, Elavl4, Gpc2, Serpini1, Rnd2, Cxcr4, Prox1, Neurog2, Epha3, Dcx, Tgif2
GO:0051962	positive regulation of nervous system development	6.74e-06	0.00775	2.43	30	Drd2, Neurod2, Neurod1, Dll3, Rnf112, Cnr1, Ace, Lrrtm1, Serpini1, Prox1, Neurog2, Lrrtm2, Lrtm1, Tgif2, Map3k13, Dcc, Foxo6, Lrrn1, Lrp8, Mapt, Sox11, Heyl, Elavl4, Flrt1, Gpc2, Rnd2, Cxcr4, Itpr1, Epha3, Dcx
GO:0050877	nervous system process	3.82e-06	0.00519	2.37	33	Kcnq2, Chrnb4, Dll4, Srrm4, Hrh3, Drd2, Neurod2, Bche, Grm4, Cnr1, Gjd2, Ace, Whrn, Prrt1, Igdcc3, Slc24a2, Rdh5, Foxo6, Sct, Tecta, Mapt, Chd7, Chrna3, Elavl4, Ctns, Btg2, Scn8a, Htr3a, Grin2c, C1ql1, Cntn2, Homer2, Th
GO:0051960	regulation of nervous system development	2.23e-08	0.000167	2.35	48	Dll4, Mycn, Hes6, Drd2, Neurod2, Neurod1, Igsf10, Dll1, Mdga1, Sfrp5, Dll3, Rnf112, Cnr1, Lrrtm1, Ace, Serpini1, Lzts1, Prox1, Lrrtm2, Neurog2, Lrtm1, Tgif2, Fam19a1, Map3k13, Dcc, Foxo6, Lrrn1, Lrp8, Mapt, Sox11, Heyl, Chd7, Efna3, Sema3g, Chrna3, Elavl4, Flrt1, Gpc2, Pou3f2, Rnd2, Cxcr4, Cntn2, Epha3, Itpr1, Dcx, Mycl, Tnik
GO:0010720	positive regulation of cell development	6.01e-05	0.0321	2.24	28	Myoc, Drd2, Bnc1, Neurod2, Neurod1, Dll3, Rnf112, Cnr1, Ace, Serpini1, Prox1, Neurog2, Tgif2, Map3k13, Dcc, Foxo6, Adipoq, Lrp8, Mapt, Sox11, Heyl, Elavl4, Gpc2, Rnd2, Cxcr4, Itpr1, Epha3, Dcx
GO:0060284	regulation of cell development	2.21e-07	0.000828	2.23	46	Hdac4, Dll4, Mycn, Myoc, Hes6, Bnc1, Drd2, Neurod2, Neurod1, Igsf10, Dll1, Dll3, Rnf112, Cnr1, Ace, Serpini1, Lzts1, Prox1, Neurog2, Tgif2, Fam19a1, Shb, Map3k13, Dcc, Foxo6, Slit1, Adipoq, Lrp8, Mapt, Sox11, Heyl, Chd7, Efna3, Sema3g, Chrna3, Elavl4, Gpc2, Pou3f2, Rnd2, Cxcr4, Cntn2, Epha3, Itpr1, Dcx, Mycl, Tnik
GO:0045664	regulation of neuron differentiation	1.74e-05	0.0137	2.2	33	Mycn, Neurod2, Neurod1, Dll1, Rnf112, Cnr1, Lzts1, Serpini1, Prox1, Neurog2, Tgif2, Map3k13, Dcc, Foxo6, Slit1, Lrp8, Mapt, Sox11, Heyl, Efna3, Sema3g, Elavl4, Chrna3, Gpc2, Pou3f2, Rnd2, Cxcr4, Cntn2, Itpr1, Epha3, Dcx, Mycl, Tnik

## Sheet: Table S3b
GO Term	Description	P-value	FDR q-value	Enrichment	Number of Genes	Genes
GO:0021700	developmental maturation	2.46e-06	0.00245	6.71	10	Aldh1a2, Id2, Cebpa, Igsf21, Stxbp1, Srrm4, Cdkn1c, Actl6b, Neurog2, Cd63
GO:0048167	regulation of synaptic plasticity	3e-06	0.00281	5.83	11	Atp2b2, Lzts1, Snap25, Stxbp1, Grin2c, Cplx2, Cntn2, Drd2, Neurod2, Slc24a2
GO:0030182	neuron differentiation	1.84e-05	0.0114	4.81	11	Tubb3, Dll1 , Atp2b2, Aldh1a2, Elavl4, Insm1, Neurod4, Miat, Neurog2, Sox11, Neurod1
GO:0050769	positive regulation of neurogenesis	2.06e-05	0.0123	3.37	16	Id2, Chodl, Drd2, Sox11, Neurod2, Neurod1, Heyl, Dll3, Cnr1, Elavl4, Ace , Rnd2, Cpne6, Cxcr4, Neurog2, Dcx
GO:0051962	positive regulation of nervous system development	7.33e-05	0.0343	3.03	16	Id2, Chodl, Drd2, Sox11, Neurod2, Neurod1, Heyl, Dll3, Cnr1, Elavl4 , Ace, Rnd2, Cpne6, Cxcr4, Neurog2, Dcx
GO:0010720	positive regulation of cell development	8.56e-05	0.0388	2.99	16	Id2, Chodl, Drd2, Sox11, Neurod2, Neurod1, Heyl, Dll3, Cnr1, Elavl4, Ace, Rnd2, Cpne6, Cxcr4, Neurog2, Dcx
GO:0050804	modulation of chemical synaptic transmission	1.59e-07	0.000264	4.34	18	Atp2b2, Plcl2, Snap25, Sct, Drd2, Neurod2, Grm4, Cnr1, Elavl4, Chrna3, Cntnap4, Lzts1, Stxbp1, Grin2c, Cplx2, Cntn2, Cplx1, Slc24a2
GO:0099177	regulation of trans-synaptic signaling	1.64e-07	0.000245	4.33	18	Atp2b2, Plcl2 , Snap25, Sct, Drd2, Neurod2, Grm4 , Cnr1 , Elavl4, Chrna3, Cntnap4, Lzts1, Stxbp1, Grin2c, Cplx2, Cntn2, Cplx1, Slc24a2
GO:0050877	nervous system process	6.95e-06	0.00547	3.2	19	Kcnq2, Atp2b2, Rdh5, Dll4, Snap25, Sct, Srrm4, Drd2, Neurod2, Grm4, Cnr1, Elavl4, Chrna3, Ace, Scn8a, Grin2c, Cntn2, Homer2, Slc24a2
GO:0045664	regulation of neuron differentiation	8.02e-08	0.00015	3.6	23	Id2, Chodl, Slit1, Snap25, Sox11, Neurod2, Heyl, Neurod1, Dll1, Sema3g, Cnr1, Mylip, Elavl4, Chrna3, Lzts1, Rnd2, Cpne6, Cxcr4, Cntn2, Neurog2, Dcx, Mycl, Fstl4
GO:0007399	nervous system development	3.2e-14	4.79e-10	7.1	24	Dll4, Chodl, Slit1, Mertk, Insm1, Srrm4 , Hes6, Sox11, Neurod2, Neurod1, Trnp1, Mdga1, Dll1, Dll3, Chrna3, Mylip , Rbfox3, Cplx2, Cxcr4, Cntn2, Neurod4, Neurog2, Actl6b, Dcx
GO:0003008	system process	6.29e-06	0.00523	2.71	24	Kcnq2, Atp2b2, Rdh5, Tff3, Dll4, Snap25, Sct, Srrm4, Drd2, Neurod2, Grm4, Chrna3, Elavl4, Cnr1, Ace, Scn8a, Grin2c, Cxcr4, Cntn2, Homer2, Sstr2, Chga, Map2k6, Slc24a2
GO:0007275	multicellular organism development	2.3e-06	0.00245	2.72	26	Id2, Dll4, Cebpa, Hes6, Tbata, Neurod2, Neurod1, Dll1, Mdga1, Trnp1, Shisa2, Dll3, Ebf2, Ace, Neurod4, Neurog2, Nhlh1, Slit1, Insm1, Mertk, Cdh10, Sox11, Heyl, Dcx, Fstl4, Mfng
GO:0048731	system development	3.5e-11	2.62e-07	4.49	27	Chodl, Dll4, Srrm4, Hes6, Cdkn1c, Neurod2, Neurod1, Trnp1, Dll1, Mdga1, Dll3, Rbfox3, Cplx2, Neurod4, Neurog2, Slit1, Insm1, Mertk, Sox11, Heyl, Ucma, Chrna3, Mylip, Cxcr4, Cntn2, Actl6b, Dcx
GO:0050767	regulation of neurogenesis	5.28e-10	2.63e-06	3.72	29	Id2, Chodl, Dll4, Gpr183, Snap25, Hes6, Drd2, Neurod2, Neurod1, Dll1, Dll3, Cnr1, Ace, Lzts1, Cpne6, Neurog2, Slit1, Sox11, Heyl, Sema3g, Elavl4, Chrna3, Mylip, Rnd2, Cxcr4, Cntn2, Dcx, Mycl, Fstl4
GO:0051960	regulation of nervous system development	1.53e-09	5.73e-06	3.45	30	Id2, Chodl, Dll4, Gpr183, Snap25, Hes6, Drd2, Neurod2, Neurod1, Mdga1, Dll1, Dll3, Cnr1, Ace, Lzts1, Cpne6, Neurog2, Slit1, Sox11, Heyl, Sema3g, Elavl4, Chrna3, Mylip, Rnd2 , Cxcr4, Cntn2, Dcx, Mycl, Fstl4
GO:0060284	regulation of cell development	1.99e-09	5.95e-06	3.41	30	Id2, Col14a1, Chodl , Dll4, Gpr183, Snap25, Hes6, Drd2, Neurod2, Neurod1, Dll1, Dll3, Cnr1, Ace, Lzts1, Cpne6, Neurog2, Slit1, Sox11, Heyl, Sema3g, Elavl4, Chrna3, Mylip, Rnd2, Cxcr4, Cntn2, Dcx, Mycl, Fstl4
GO:2000026	regulation of multicellular organismal development	2.18e-05	0.0126	2.07	34	Id2, Tmem178, Col14a1, Chodl, Dll4, Gpr183, Snap25, Cdkn1c, Hes6, Drd2, Neurod2, Neurod1, Dll1, Mdga1, Dll3 , Lama1, Cnr1, Ace, Lzts1, Cpne6, Neurog2, Slit1, Sox11, Heyl, Sema3g, Elavl4, Chrna3, Mylip, Rnd2, Cxcr4 , Cntn2, Dcx, Fstl4, Mycl
GO:0045595	regulation of cell differentiation	5.66e-08	0.000121	2.53	37	Id2, Tmem178 , Col14a1, Chodl , Dll4, Cebpa, Gpr183, Abcg1, Snap25, Cdkn1c, Hes6, Drd2, Neurod2, Neurod1, Dll1, Dll3, Cnr1, Ace, Lzts1, Cpne6, Neurod4, Neurog2, Slit1, Insm1, Sox11, Heyl, Ucma, Sema3g, Elavl4, Mylip, Chrna3, Rnd2, Cxcr4, Cntn2, Dcx, Fstl4 , Mycl
GO:0030154	cell differentiation	2.51e-07	0.000313	2.39	37	Tubb3, Atp2b2, Id2, Cbfa2t3, Dll4, Cebpa, Gpr183, Srrm4, Cdkn1c, Hes6, Neurod2, Tbata, Neurod1, Mdga1, Aldh1a2, Dll1, Dll3, Ebf2, Lama1, Cpne6, Cplx2, Neurod4, Miat, Neurog2, Cd63, Nhlh1, Plcl2, Slit1, Mertk, Insm1, Sox11, Heyl, Elavl4, Cxcr4, Dcx, Fstl4, Mfng
GO:0051239	regulation of multicellular organismal process	2.04e-07	0.000277	2.03	49	Dll4, Drd2, Neurod2, Neurod1, Mdga1, Ace, Cpne6i, Cd63, Pde9a, Sct, Sox11, Heyl, Darc, Sema3g, Elavl4, Rnd2, Gamt, Cntn2, Dcx, Chga, Map2k6, Mycl, Tmem178, Id2, Col14a1, Chodl, Cebpa, Snap25, Gpr183, Cdkn1c, Hes6, Dll1, Dll3, Ebf2, Cnr1, Lama1, Lzts1, Neurog2, Plcl2, Slit1, Mertk, Ucma, Chrna3, Mylip, Cxcr4, Homer2, Fcgr4, Sstr2, Fstl4
GO:0032501	multicellular organismal process	4.25e-09	1.06e-05	2.17	53	Dll4, Abcg1, Drd2, Neurod2, Neurod1, Aldh1a2, Mdga1, Shisa2, Ace, Miat, Rdh5, Insm1, Sct, Cdh10, Sox11, Heyl, Elavl4, Scn8a, Grin2c, Cntn2, Dcx, Chga, Map2k6, Atp2b2, Kcnq2, Id2, Tff3, Cebpa, Snap25, Srrm4, Cdkn1c, Hes6, Ctrb1, Tbata, Dll1, Trnp1 , Dll3, Ebf2, Grm4, Cnr1, Lama1, Neurod4, Neurog2, Slc24a2, Nhlh1, Slit1, Mertk, Chrna3, Cxcr4, Homer2, Sstr2, Fstl4, Mfng

## Sheet: Table S3c
GO Term	Description	P-value	FDR q-value	Enrichment	Number of genes	Genes
GO:0007399	nervous system development	2.84e-13	4.25e-09	8.79	19	[Dll4 - delta-like 4 (drosophila), Slit1 - slit homolog 1 (drosophila), Insm1 - insulinoma-associated 1, Srrm4 - serine/arginine repetitive matrix 4, Hes6 - hairy and enhancer of split 6, Sox11 - sry-box containing gene 11, Neurod2 - neurogenic differentiation 2, Neurod1 - neurogenic differentiation 1, Mdga1 - mam domain containing glycosylphosphatidylinositol anchor 1, Dll1 - delta-like 1 (droso…
GO:0048731	system development	9.51e-10	7.12e-06	5.16	20	[Dll4 - delta-like 4 (drosophila), Slit1 - slit homolog 1 (drosophila), Insm1 - insulinoma-associated 1, Srrm4 - serine/arginine repetitive matrix 4, Hes6 - hairy and enhancer of split 6, Sox11 - sry-box containing gene 11, Neurod2 - neurogenic differentiation 2, Heyl - hairy/enhancer-of-split related with yrpw motif-like, Neurod1 - neurogenic differentiation 1, Mdga1 - mam domain containing glyc…
GO:0050767	regulation of neurogenesis	2.52e-09	1.26e-05	4.38	22	[Dll4 - delta-like 4 (drosophila), Slit1 - slit homolog 1 (drosophila), Hes6 - hairy and enhancer of split 6, Sox11 - sry-box containing gene 11, Drd2 - dopamine receptor d2, Neurod2 - neurogenic differentiation 2, Heyl - hairy/enhancer-of-split related with yrpw motif-like, Neurod1 - neurogenic differentiation 1, Dll1 - delta-like 1 (drosophila), Dll3 - delta-like 3 (drosophila), Sema3g - sema d…
GO:0050877	nervous system process	1.34e-06	0.00251	4.09	16	[Kcnq2 - potassium voltage-gated channel, subfamily q, member 2, Rdh5 - retinol dehydrogenase 5, Dll4 - delta-like 4 (drosophila), Sct - secretin, Srrm4 - serine/arginine repetitive matrix 4, Drd2 - dopamine receptor d2, Neurod2 - neurogenic differentiation 2, Grm4 - glutamate receptor, metabotropic 4, Elavl4 - elav (embryonic lethal, abnormal vision, drosophila)-like 4 (hu antigen d), Chrna3 - c…
GO:0030182	neuron differentiation	2.56e-06	0.00426	6.62	10	[Tubb3 - tubulin, beta 3 class iii, Dll1 - delta-like 1 (drosophila), Elavl4 - elav (embryonic lethal, abnormal vision, drosophila)-like 4 (hu antigen d), Insm1 - insulinoma-associated 1, Neurod4 - neurogenic differentiation 4, Miat - myocardial infarction associated transcript (non-protein coding), Neurog2 - neurogenin 2, Sox11 - sry-box containing gene 11, Neurod2 - neurogenic differentiation 2…
GO:0050769	positive regulation of neurogenesis	9.68e-06	0.00967	4.26	13	[Drd2 - dopamine receptor d2, Sox11 - sry-box containing gene 11, Neurod2 - neurogenic differentiation 2, Neurod1 - neurogenic differentiation 1, Heyl - hairy/enhancer-of-split related with yrpw motif-like, Dll3 - delta-like 3 (drosophila), Elavl4 - elav (embryonic lethal, abnormal vision, drosophila)-like 4 (hu antigen d), Cnr1 - cannabinoid receptor 1 (brain), Ace - angiotensin i converting enz…
GO:0050804	modulation of chemical synaptic transmission	1.52e-05	0.0119	4.43	12	[Grm4 - glutamate receptor, metabotropic 4, Cnr1 - cannabinoid receptor 1 (brain), Chrna3 - cholinergic receptor, nicotinic, alpha polypeptide 3, Elavl4 - elav (embryonic lethal, abnormal vision, drosophila)-like 4 (hu antigen d), Lzts1 - leucine zipper, putative tumor suppressor 1, Stxbp1 - syntaxin binding protein 1, Sct - secretin, Cplx2 - complexin 2, Cntn2 - contactin 2, Drd2 - dopamine rece…
GO:0099177	regulation of trans-synaptic signaling	1.55e-05	0.0116	4.42	12	[Grm4 - glutamate receptor, metabotropic 4, Cnr1 - cannabinoid receptor 1 (brain), Chrna3 - cholinergic receptor, nicotinic, alpha polypeptide 3, Elavl4 - elav (embryonic lethal, abnormal vision, drosophila)-like 4 (hu antigen d), Lzts1 - leucine zipper, putative tumor suppressor 1, Stxbp1 - syntaxin binding protein 1, Sct - secretin, Cplx2 - complexin 2, Cntn2 - contactin 2, Drd2 - dopamine rece…
GO:0051962	positive regulation of nervous system development	2.95e-05	0.0201	3.83	13	[Drd2 - dopamine receptor d2, Sox11 - sry-box containing gene 11, Neurod2 - neurogenic differentiation 2, Neurod1 - neurogenic differentiation 1, Heyl - hairy/enhancer-of-split related with yrpw motif-like, Dll3 - delta-like 3 (drosophila), Elavl4 - elav (embryonic lethal, abnormal vision, drosophila)-like 4 (hu antigen d), Cnr1 - cannabinoid receptor 1 (brain), Ace - angiotensin i converting enz…
GO:0010720	positive regulation of cell development	3.51e-05	0.0202	3.77	13	[Drd2 - dopamine receptor d2, Sox11 - sry-box containing gene 11, Neurod2 - neurogenic differentiation 2, Neurod1 - neurogenic differentiation 1, Heyl - hairy/enhancer-of-split related with yrpw motif-like, Dll3 - delta-like 3 (drosophila), Elavl4 - elav (embryonic lethal, abnormal vision, drosophila)-like 4 (hu antigen d), Cnr1 - cannabinoid receptor 1 (brain), Ace - angiotensin i converting enz…
GO:0045666	positive regulation of neuron differentiation	0.000147	0.0645	4.13	10	[Cnr1 - cannabinoid receptor 1 (brain), Elavl4 - elav (embryonic lethal, abnormal vision, drosophila)-like 4 (hu antigen d), Rnd2 - rho family gtpase 2, Cxcr4 - chemokine (c-x-c motif) receptor 4, Neurog2 - neurogenin 2, Dcx - doublecortin, Sox11 - sry-box containing gene 11, Neurod2 - neurogenic differentiation 2, Heyl - hairy/enhancer-of-split related with yrpw motif-like, Neurod1 - neurogenic …

## Sheet: Table S3d
Induced in EFG+bFGF
GO Term	Description	P-value	FDR q-value	Enrichment	Number of genes	Genes
GO:0048013	ephrin receptor signaling pathway	0.000977	1	8.94	4	[Efna3 - ephrin a3, Nck2 - non-catalytic region of tyrosine kinase adaptor protein 2, Anks1 - ankyrin repeat and sam domain containing 1, Epha3 - eph receptor a3]
GO:0051881	regulation of mitochondrial membrane potential	0.000794	1	5.47	6	[Akt2 - thymoma viral proto-oncogene 2, Ctns - cystinosis, nephropathic, Myoc - myocilin, Stox1 - storkhead box 1, Rnf122 - ring finger protein 122, Mapt - microtubule-associated protein tau]
GO:0042391	regulation of membrane potential	0.000126	1	2.93	16	[Chrnb4 - cholinergic receptor, nicotinic, beta polypeptide 4, Myoc - myocilin, Ehd3 - eh-domain containing 3, P2rx5 - purinergic receptor p2x, ligand-gated ion channel, 5, Mapt - microtubule-associated protein tau, Slc26a3 - solute carrier family 26, member 3, Akt2 - thymoma viral proto-oncogene 2, Kcnk3 - potassium channel, subfamily k, member 3, Ctns - cystinosis, nephropathic, Gjd2 - gap junc…
Induced in bFGF
GO Term	Description	P-value	FDR q-value	Enrichment	Number of genes	Genes
GO:0051239	regulation of multicellular organismal process	0.000204	0.508	2.39	17	[Id2 - inhibitor of dna binding 2, Col14a1 - collagen, type xiv, alpha 1, Plcl2 - phospholipase c-like 2, Chodl - chondrolectin, Cebpa - ccaat/enhancer binding protein (c/ebp), alpha, Mertk - c-mer proto-oncogene tyrosine kinase, Gpr183 - g protein-coupled receptor 183, Snap25 - synaptosomal-associated protein 25, Cdkn1c - cyclin-dependent kinase inhibitor 1c (p57), Ebf2 - early b cell factor 2, …
GO:0002521	leukocyte differentiation	0.000495	0.741	7.51	5	[Id2 - inhibitor of dna binding 2, Plcl2 - phospholipase c-like 2, Cebpa - ccaat/enhancer binding protein (c/ebp), alpha, Mertk - c-mer proto-oncogene tyrosine kinase, Gpr183 - g protein-coupled receptor 183]
GO:0030099	myeloid cell differentiation	0.000856	1	9.33	4	[Id2 - inhibitor of dna binding 2, Cebpa - ccaat/enhancer binding protein (c/ebp), alpha, Gpr183 - g protein-coupled receptor 183, Cdkn1c - cyclin-dependent kinase inhibitor 1c (p57)]
GO:0048469	cell maturation	0.000218	0.466	13.38	4	[Id2 - inhibitor of dna binding 2, Cebpa - ccaat/enhancer binding protein (c/ebp), alpha, Cdkn1c - cyclin-dependent kinase inhibitor 1c (p57), Actl6b - actin-like 6b]
GO:0021700	developmental maturation	4.43e-06	0.0663	13.66	6	[Aldh1a2 - aldehyde dehydrogenase family 1, subfamily a2, Id2 - inhibitor of dna binding 2, Cebpa - ccaat/enhancer binding protein (c/ebp), alpha, Cdkn1c - cyclin-dependent kinase inhibitor 1c (p57), Actl6b - actin-like 6b, Cd63 - cd63 antigen]
GO:0048738	cardiac muscle tissue development	9.17e-05	0.457	33.95	3	[Aldh1a2 - aldehyde dehydrogenase family 1, subfamily a2, Id2 - inhibitor of dna binding 2, Col14a1 - collagen, type xiv, alpha 1]
GO:0001779	natural killer cell differentiation	0.000873	1	45.27	2	[Id2 - inhibitor of dna binding 2, Mertk - c-mer proto-oncogene tyrosine kinase]
GO:0071285	cellular response to lithium ion	0.000427	0.71	64.13	2	[Id2 - inhibitor of dna binding 2, Cebpa - ccaat/enhancer binding protein (c/ebp), alpha]
GO:0010226	response to lithium ion	0.000427	0.798	64.13	2	[Id2 - inhibitor of dna binding 2, Cebpa - ccaat/enhancer binding protein (c/ebp), alpha]
GO:0098967	exocytic insertion of neurotransmitter receptor to postsynaptic membrane	0.000182	0.546	96.19	2	[Snap25 - synaptosomal-associated protein 25, Cplx1 - complexin 1]
GO:0098881	exocytic insertion of neurotransmitter receptor to plasma membrane	0.000182	0.682	96.19	2	[Snap25 - synaptosomal-associated protein 25, Cplx1 - complexin 1]
GO:0003229	ventricular cardiac muscle tissue development	6.55e-05	0.489	153.91	2	[Id2 - inhibitor of dna binding 2, Col14a1 - collagen, type xiv, alpha 1]

## Sheet: Table S3e
GO Term	Description	P-value	FDR q-value	Enrichment	Number of genes	Genes
GO:0071158	positive regulation of cell cycle arrest	0.000137	0.0417	9.85	5	Rnf112, Id2, Cdk5r1, Insm1, Rbm38
GO:0022029	telencephalon cell migration	0.000118	0.0393	7.72	6	Mdga1, Cdk5r1, Slit1, Cxcr4, Cntn2, Drd2
GO:0021885	forebrain cell migration	0.000165	0.045	7.27	6	Mdga, Cdk5r1, Slit1, Cxcr4, Cntn2, Drd2
GO:0071156	regulation of cell cycle arrest	0.000165	0.0458	7.27	6	Rnf112, Id2, Cdk5r1, Insm1, Rbm38, Neurod1
GO:2000300	regulation of synaptic vesicle exocytosis	1.96e-05	0.0089	5.97	9	Syp, Grm4, Chrna3, Chrnb2, Cyth1, Stxbp1, Cplx2, Drd2, Cplx1
GO:0045055	regulated exocytosis	6.52e-05	0.0257	5.86	8	Sptbn2, Crhbp, Snap25, Stxbp1, Pex5l, Cplx2, Chga, Cplx1
GO:1902803	regulation of synaptic vesicle transport	2.74e-05	0.012	5.73	9	Syp, Grm4, Chrna3, Chrnb2, Cyth1, Stxbp1, Cplx2, Drd2, Cplx1
GO:0007399	nervous system development	2.52e-16	3.77e-12	5.59	34	Chodl, Dll4, Srrm4, Hes6, Neurod2, Enc1, Neurod1, Prdm8, Mdga1, Dll1, Rnf112, Dll3, Rbfox3, Cplx2, Neurod4, Neurog2, Neurod6, Ina, Dcc, Slit1, Mertk, Insm1, Sema6c, Sox11, Hes5, Elavl3, Chrna3, Dscaml1, Crmp1, Cxcr4, Myt1l, Cntn2, Actl6b, Dcx
GO:0001764	neuron migration	4.8e-06	0.00276	5.55	11	Mdga1, Cck, Cdk5r1, Dcc, Celsr3, Cxcr4, Cntn2, Neurod4, Neurog2, Dcx, Drd2
GO:0098693	regulation of synaptic vesicle cycle	1.24e-05	0.00641	5.02	11	[Syp - synaptophysin, Cdk5r1 - cyclin-dependent kinase 5, regulatory subunit 1 (p35), Grm4 - glutamate receptor, metabotropic 4, Chrna3 - cholinergic receptor, nicotinic, alpha polypeptide 3, Chrnb2 - cholinergic receptor, nicotinic, beta polypeptide 2 (neuronal), Cyth1 - cytohesin 1, Stxbp1 - syntaxin binding protein 1, Bsn - bassoon, Cplx2 - complexin 2, Drd2 - dopamine receptor d2, Cplx1 - com…
GO:0007612	learning	6.31e-06	0.00349	4.91	12	[Cck - cholecystokinin, Grm4 - glutamate receptor, metabotropic 4, Elavl4 - elav (embryonic lethal, abnormal vision, drosophila)-like 4 (hu antigen d), Pak7 - p21 protein (cdc42/rac)-activated kinase 7, Chrnb2 - cholinergic receptor, nicotinic, beta polypeptide 2 (neuronal), Snap25 - synaptosomal-associated protein 25, Sct - secretin, C1ql1 - complement component 1, q subcomponent-like 1, Cntn2 -…
GO:0046928	regulation of neurotransmitter secretion	0.000124	0.0395	4.73	9	[Syp - synaptophysin, Grm4 - glutamate receptor, metabotropic 4, Chrna3 - cholinergic receptor, nicotinic, alpha polypeptide 3, Chrnb2 - cholinergic receptor, nicotinic, beta polypeptide 2 (neuronal), Cyth1 - cytohesin 1, Stxbp1 - syntaxin binding protein 1, Cplx2 - complexin 2, Drd2 - dopamine receptor d2, Cplx1 - complexin 1]
GO:0007409	axonogenesis	7e-05	0.0268	4.57	10	[Cck - cholecystokinin, Itga4 - integrin alpha 4, Dcc - deleted in colorectal carcinoma, Slit1 - slit homolog 1 (drosophila), Rnf165 - ring finger protein 165, Chrnb2 - cholinergic receptor, nicotinic, beta polypeptide 2 (neuronal), Cntn2 - contactin 2, Dcx - doublecortin, Drd2 - dopamine receptor d2, Prdm8 - pr domain containing 8]
GO:0017158	regulation of calcium ion-dependent exocytosis	0.000169	0.0452	4.54	9	[Syp - synaptophysin, Grm4 - glutamate receptor, metabotropic 4, Chrna3 - cholinergic receptor, nicotinic, alpha polypeptide 3, Chrnb2 - cholinergic receptor, nicotinic, beta polypeptide 2 (neuronal), Cyth1 - cytohesin 1, Stxbp1 - syntaxin binding protein 1, Cplx2 - complexin 2, Drd2 - dopamine receptor d2, Cplx1 - complexin 1]
GO:0007411	axon guidance	2.97e-06	0.00234	4.5	14	[Tubb3 - tubulin, beta 3 class iii, Dcc - deleted in colorectal carcinoma, Slit1 - slit homolog 1 (drosophila), Sema6c - sema domain, transmembrane domain (tm), and cytoplasmic domain, (semaphorin) 6c, Efna3 - ephrin a3, Sema3g - sema domain, immunoglobulin domain (ig), short basic domain, secreted, (semaphorin) 3g, Cdk5r1 - cyclin-dependent kinase 5, regulatory subunit 1 (p35), Rnf165 - ring fin…
GO:0097485	neuron projection guidance	3.35e-06	0.00238	4.46	14	[Tubb3 - tubulin, beta 3 class iii, Dcc - deleted in colorectal carcinoma, Slit1 - slit homolog 1 (drosophila), Sema6c - sema domain, transmembrane domain (tm), and cytoplasmic domain, (semaphorin) 6c, Efna3 - ephrin a3, Sema3g - sema domain, immunoglobulin domain (ig), short basic domain, secreted, (semaphorin) 3g, Cdk5r1 - cyclin-dependent kinase 5, regulatory subunit 1 (p35), Rnf165 - ring fin…
GO:0030534	adult behavior	0.000133	0.0414	4.23	10	[Chd7 - chromodomain helicase dna binding protein 7, Id2 - inhibitor of dna binding 2, Chrna3 - cholinergic receptor, nicotinic, alpha polypeptide 3, Sptbn2 - spectrin beta, non-erythrocytic 2, Crhbp - corticotropin releasing hormone binding protein, Chrnb2 - cholinergic receptor, nicotinic, beta polypeptide 2 (neuronal), Scn8a - sodium channel, voltage-gated, type viii, alpha, Cntn2 - contactin …
GO:0021700	developmental maturation	8.12e-05	0.0296	4.1	11	[Id2 - inhibitor of dna binding 2, Cdk5r1 - cyclin-dependent kinase 5, regulatory subunit 1 (p35), Igsf21 - immunoglobulin superfamily, member 21, Stxbp1 - syntaxin binding protein 1, C1ql1 - complement component 1, q subcomponent-like 1, Srrm4 - serine/arginine repetitive matrix 4, Cdkn1c - cyclin-dependent kinase inhibitor 1c (p57), Actl6b - actin-like 6b, Neurog2 - neurogenin 2, Hes5 - hairy a…
GO:0030182	neuron differentiation	3.87e-06	0.00241	3.89	16	[Tubb3 - tubulin, beta 3 class iii, Atp2b2 - atpase, ca++ transporting, plasma membrane 2, Insm1 - insulinoma-associated 1, Sox11 - sry-box containing gene 11, Neurod1 - neurogenic differentiation 1, Dll1 - delta-like 1 (drosophila), Rnf112 - ring finger protein 112, Cdk5r1 - cyclin-dependent kinase 5, regulatory subunit 1 (p35), Elavl4 - elav (embryonic lethal, abnormal vision, drosophila)-like …
GO:0007626	locomotory behavior	8.9e-05	0.0303	3.76	12	[Chd7 - chromodomain helicase dna binding protein 7, Atp2b2 - atpase, ca++ transporting, plasma membrane 2, Id2 - inhibitor of dna binding 2, Chrna3 - cholinergic receptor, nicotinic, alpha polypeptide 3, Elavl4 - elav (embryonic lethal, abnormal vision, drosophila)-like 4 (hu antigen d), Pak7 - p21 protein (cdc42/rac)-activated kinase 7, Chrnb2 - cholinergic receptor, nicotinic, beta polypeptide…
GO:0099537	trans-synaptic signaling	0.000123	0.0401	3.64	12	[Syp - synaptophysin, Grm4 - glutamate receptor, metabotropic 4, Chrna3 - cholinergic receptor, nicotinic, alpha polypeptide 3, Cnr1 - cannabinoid receptor 1 (brain), Crhbp - corticotropin releasing hormone binding protein, Gjd2 - gap junction protein, delta 2, Chrnb2 - cholinergic receptor, nicotinic, beta polypeptide 2 (neuronal), Stxbp1 - syntaxin binding protein 1, Lrp8 - low density lipoprot…
GO:0099536	synaptic signaling	0.000147	0.0432	3.57	12	[Syp - synaptophysin, Grm4 - glutamate receptor, metabotropic 4, Chrna3 - cholinergic receptor, nicotinic, alpha polypeptide 3, Cnr1 - cannabinoid receptor 1 (brain), Crhbp - corticotropin releasing hormone binding protein, Gjd2 - gap junction protein, delta 2, Chrnb2 - cholinergic receptor, nicotinic, beta polypeptide 2 (neuronal), Stxbp1 - syntaxin binding protein 1, Lrp8 - low density lipoprot…
GO:0048167	regulation of synaptic plasticity	0.000161	0.0454	3.53	12	[Atp2b2 - atpase, ca++ transporting, plasma membrane 2, Syp - synaptophysin, Lzts1 - leucine zipper, putative tumor suppressor 1, Snap25 - synaptosomal-associated protein 25, Stxbp1 - syntaxin binding protein 1, Sct - secretin, Cplx2 - complexin 2, Cntn2 - contactin 2, Lrrtm2 - leucine rich repeat transmembrane neuronal 2, Drd2 - dopamine receptor d2, Neurod2 - neurogenic differentiation 2, Slc24…
GO:0048731	system development	1.05e-11	3.91e-08	3.52	38	[Chodl - chondrolectin, Dll4 - delta-like 4 (drosophila), Srrm4 - serine/arginine repetitive matrix 4, Cdkn1c - cyclin-dependent kinase inhibitor 1c (p57), Hes6 - hairy and enhancer of split 6, Neurod2 - neurogenic differentiation 2, Neurod1 - neurogenic differentiation 1, Prdm8 - pr domain containing 8, Enc1 - ectodermal-neural cortex 1, Mdga1 - mam domain containing glycosylphosphatidylinositol…
GO:0050890	cognition	1.83e-05	0.00855	3.44	16	[Foxo6 - forkhead box o6, Chrnb2 - cholinergic receptor, nicotinic, beta polypeptide 2 (neuronal), Snap25 - synaptosomal-associated protein 25, Sct - secretin, Drd2 - dopamine receptor d2, Neurod2 - neurogenic differentiation 2, Sobp - sine oculis-binding protein homolog (drosophila), Chd7 - chromodomain helicase dna binding protein 7, Cck - cholecystokinin, Grm4 - glutamate receptor, metabotropi…
GO:0007611	learning or memory	8.75e-05	0.0312	3.33	14	[Foxo6 - forkhead box o6, Chrnb2 - cholinergic receptor, nicotinic, beta polypeptide 2 (neuronal), Snap25 - synaptosomal-associated protein 25, Sct - secretin, Drd2 - dopamine receptor d2, Neurod2 - neurogenic differentiation 2, Cck - cholecystokinin, Grm4 - glutamate receptor, metabotropic 4, Elavl4 - elav (embryonic lethal, abnormal vision, drosophila)-like 4 (hu antigen d), Cnr1 - cannabinoid …
GO:0050767	regulation of neurogenesis	5.76e-13	4.31e-09	3.28	46	[Id2 - inhibitor of dna binding 2, Dll4 - delta-like 4 (drosophila), Chodl - chondrolectin, Snap25 - synaptosomal-associated protein 25, Hes6 - hairy and enhancer of split 6, Drd2 - dopamine receptor d2, Neurod2 - neurogenic differentiation 2, Neurod1 - neurogenic differentiation 1, Enc1 - ectodermal-neural cortex 1, Dll1 - delta-like 1 (drosophila), Dll3 - delta-like 3 (drosophila), Rnf112 - rin…
GO:0045666	positive regulation of neuron differentiation	1.35e-06	0.00112	3.23	22	[Chodl - chondrolectin, Dcc - deleted in colorectal carcinoma, Foxo6 - forkhead box o6, Lrp8 - low density lipoprotein receptor-related protein 8, apolipoprotein e receptor, Sox11 - sry-box containing gene 11, Neurod2 - neurogenic differentiation 2, Heyl - hairy/enhancer-of-split related with yrpw motif-like, Neurod1 - neurogenic differentiation 1, Enc1 - ectodermal-neural cortex 1, Rnf112 - ring…
GO:0050804	modulation of chemical synaptic transmission	4.7e-07	0.000586	3.22	24	[Atp2b2 - atpase, ca++ transporting, plasma membrane 2, Syp - synaptophysin, Plcl2 - phospholipase c-like 2, Dcc - deleted in colorectal carcinoma, Chrnb2 - cholinergic receptor, nicotinic, beta polypeptide 2 (neuronal), Snap25 - synaptosomal-associated protein 25, Sct - secretin, Lrp8 - low density lipoprotein receptor-related protein 8, apolipoprotein e receptor, Drd2 - dopamine receptor d2, Ne…
GO:0045664	regulation of neuron differentiation	2.61e-10	6.5e-07	3.22	37	[Id2 - inhibitor of dna binding 2, Chodl - chondrolectin, Snap25 - synaptosomal-associated protein 25, Neurod2 - neurogenic differentiation 2, Neurod1 - neurogenic differentiation 1, Enc1 - ectodermal-neural cortex 1, Dll1 - delta-like 1 (drosophila), Rnf112 - ring finger protein 112, Cnr1 - cannabinoid receptor 1 (brain), Parp6 - poly (adp-ribose) polymerase family, member 6, Lzts1 - leucine zip…
GO:0099177	regulation of trans-synaptic signaling	4.88e-07	0.000562	3.21	24	[Atp2b2 - atpase, ca++ transporting, plasma membrane 2, Syp - synaptophysin, Plcl2 - phospholipase c-like 2, Dcc - deleted in colorectal carcinoma, Chrnb2 - cholinergic receptor, nicotinic, beta polypeptide 2 (neuronal), Snap25 - synaptosomal-associated protein 25, Sct - secretin, Lrp8 - low density lipoprotein receptor-related protein 8, apolipoprotein e receptor, Drd2 - dopamine receptor d2, Ne…
GO:0051960	regulation of nervous system development	1.94e-12	9.67e-09	3.06	48	[Id2 - inhibitor of dna binding 2, Dll4 - delta-like 4 (drosophila), Chodl - chondrolectin, Snap25 - synaptosomal-associated protein 25, Hes6 - hairy and enhancer of split 6, Drd2 - dopamine receptor d2, Neurod2 - neurogenic differentiation 2, Neurod1 - neurogenic differentiation 1, Enc1 - ectodermal-neural cortex 1, Dll1 - delta-like 1 (drosophila), Mdga1 - mam domain containing glycosylphosphat…
GO:0050769	positive regulation of neurogenesis	4.39e-07	0.000596	3.05	26	[Id2 - inhibitor of dna binding 2, Chodl - chondrolectin, Drd2 - dopamine receptor d2, Neurod2 - neurogenic differentiation 2, Enc1 - ectodermal-neural cortex 1, Neurod1 - neurogenic differentiation 1, Dll3 - delta-like 3 (drosophila), Rnf112 - ring finger protein 112, Cnr1 - cannabinoid receptor 1 (brain), Parp6 - poly (adp-ribose) polymerase family, member 6, Ace - angiotensin i converting enzy…
GO:0060284	regulation of cell development	1.07e-11	3.2e-08	2.97	47	[Id2 - inhibitor of dna binding 2, Dll4 - delta-like 4 (drosophila), Chodl - chondrolectin, Snap25 - synaptosomal-associated protein 25, Hes6 - hairy and enhancer of split 6, Bnc1 - basonuclin 1, Drd2 - dopamine receptor d2, Neurod2 - neurogenic differentiation 2, Neurod1 - neurogenic differentiation 1, Enc1 - ectodermal-neural cortex 1, Dll1 - delta-like 1 (drosophila), Dll3 - delta-like 3 (dros…
GO:0023052	signaling	0.000147	0.0438	2.89	16	[Kcnq2 - potassium voltage-gated channel, subfamily q, member 2, Syp - synaptophysin, Dlgap3 - discs, large (drosophila) homolog-associated protein 3, Crhbp - corticotropin releasing hormone binding protein, Chrnb2 - cholinergic receptor, nicotinic, beta polypeptide 2 (neuronal), Lrp8 - low density lipoprotein receptor-related protein 8, apolipoprotein e receptor, Drd2 - dopamine receptor d2, Sv2…
GO:0051962	positive regulation of nervous system development	9.78e-07	0.00104	2.85	27	[Id2 - inhibitor of dna binding 2, Chodl - chondrolectin, Drd2 - dopamine receptor d2, Neurod2 - neurogenic differentiation 2, Enc1 - ectodermal-neural cortex 1, Neurod1 - neurogenic differentiation 1, Dll3 - delta-like 3 (drosophila), Rnf112 - ring finger protein 112, Cnr1 - cannabinoid receptor 1 (brain), Parp6 - poly (adp-ribose) polymerase family, member 6, Ace - angiotensin i converting enzy…
GO:0010720	positive regulation of cell development	1.26e-06	0.00111	2.81	27	[Id2 - inhibitor of dna binding 2, Chodl - chondrolectin, Drd2 - dopamine receptor d2, Bnc1 - basonuclin 1, Neurod2 - neurogenic differentiation 2, Enc1 - ectodermal-neural cortex 1, Neurod1 - neurogenic differentiation 1, Dll3 - delta-like 3 (drosophila), Rnf112 - ring finger protein 112, Cnr1 - cannabinoid receptor 1 (brain), Parp6 - poly (adp-ribose) polymerase family, member 6, Ace - angioten…
GO:0007610	behavior	4.24e-06	0.00254	2.76	25	[Atp2b2 - atpase, ca++ transporting, plasma membrane 2, Id2 - inhibitor of dna binding 2, Crhbp - corticotropin releasing hormone binding protein, Snap25 - synaptosomal-associated protein 25, Drd2 - dopamine receptor d2, Neurod2 - neurogenic differentiation 2, Cck - cholecystokinin, Grm4 - glutamate receptor, metabotropic 4, Cnr1 - cannabinoid receptor 1 (brain), Ace - angiotensin i converting en…
GO:0050877	nervous system process	1e-06	0.001	2.71	29	[Kcnq2 - potassium voltage-gated channel, subfamily q, member 2, Atp2b2 - atpase, ca++ transporting, plasma membrane 2, Dll4 - delta-like 4 (drosophila), Snap25 - synaptosomal-associated protein 25, Srrm4 - serine/arginine repetitive matrix 4, Drd2 - dopamine receptor d2, Neurod2 - neurogenic differentiation 2, Cck - cholecystokinin, Grm4 - glutamate receptor, metabotropic 4, Cnr1 - cannabinoid r…
GO:0010975	regulation of neuron projection development	1.66e-05	0.008	2.62	24	[Chodl - chondrolectin, Dcc - deleted in colorectal carcinoma, Foxo6 - forkhead box o6, Slit1 - slit homolog 1 (drosophila), Chrnb2 - cholinergic receptor, nicotinic, beta polypeptide 2 (neuronal), Snap25 - synaptosomal-associated protein 25, Sema6c - sema domain, transmembrane domain (tm), and cytoplasmic domain, (semaphorin) 6c, Lrp8 - low density lipoprotein receptor-related protein 8, apolipo…
GO:0007275	multicellular organism development	1.47e-07	0.000245	2.39	41	[Id2 - inhibitor of dna binding 2, Dll4 - delta-like 4 (drosophila), Hes6 - hairy and enhancer of split 6, Neurod2 - neurogenic differentiation 2, Tbata - thymus, brain and testes associated, Neurod1 - neurogenic differentiation 1, Enc1 - ectodermal-neural cortex 1, Shisa2 - shisa homolog 2 (xenopus laevis), Mdga1 - mam domain containing glycosylphosphatidylinositol anchor 1, Dll1 - delta-like 1 …
GO:0003008	system process	8.31e-06	0.00444	2.2	35	[Atp2b2 - atpase, ca++ transporting, plasma membrane 2, Kcnq2 - potassium voltage-gated channel, subfamily q, member 2, Tff3 - trefoil factor 3, intestinal, Dll4 - delta-like 4 (drosophila), Snap25 - synaptosomal-associated protein 25, Srrm4 - serine/arginine repetitive matrix 4, Drd2 - dopamine receptor d2, Neurod2 - neurogenic differentiation 2, Fbxo32 - f-box protein 32, Cck - cholecystokinin,…
GO:0045595	regulation of cell differentiation	6.47e-08	0.000121	2.09	55	[Dll4 - delta-like 4 (drosophila), Abcg1 - atp-binding cassette, sub-family g (white), member 1, Drd2 - dopamine receptor d2, Neurod2 - neurogenic differentiation 2, Neurod1 - neurogenic differentiation 1, Enc1 - ectodermal-neural cortex 1, Parp6 - poly (adp-ribose) polymerase family, member 6, Ace - angiotensin i converting enzyme (peptidyl-dipeptidase a) 1, Serpini1 - serine (or cysteine) pepti…

## Sheet: Table S3f
GO Term	Description	P-value	FDR q-value	Enrichment	Number of genes	Genes
GO:0010811	positive regulation of cell-substrate adhesion	4.64e-07	0.00232	8.04	10	[Wnt4 - wingless-related mmtv integration site 4, Fn1 - fibronectin 1, Emp2 - epithelial membrane protein 2, Itga3 - integrin alpha 3, Dag1 - dystroglycan 1, Lims2 - lim and senescent cell antigen like domains 2, Col8a1 - collagen, type viii, alpha 1, Ndnf - neuron-derived neurotrophic factor, Utrn - utrophin, Sdc4 - syndecan 4]
GO:0110053	regulation of actin filament organization	1.32e-06	0.00396	5.21	13	[Synpo - synaptopodin, Arhgef10 - rho guanine nucleotide exchange factor (gef) 10, Slit2 - slit homolog 2 (drosophila), Cdc42ep1 - cdc42 effector protein (rho gtpase binding) 1, Plekhg2 - pleckstrin homology domain containing, family g (with rhogef domain) member 2, Wnt4 - wingless-related mmtv integration site 4, Kank4 - kn motif and ankyrin repeat domains 4, Lmod1 - leiomodin 1 (smooth muscle),…
GO:0032233	positive regulation of actin filament bundle assembly	3.05e-06	0.00762	11.08	7	[Synpo - synaptopodin, Wnt4 - wingless-related mmtv integration site 4, Arhgef10 - rho guanine nucleotide exchange factor (gef) 10, Ctgf - connective tissue growth factor, Sorbs3 - sorbin and sh3 domain containing 3, Sdc4 - syndecan 4, Synpo2 - synaptopodin 2]
GO:0010810	regulation of cell-substrate adhesion	5.97e-06	0.00894	5.43	11	[Wnt4 - wingless-related mmtv integration site 4, Fn1 - fibronectin 1, Emp2 - epithelial membrane protein 2, Itga3 - integrin alpha 3, Dag1 - dystroglycan 1, Lims2 - lim and senescent cell antigen like domains 2, Col8a1 - collagen, type viii, alpha 1, Fzd7 - frizzled homolog 7 (drosophila), Ndnf - neuron-derived neurotrophic factor, Utrn - utrophin, Sdc4 - syndecan 4]
GO:0032970	regulation of actin filament-based process	2.06e-05	0.0193	3.78	14	[Edn1 - endothelin 1, Synpo - synaptopodin, Arhgef10 - rho guanine nucleotide exchange factor (gef) 10, Slit2 - slit homolog 2 (drosophila), Cdc42ep1 - cdc42 effector protein (rho gtpase binding) 1, Plekhg2 - pleckstrin homology domain containing, family g (with rhogef domain) member 2, Wnt4 - wingless-related mmtv integration site 4, Kank4 - kn motif and ankyrin repeat domains 4, Lmod1 - leiomod…
GO:0098609	cell-cell adhesion	3.06e-05	0.027	3.89	13	[Fn1 - fibronectin 1, Gpc4 - glypican 4, Cdh17 - cadherin 17, Slit2 - slit homolog 2 (drosophila), Tenm3 - teneurin transmembrane protein 3, Svep1 - sushi, von willebrand factor type a, egf and pentraxin domain containing 1, Plxnb2 - plexin b2, Nov - nephroblastoma overexpressed gene, Ajuba - ajuba lim protein, Ctnnd1 - catenin (cadherin associated protein), delta 1, Lims2 - lim and senescent cel…
GO:0051492	regulation of stress fiber assembly	3.53e-05	0.0294	7.67	7	[Synpo - synaptopodin, Wnt4 - wingless-related mmtv integration site 4, Kank4 - kn motif and ankyrin repeat domains 4, Arhgef10 - rho guanine nucleotide exchange factor (gef) 10, Ctgf - connective tissue growth factor, Sorbs3 - sorbin and sh3 domain containing 3, Sdc4 - syndecan 4]
GO:0001932	regulation of protein phosphorylation	7.5e-05	0.0488	2.2	27	[Edn1 - endothelin 1, Fgfr2 - fibroblast growth factor receptor 2, Fn1 - fibronectin 1, Emp2 - epithelial membrane protein 2, Plxnb2 - plexin b2, Ajuba - ajuba lim protein, Dag1 - dystroglycan 1, Lrrk1 - leucine-rich repeat kinase 1, Cd109 - cd109 antigen, Timp3 - tissue inhibitor of metalloproteinase 3, Dlg1 - discs, large homolog 1 (drosophila), Ctgf - connective tissue growth factor, Tnfsf15 -…

## Sheet: Table S3g
GO Term	Description	P-value	FDR q-value	Enrichment	N	B	n	b	Genes
GO:0007399	nervous system development	2.84e-13	4.25e-09	8.79	14663	382	83	19	[Dll4 - delta-like 4 (drosophila), Slit1 - slit homolog 1 (drosophila), Insm1 - insulinoma-associated 1, Srrm4 - serine/arginine repetitive matrix 4, Hes6 - hairy and enhancer of split 6, Sox11 - sry-box containing gene 11, Neurod2 - neurogenic differentiation 2, Neurod1 - neurogenic differentiation 1, Mdga1 - mam domain containing glycosylphosphatidylinositol anchor 1, Dll1 - delta-like 1 (droso…
GO:0048731	system development	9.51e-10	7.12e-06	5.16	14663	685	83	20	[Dll4 - delta-like 4 (drosophila), Slit1 - slit homolog 1 (drosophila), Insm1 - insulinoma-associated 1, Srrm4 - serine/arginine repetitive matrix 4, Hes6 - hairy and enhancer of split 6, Sox11 - sry-box containing gene 11, Neurod2 - neurogenic differentiation 2, Heyl - hairy/enhancer-of-split related with yrpw motif-like, Neurod1 - neurogenic differentiation 1, Mdga1 - mam domain containing glyc…
GO:0050767	regulation of neurogenesis	2.52e-09	1.26e-05	4.38	14663	888	83	22	[Dll4 - delta-like 4 (drosophila), Slit1 - slit homolog 1 (drosophila), Hes6 - hairy and enhancer of split 6, Sox11 - sry-box containing gene 11, Drd2 - dopamine receptor d2, Neurod2 - neurogenic differentiation 2, Heyl - hairy/enhancer-of-split related with yrpw motif-like, Neurod1 - neurogenic differentiation 1, Dll1 - delta-like 1 (drosophila), Dll3 - delta-like 3 (drosophila), Sema3g - sema d…
GO:0050877	nervous system process	1.34e-06	0.00251	4.09	14663	691	83	16	[Kcnq2 - potassium voltage-gated channel, subfamily q, member 2, Rdh5 - retinol dehydrogenase 5, Dll4 - delta-like 4 (drosophila), Sct - secretin, Srrm4 - serine/arginine repetitive matrix 4, Drd2 - dopamine receptor d2, Neurod2 - neurogenic differentiation 2, Grm4 - glutamate receptor, metabotropic 4, Elavl4 - elav (embryonic lethal, abnormal vision, drosophila)-like 4 (hu antigen d), Chrna3 - c…
GO:0030182	neuron differentiation	2.56e-06	0.00426	6.62	14663	267	83	10	[Tubb3 - tubulin, beta 3 class iii, Dll1 - delta-like 1 (drosophila), Elavl4 - elav (embryonic lethal, abnormal vision, drosophila)-like 4 (hu antigen d), Insm1 - insulinoma-associated 1, Neurod4 - neurogenic differentiation 4, Miat - myocardial infarction associated transcript (non-protein coding), Neurog2 - neurogenin 2, Sox11 - sry-box containing gene 11, Neurod2 - neurogenic differentiation 2…
GO:0050769	positive regulation of neurogenesis	9.68e-06	0.00967	4.26	14663	539	83	13	[Drd2 - dopamine receptor d2, Sox11 - sry-box containing gene 11, Neurod2 - neurogenic differentiation 2, Neurod1 - neurogenic differentiation 1, Heyl - hairy/enhancer-of-split related with yrpw motif-like, Dll3 - delta-like 3 (drosophila), Elavl4 - elav (embryonic lethal, abnormal vision, drosophila)-like 4 (hu antigen d), Cnr1 - cannabinoid receptor 1 (brain), Ace - angiotensin i converting enz…
GO:0050804	modulation of chemical synaptic transmission	1.52e-05	0.0119	4.43	14663	479	83	12	[Grm4 - glutamate receptor, metabotropic 4, Cnr1 - cannabinoid receptor 1 (brain), Chrna3 - cholinergic receptor, nicotinic, alpha polypeptide 3, Elavl4 - elav (embryonic lethal, abnormal vision, drosophila)-like 4 (hu antigen d), Lzts1 - leucine zipper, putative tumor suppressor 1, Stxbp1 - syntaxin binding protein 1, Sct - secretin, Cplx2 - complexin 2, Cntn2 - contactin 2, Drd2 - dopamine rece…
GO:0099177	regulation of trans-synaptic signaling	1.55e-05	0.0116	4.42	14663	480	83	12	[Grm4 - glutamate receptor, metabotropic 4, Cnr1 - cannabinoid receptor 1 (brain), Chrna3 - cholinergic receptor, nicotinic, alpha polypeptide 3, Elavl4 - elav (embryonic lethal, abnormal vision, drosophila)-like 4 (hu antigen d), Lzts1 - leucine zipper, putative tumor suppressor 1, Stxbp1 - syntaxin binding protein 1, Sct - secretin, Cplx2 - complexin 2, Cntn2 - contactin 2, Drd2 - dopamine rece…
GO:0051962	positive regulation of nervous system development	2.95e-05	0.0201	3.83	14663	599	83	13	[Drd2 - dopamine receptor d2, Sox11 - sry-box containing gene 11, Neurod2 - neurogenic differentiation 2, Neurod1 - neurogenic differentiation 1, Heyl - hairy/enhancer-of-split related with yrpw motif-like, Dll3 - delta-like 3 (drosophila), Elavl4 - elav (embryonic lethal, abnormal vision, drosophila)-like 4 (hu antigen d), Cnr1 - cannabinoid receptor 1 (brain), Ace - angiotensin i converting enz…
GO:0010720	positive regulation of cell development	3.51e-05	0.0202	3.77	14663	609	83	13	[Drd2 - dopamine receptor d2, Sox11 - sry-box containing gene 11, Neurod2 - neurogenic differentiation 2, Neurod1 - neurogenic differentiation 1, Heyl - hairy/enhancer-of-split related with yrpw motif-like, Dll3 - delta-like 3 (drosophila), Elavl4 - elav (embryonic lethal, abnormal vision, drosophila)-like 4 (hu antigen d), Cnr1 - cannabinoid receptor 1 (brain), Ace - angiotensin i converting enz…
GO:0045666	positive regulation of neuron differentiation	0.000147	0.0645	4.13	14663	428	83	10	[Cnr1 - cannabinoid receptor 1 (brain), Elavl4 - elav (embryonic lethal, abnormal vision, drosophila)-like 4 (hu antigen d), Rnd2 - rho family gtpase 2, Cxcr4 - chemokine (c-x-c motif) receptor 4, Neurog2 - neurogenin 2, Dcx - doublecortin, Sox11 - sry-box containing gene 11, Neurod2 - neurogenic differentiation 2, Heyl - hairy/enhancer-of-split related with yrpw motif-like, Neurod1 - neurogenic …

## Sheet: Table S3h
GO Term	Description	P-value	FDR q-value	Enrichment	Number of genes	Genes
GO:0051960	regulation of nervous system development	9.72e-05	1	3.79	11	[Chd7 - chromodomain helicase dna binding protein 7, Efna3 - ephrin a3, Rnf112 - ring finger protein 112, Dcc - deleted in colorectal carcinoma, Foxo6 - forkhead box o6, Gpc2 - glypican 2 (cerebroglycan), Serpini1 - serine (or cysteine) peptidase inhibitor, clade i, member 1, Prox1 - prospero-related homeobox 1, Lrrtm2 - leucine rich repeat transmembrane neuronal 2, Lrp8 - low density lipoprotein…
GO:0060284	regulation of cell development	0.000107	0.803	3.75	11	[Chd7 - chromodomain helicase dna binding protein 7, Efna3 - ephrin a3, Rnf112 - ring finger protein 112, Dcc - deleted in colorectal carcinoma, Foxo6 - forkhead box o6, Gpc2 - glypican 2 (cerebroglycan), Serpini1 - serine (or cysteine) peptidase inhibitor, clade i, member 1, Prox1 - prospero-related homeobox 1, Lrp8 - low density lipoprotein receptor-related protein 8, apolipoprotein e receptor,…
GO:0050767	regulation of neurogenesis	0.000191	0.953	3.85	10	[Chd7 - chromodomain helicase dna binding protein 7, Efna3 - ephrin a3, Rnf112 - ring finger protein 112, Dcc - deleted in colorectal carcinoma, Foxo6 - forkhead box o6, Gpc2 - glypican 2 (cerebroglycan), Serpini1 - serine (or cysteine) peptidase inhibitor, clade i, member 1, Prox1 - prospero-related homeobox 1, Lrp8 - low density lipoprotein receptor-related protein 8, apolipoprotein e receptor,…
GO:0045666	positive regulation of neuron differentiation	0.00023	0.861	5.55	7	[Rnf112 - ring finger protein 112, Dcc - deleted in colorectal carcinoma, Foxo6 - forkhead box o6, Gpc2 - glypican 2 (cerebroglycan), Serpini1 - serine (or cysteine) peptidase inhibitor, clade i, member 1, Prox1 - prospero-related homeobox 1, Lrp8 - low density lipoprotein receptor-related protein 8, apolipoprotein e receptor]
GO:0007411	axon guidance	0.000262	0.783	8.67	5	[Efna3 - ephrin a3, Dcc - deleted in colorectal carcinoma, Rnf165 - ring finger protein 165, Celsr3 - cadherin, egf lag seven-pass g-type receptor 3 (flamingo homolog, drosophila), Dscaml1 - down syndrome cell adhesion molecule like 1]
GO:0097485	neuron projection guidance	0.000274	0.684	8.59	5	[Efna3 - ephrin a3, Dcc - deleted in colorectal carcinoma, Rnf165 - ring finger protein 165, Celsr3 - cadherin, egf lag seven-pass g-type receptor 3 (flamingo homolog, drosophila), Dscaml1 - down syndrome cell adhesion molecule like 1]
GO:0051962	positive regulation of nervous system development	0.000305	0.652	4.55	8	[Rnf112 - ring finger protein 112, Dcc - deleted in colorectal carcinoma, Foxo6 - forkhead box o6, Gpc2 - glypican 2 (cerebroglycan), Serpini1 - serine (or cysteine) peptidase inhibitor, clade i, member 1, Prox1 - prospero-related homeobox 1, Lrrtm2 - leucine rich repeat transmembrane neuronal 2, Lrp8 - low density lipoprotein receptor-related protein 8, apolipoprotein e receptor]
GO:0010720	positive regulation of cell development	0.000334	0.624	4.49	8	[Rnf112 - ring finger protein 112, Dcc - deleted in colorectal carcinoma, Foxo6 - forkhead box o6, Gpc2 - glypican 2 (cerebroglycan), Serpini1 - serine (or cysteine) peptidase inhibitor, clade i, member 1, Prox1 - prospero-related homeobox 1, Lrp8 - low density lipoprotein receptor-related protein 8, apolipoprotein e receptor, Bnc1 - basonuclin 1]
GO:0030309	poly-N-acetyllactosamine metabolic process	0.000457	0.759	61.82	2	[B3galt5 - udp-gal:betaglcnac beta 1,3-galactosyltransferase, polypeptide 5, B3galt2 - udp-gal:betaglcnac beta 1,3-galactosyltransferase, polypeptide 2]
GO:0030311	poly-N-acetyllactosamine biosynthetic process	0.000457	0.683	61.82	2	[B3galt5 - udp-gal:betaglcnac beta 1,3-galactosyltransferase, polypeptide 5, B3galt2 - udp-gal:betaglcnac beta 1,3-galactosyltransferase, polypeptide 2]
GO:0007409	axonogenesis	0.000705	0.958	9.86	4	[Itga4 - integrin alpha 4, Dcc - deleted in colorectal carcinoma, Rnf165 - ring finger protein 165, Prdm8 - pr domain containing 8]
GO:0048812	neuron projection morphogenesis	0.000839	1	6.72	5	[Itga4 - integrin alpha 4, Dcc - deleted in colorectal carcinoma, Rnf165 - ring finger protein 165, Lrp8 - low density lipoprotein receptor-related protein 8, apolipoprotein e receptor, Prdm8 - pr domain containing 8]
GO:0048869	cellular developmental process	0.000867	0.998	2.25	16	[Onecut2 - one cut domain, family member 2, Dcc - deleted in colorectal carcinoma, Itga4 - integrin alpha 4, Lrp8 - low density lipoprotein receptor-related protein 8, apolipoprotein e receptor, Bnc1 - basonuclin 1, Prdm8 - pr domain containing 8, Chd7 - chromodomain helicase dna binding protein 7, Dclre1c - dna cross-link repair 1c, pso2 homolog (s. cerevisiae), Rnf112 - ring finger protein 112,…
GO:0050769	positive regulation of neurogenesis	0.000895	0.956	4.42	7	[Rnf112 - ring finger protein 112, Dcc - deleted in colorectal carcinoma, Foxo6 - forkhead box o6, Gpc2 - glypican 2 (cerebroglycan), Serpini1 - serine (or cysteine) peptidase inhibitor, clade i, member 1, Prox1 - prospero-related homeobox 1, Lrp8 - low density lipoprotein receptor-related protein 8, apolipoprotein e receptor]
GO:0120039	plasma membrane bounded cell projection morphogenesis	0.000932	0.929	6.56	5	[Itga4 - integrin alpha 4, Dcc - deleted in colorectal carcinoma, Rnf165 - ring finger protein 165, Lrp8 - low density lipoprotein receptor-related protein 8, apolipoprotein e receptor, Prdm8 - pr domain containing 8]
