# Supplementary material for: Hmgb2 improves astrocyte to neuron conversion by increasing the chromatin accessibility of genes associated with neuronal maturation in a proneuronal factor-dependent manner
Source: Genome Biol. 2025 Apr 17;26:100. doi: 10.1186/s13059-025-03556-z (PMC12007351; doi:10.1186/s13059-025-03556-z)
Supplement: Supplementary file 5 — Additional File 5: Table S4. Full list of MAS and DAS with their genomic location [file 13059_2025_3556_MOESM5_ESM.xlsx]

## Sheet: EGF_bFGF_Hmgb2_MASs
EGF_bFGF_Hmgb2 vs EGF_bFGF_Control (MASs- 8)
Chrom	Start	End	width.1	strand.1	PeakID	annotation	geneChr	geneStart	geneEnd	geneLength	geneStrand	transcriptId	distanceToTSS	geneName
chr4	146749819	146750550	732	*	peakID31003	Distal Intergenic	4	146519039	146546873	27835	2	NR_045468	-202947	1700095A21Rik
chr4	146564387	146565118	732	*	peakID30999	Distal Intergenic	4	146519039	146546873	27835	2	NR_045468	-17515	1700095A21Rik
chr4	147086335	147087034	700	*	peakID31006	Distal Intergenic	4	147063366	147068436	5071	2	NR_045446	-17900	4933438K21Rik
chr8	57513010	57513513	504	*	peakID40687	Promoter (1-2kb)	8	57511843	57515999	4157	1	NM_008252	1168	Hmgb2
chr8	57513914	57514207	294	*	peakID40688	Promoter (2-3kb)	8	57511843	57515999	4157	1	NM_008252	2072	Hmgb2
chr10	26107692	26108488	797	*	peakID3481	Distal Intergenic	10	25991183	26079052	87870	2	NM_029881	-28641	Tmem200a
chr4	146223998	146224664	667	*	peakID30984	Distal Intergenic	4	146270385	146468233	197849	1	NM_001083918_2	-45721	Zfp991
chr4	145729560	145730213	654	*	peakID30975	Distal Intergenic	4	145781543	145829939	48397	1	NM_001083918	-51330	Zfp991

## Sheet: EGF_bFGF_Neurog2_MASs
EGF_bFGF_Neurog2 vs EGF_bFGF_Control (MASs- 1575)
Chrom	Start	End	PeakID	annotation	geneChr	geneStart	geneEnd	geneLength	geneStrand	transcriptId	distanceToTSS	geneName
chr5	63767506	63768073	peakID32369	Intron (NM_177006/Nwd2, intron 3 of 6)	5	63812495	63899619	87125	1	NM_029554	-44422	0610040J01Rik
chr16	95814441	95815141	peakID17601	Distal Intergenic	16	95831123	95898713	67591	2	NR_040485	83572	1600002D24Rik
chr8	61386471	61387145	peakID40736	Intron (NM_021506/Sh3rf1, intron 11 of 11)	8	61281522	61288872	7351	2	NR_045475	-97600	1700001D01Rik
chr12	51001832	51002441	peakID8955	Promoter (2-3kb)	12	51005156	51062543	57388	1	NR_126468	-2715	1700008C04Rik
chr4	39344274	39345382	peakID28953	Distal Intergenic	4	39450293	39451778	1486	1	NM_001081095	-104911	1700009N14Rik
chr6	32179713	32179994	peakID34713	Intron (NM_175750/Plxna4, intron 24 of 31)	6	32050288	32059062	8775	1	NM_029587	129426	1700012A03Rik
chr7	111158765	111159349	peakID38854	Distal Intergenic	7	111117673	111122675	5003	2	NR_015573	-36091	1700012D14Rik
chr11	112817877	112818814	peakID7877	Distal Intergenic	11	112822965	112825128	2164	2	NR_130164	6314	1700012H19Rik
chr5	77473985	77474407	peakID32592	Distal Intergenic	5	77465488	77468857	3370	1	NR_131050	8498	1700017L05Rik
chr5	78622357	78622835	peakID32603	Distal Intergenic	5	77465488	77468857	3370	1	NR_131050	1156870	1700017L05Rik
chr10	100617256	100617813	peakID4902	Intron (NM_001081246/1700017N19Rik, intron 12 of 12)	10	100592386	100618391	26006	1	NM_001081246	24871	1700017N19Rik
chr13	35348323	35348705	peakID10853	Distal Intergenic	13	35210660	35212048	1389	2	NR_126478	-136276	1700019C18Rik
chr2	46242847	46243218	peakID23258	Distal Intergenic	2	45696605	45698447	1843	1	NR_040497	546243	1700019E08Rik
chr2	45736369	45736617	peakID23253	Distal Intergenic	2	45696605	45698447	1843	1	NR_040497	39765	1700019E08Rik
chr2	45411889	45412203	peakID23249	Distal Intergenic	2	45696605	45698447	1843	1	NR_040497	-284402	1700019E08Rik
chr9	120759713	120760076	peakID44575	Distal Intergenic	9	120913774	120915250	1477	2	NR_040742	155174	1700020M21Rik
chr9	120855587	120855937	peakID44579	Distal Intergenic	9	120913774	120915250	1477	2	NR_040742	59313	1700020M21Rik
chr10	21605016	21605849	peakID3415	Intron (NR_027968/1700020N01Rik, intron 2 of 2)	10	21593145	21622375	29231	1	NR_027968	11872	1700020N01Rik
chr2	173439043	173439630	peakID25588	Distal Intergenic	2	173522592	173528502	5911	1	NM_028158	-82962	1700021F07Rik
chr1	152165325	152165994	peakID2119	Distal Intergenic	1	151884524	152090320	205797	2	NM_197990	-75006	1700025G04Rik
chr5	112020841	112021357	peakID33160	Distal Intergenic	5	112206763	112210002	3240	1	NR_045377	-185406	1700028D13Rik
chr3	83486297	83486670	peakID26832	Distal Intergenic	3	83555367	83574118	18752	2	NR_036591	87448	1700028M03Rik
chr2	171812716	171813090	peakID25520	Distal Intergenic	2	171956879	171962799	5921	2	NR_040509	149709	1700028P15Rik
chr2	171777146	171777632	peakID25518	Distal Intergenic	2	171956879	171962799	5921	2	NR_040509	185167	1700028P15Rik
chr2	171840491	171841018	peakID25522	Distal Intergenic	2	171956879	171962799	5921	2	NR_040509	121781	1700028P15Rik
chr6	147717931	147718655	peakID36757	Distal Intergenic	6	147690241	147702374	12134	1	NR_033636	27691	1700049E15Rik
chr10	71667178	71667600	peakID4206	Distal Intergenic	10	71979886	71980705	820	2	NR_003644	313105	1700049L16Rik
chr10	71832740	71832953	peakID4207	Distal Intergenic	10	71979886	71980705	820	2	NR_003644	147752	1700049L16Rik
chr6	111733787	111734328	peakID35907	Distal Intergenic	6	112210708	112212518	1811	1	NR_027865	-476380	1700054K19Rik
chr6	111865921	111866821	peakID35909	Distal Intergenic	6	112210708	112212518	1811	1	NR_027865	-343887	1700054K19Rik
chr2	8498474	8499059	peakID22455	Distal Intergenic	2	9189515	9197484	7970	1	NR_038180	-690456	1700061F12Rik
chr16	80272430	80273141	peakID17321	Distal Intergenic	16	79999376	80000544	1169	1	NM_030146	273055	1700066C05Rik
chr11	81658826	81659292	peakID7077	Intron (NM_001034013/Asic2, intron 1 of 9)	11	81572502	81573539	1038	2	NM_001033765	-85288	1700071K01Rik
chr6	120579900	120580594	peakID36148	Distal Intergenic	6	120554796	120574204	19409	1	NR_045733	25105	1700072O05Rik
chr15	33354459	33355020	peakID14595	Intron (NM_018755/Cpq, intron 5 of 8)	15	33405209	33405939	731	2	NR_033608	50919	1700084J12Rik
chr15	33342344	33342641	peakID14594	Intron (NM_018755/Cpq, intron 5 of 8)	15	33405209	33405939	731	2	NR_033608	63298	1700084J12Rik
chr13	26154778	26155674	peakID10713	Distal Intergenic	13	26283159	26312406	29248	2	NR_045933	156732	1700092E19Rik
chr5	25609925	25610296	peakID31812	Distal Intergenic	5	25530018	25531466	1449	1	NR_027388	79908	1700096K18Rik
chr8	87687042	87687870	peakID41356	Intron (NM_001310520/Zfp423, intron 4 of 5)	8	87636098	87642210	6113	2	NR_131165	-44833	1700096P03Rik
chr17	86231769	86232042	peakID19383	Intron (NM_011104/Prkce, intron 1 of 14)	17	86285167	86287178	2012	2	NR_045435	55136	2010106C02Rik
chr18	57638421	57639011	peakID20449	Promoter (<=1kb)	18	57632079	57638585	6507	2	NR_045360	0	2210409D07Rik
chr8	26593671	26594364	peakID40280	Distal Intergenic	8	26814597	26824423	9827	2	NR_045904	230059	2310008N11Rik
chr16	88635059	88635547	peakID17422	Distal Intergenic	16	88626788	88627666	879	2	NM_027173	-7394	2310079G19Rik
chr12	17069841	17070226	peakID8515	Distal Intergenic	12	17004958	17011727	6770	2	NM_001201333	-58115	2410004P03Rik
chr1	9649209	9649697	peakID72	Distal Intergenic	1	9560833	9631092	70260	2	NR_015470	-18118	2610203C22Rik
chr5	124334369	124334785	peakID33512	Intron (NM_028310/2810006K23Rik, intron 1 of 1)	5	124328089	124341852	13764	1	NM_001134717	6281	2810006K23Rik
chr11	28692849	28693220	peakID5875	Exon (NR_045906/2810471M01Rik, exon 3 of 3)	11	28681564	28693276	11713	1	NR_045906	11286	2810471M01Rik
chr11	28693376	28693855	peakID5876	Distal Intergenic	11	28681564	28693276	11713	1	NR_045906	11813	2810471M01Rik
chr14	76331500	76331841	peakID13626	Distal Intergenic	14	76251462	76252330	869	1	NR_152108	80039	2900040C04Rik
chr9	46636292	46636967	peakID43068	Distal Intergenic	9	46913603	46927366	13764	1	NR_015605	-276636	2900052N01Rik
chr1	118434731	118435494	peakID1555	Intron (NM_001293300/Clasp1, intron 2 of 40)	1	118458669	118459265	597	2	NR_027901	23771	2900060B14Rik
chr9	112454670	112455137	peakID44389	Distal Intergenic	9	112256574	112348925	92352	1	NR_033433	198097	2900079G21Rik
chr13	111232505	111232840	peakID12167	Distal Intergenic	13	111211469	111229431	17963	2	NR_045908	-3075	3110015C05Rik
chr1	151250684	151251430	peakID2101	Distal Intergenic	1	151204121	151205796	1676	1	NM_001372355	46564	3110040M04Rik
chr12	88403550	88404107	peakID9549	Intron (NM_001277296/Adck1, intron 4 of 10)	12	88365314	88377323	12010	2	NR_045888	-26228	3200001D21Rik
chr12	88388790	88389337	peakID9548	Intron (NM_001277296/Adck1, intron 3 of 10)	12	88365314	88377323	12010	2	NR_045888	-11468	3200001D21Rik
chr2	93030049	93030476	peakID23926	Promoter (<=1kb)	2	93029348	93033445	4098	1	NR_110333	702	4631405J19Rik
chr16	11670350	11670895	peakID16309	Intron (NM_028964/Snx29, intron 18 of 20)	16	11779702	11781501	1800	1	NR_126430	-108807	4833415N18Rik
chr9	45592378	45592725	peakID43041	Intron (NM_001081270/Dscaml1, intron 3 of 32)	9	45416626	45431232	14607	2	NR_040732	-161147	4833428L15Rik
chr15	18052668	18053128	peakID14382	Distal Intergenic	15	18078137	18369627	291491	2	NR_045711	316499	4921515E04Rik
chr12	38303886	38304123	peakID8823	Intron (NM_001361688/Dgkb, intron 19 of 24)	12	38552809	38614521	61713	2	NR_045943	310398	4930428E07Rik
chr12	14665741	14666320	peakID8465	Distal Intergenic	12	14996389	15050389	54001	2	NR_045960	384069	4930448C13Rik
chr1	41888180	41888544	peakID529	Distal Intergenic	1	41167560	41181252	13693	2	NR_040475	-706929	4930448I06Rik
chr14	105483060	105483757	peakID13906	Distal Intergenic	14	105498788	105505628	6841	1	NR_045921	-15031	4930449E01Rik
chr10	96190372	96191103	peakID4836	Distal Intergenic	10	96226207	96248708	22502	1	NR_110448	-35104	4930459C07Rik
chr10	84467460	84468230	peakID4610	Distal Intergenic	10	84488293	84497676	9384	1	NR_108059	-20063	4930463O16Rik
chr10	56968979	56969386	peakID3906	Distal Intergenic	10	57478383	57486353	7971	2	NR_045353	516967	4930467K11Rik
chr12	99220357	99220690	peakID9687	Intron (NM_183186/Foxn3, intron 4 of 5)	12	99161277	99162808	1532	2	NR_038130	-57550	4930474N09Rik
chr9	68357234	68357678	peakID43487	Distal Intergenic	9	68470902	68520200	49299	2	NR_040737	162522	4930502A04Rik
chr9	68486561	68486949	peakID43491	Intron (NR_040737/4930502A04Rik, intron 3 of 3)	9	68470902	68520200	49299	2	NR_040737	33251	4930502A04Rik
chr9	68401013	68401304	peakID43490	Distal Intergenic	9	68470902	68520200	49299	2	NR_040737	118896	4930502A04Rik
chr10	124082850	124083210	peakID5283	Distal Intergenic	10	124469074	124524488	55415	1	NR_028310	-385864	4930503E24Rik
chr1	194160776	194161652	peakID3067	Distal Intergenic	1	194212187	194222759	10573	2	NR_040477	61107	4930503O07Rik
chr15	69413518	69414025	peakID15110	Distal Intergenic	15	69270533	69274718	4186	1	NR_130983	142986	4930504C09Rik
chr5	148822795	148823116	peakID34219	Distal Intergenic	5	148777963	148783080	5118	1	NR_131106	44833	4930505K14Rik
chr2	124130991	124131401	peakID24452	Promoter (1-2kb)	2	124123636	124129956	6321	2	NR_040611	-1036	4930517E11Rik
chr9	100194593	100195211	peakID44063	Distal Intergenic	9	100022300	100034670	12371	1	NR_040763	172294	4930519F24Rik
chr6	19282836	19283273	peakID34549	Distal Intergenic	6	19247899	19278843	30945	2	NR_126084	-3994	4930524B17Rik
chr14	114222192	114222588	peakID13969	Distal Intergenic	14	114831965	114861327	29363	1	NR_045661	-609377	4930524C18Rik
chr3	134605306	134605894	peakID27983	Distal Intergenic	3	134404143	134423635	19493	2	NR_040600	-181672	4930539C22Rik
chr3	13725506	13725829	peakID25941	Intron (NM_001163328/Ralyl, intron 1 of 8)	3	13597139	13652865	55727	2	NR_040598	-72642	4930539N22Rik
chr18	17770884	17771160	peakID19795	Distal Intergenic	18	17568746	17580990	12245	2	NR_045374	-189895	4930545E07Rik
chr2	135278467	135278830	peakID24680	Intron (NM_001145830/Plcb1, intron 9 of 31)	2	135169573	135215616	46044	2	NR_040517	-62852	4930545L23Rik
chr4	27418567	27418843	peakID28831	Distal Intergenic	4	26635820	26705449	69630	2	NR_040656	-713119	4930548K13Rik
chr4	27425958	27426192	peakID28832	Distal Intergenic	4	26635820	26705449	69630	2	NR_040656	-720510	4930548K13Rik
chr9	84548048	84548596	peakID43758	Distal Intergenic	9	84774398	84784351	9954	1	NR_040739	-225802	4930554C24Rik
chr12	93088071	93088472	peakID9620	Distal Intergenic	12	93416457	93444823	28367	2	NR_126436	356351	4930559C10Rik
chr12	93221258	93221530	peakID9621	Distal Intergenic	12	93416457	93444823	28367	2	NR_126436	223293	4930559C10Rik
chr5	131650501	131650839	peakID33713	Intron (NM_001363480/Auts2, intron 5 of 18)	5	131880269	131883768	3500	1	NR_040704	-229430	4930563F08Rik
chr9	13173415	13173790	peakID42452	Distal Intergenic	9	13091267	13105855	14589	2	NR_040755	-67561	4930568E12Rik
chr3	156305122	156305494	peakID28386	Distal Intergenic	3	156546753	156561687	14935	2	NR_040399	256193	4930570G19Rik
chr2	52248258	52248801	peakID23336	Intron (NM_010889/Neb, intron 65 of 156)	2	52291002	52315240	24239	1	NR_040620	-42201	4930573O16Rik
chr10	27127428	27127788	peakID3500	Intron (NM_008481/Lama2, intron 34 of 63)	10	27389866	27397225	7360	1	NR_131034	-262078	4930579H20Rik
chr10	116756301	116756546	peakID5103	Distal Intergenic	10	116729253	116739760	10508	1	NR_131036	27049	4930579P08Rik
chr2	124258018	124258540	peakID24455	Intron (NM_001290997/Sema6d, intron 2 of 20)	2	124217679	124222358	4680	2	NR_040612	-35661	4930583P06Rik
chr11	29924180	29924790	peakID5901	Intron (NM_146016/Eml6, intron 2 of 41)	11	29822395	29825668	3274	2	NM_176829	-98513	4931440F15Rik
chr17	53718500	53718937	peakID18767	Promoter (1-2kb)	17	53716509	53733843	17335	1	NR_073205	1992	4932415M13Rik
chr16	91140466	91140879	peakID17481	Distal Intergenic	16	91055524	91069152	13629	2	NM_028905	-71315	4932438H23Rik
chr8	103535035	103535305	peakID41596	Distal Intergenic	8	103603799	103680382	76584	1	NR_045730	-68494	4933400L20Rik
chr10	75465775	75466479	peakID4264	Distal Intergenic	10	75449510	75463104	13595	1	NR_045841	16266	4933407G14Rik
chr8	114294994	114295370	peakID41874	Intron (NM_173016/Vat1l, intron 7 of 8)	8	114341161	114351478	10318	2	NR_045831	56108	4933408N05Rik
chr8	114306269	114306633	peakID41875	Intron (NM_173016/Vat1l, intron 7 of 8)	8	114341161	114351478	10318	2	NR_045831	44845	4933408N05Rik
chr13	69933388	69934048	peakID11477	Distal Intergenic	13	69959833	69963437	3605	1	NR_138559	-25785	4933416O17Rik
chr9	35335824	35336741	peakID42832	Distal Intergenic	9	35281105	35285423	4319	1	NR_040715	54720	4933422A05Rik
chrX	139134022	139134424	peakID45410	Distal Intergenic	20	139179228	139181009	1782	1	NM_001357856	-44804	4933428M09Rik
chr14	48907443	48907714	peakID13099	Distal Intergenic	14	48878873	48887112	8240	1	NR_033783	28571	4933429O19Rik
chr4	62541859	62542183	peakID29347	Exon (NM_001356420/4933430I17Rik, exon 8 of 15)	4	62525643	62547993	22351	1	NM_001356422	16217	4933430I17Rik
chr11	24473420	24473932	peakID5848	Distal Intergenic	11	24481909	24569951	88043	1	NR_045857	-7977	4933430M04Rik
chr6	72121386	72121654	peakID35281	Promoter (1-2kb)	6	72120213	72122940	2728	2	NR_045163	1286	4933431G14Rik
chr7	121522129	121522646	peakID39097	Distal Intergenic	7	121587386	121589836	2451	2	NR_102286	67190	4933432K03Rik
chr8	30227435	30227719	peakID40328	Distal Intergenic	8	30568395	30575573	7179	1	NR_045856	-340676	4933433F19Rik
chr7	125187296	125187660	peakID39165	Distal Intergenic	7	125331782	125349786	18005	2	NR_045803	162126	4933440M02Rik
chr5	23413625	23414782	peakID31739	Distal Intergenic	5	23431808	23434353	2546	2	NR_040469	19571	5031425E22Rik
chr6	112311274	112311993	peakID35920	Intron (NM_144799/Lmcd1, intron 3 of 5)	6	112286794	112290319	3526	2	NR_045987	-20956	5031434C07Rik
chr8	35933258	35934129	peakID40423	Distal Intergenic	8	35864085	35882957	18873	2	NR_046181	-50302	5430403N17Rik
chr3	38299262	38299933	peakID26278	Distal Intergenic	3	38203151	38208119	4969	2	NR_040541	-91144	5430434I15Rik
chr4	84017140	84017500	peakID29623	Distal Intergenic	4	84042040	84044879	2840	2	NR_130998	27379	6030471H07Rik
chr6	77358145	77358725	peakID35357	Intron (NM_001109764/Ctnna2, intron 8 of 19)	6	77380257	77382475	2219	2	NR_045141	23750	6330415B21Rik
chr8	120151152	120151665	peakID42011	Exon (NM_001163762/6430548M08Rik, exon 5 of 8)	8	120144929	120165307	20379	1	NM_001163760	6224	6430548M08Rik
chr6	55396651	55397282	peakID35067	Promoter (<=1kb)	6	55396887	55412285	15399	1	NR_046179	0	6430584L05Rik
chr9	33901702	33902063	peakID42803	Distal Intergenic	9	34042371	34059019	16649	1	NR_040744	-140308	7630403G23Rik
chr5	52616434	52616941	peakID32278	Promoter (2-3kb)	5	52607550	52619011	11462	2	NR_045738	2070	8030423F21Rik
chr13	70883956	70884405	peakID11500	Promoter (1-2kb)	13	70882948	70884503	1556	1	NR_157373	1009	8030423J24Rik
chr18	14202181	14202495	peakID19749	Distal Intergenic	18	14232306	14278542	46237	1	NR_045373	-29811	8430422H06Rik
chr17	84009131	84009719	peakID19336	Intron (NR_130994/8430430B14Rik, intron 1 of 1)	17	83998552	84013408	14857	1	NR_130994	10580	8430430B14Rik
chr7	49087093	49087516	peakID37757	Intron (NM_001111016/Nav2, intron 2 of 38)	7	49121937	49162158	40222	2	NR_154465	74642	9130015G15Rik
chr1	188077548	188078080	peakID2915	Intron (NM_001243792/Esrrg, intron 4 of 7)	1	188006576	188008990	2415	2	NR_038007	-68559	9330162B11Rik
chr3	155662121	155662783	peakID28381	Distal Intergenic	3	155976354	156008592	32239	1	NR_040553	-313571	9330178D15Rik
chr12	79680297	79680756	peakID9344	Intron (NM_009014/Rad51b, intron 8 of 10)	12	79917019	79924733	7715	2	NR_131075	243977	9430078K24Rik
chr2	135541155	135541619	peakID24684	Distal Intergenic	2	135580530	135583220	2691	2	NR_015544	41601	9630028H03Rik
chr2	82599788	82600269	peakID23768	Distal Intergenic	2	82375360	82392202	16843	2	NR_152125	-207587	A130030D18Rik
chr17	10451483	10452040	peakID17826	Intron (NM_027032/Pacrg, intron 4 of 4)	17	10456216	10474123	17908	1	NR_077238	-4176	A230009B12Rik
chr8	120289392	120290132	peakID42023	Distal Intergenic	8	120204434	120228230	23797	2	NR_110496	-61163	A330074K22Rik
chr8	120264701	120265862	peakID42020	Distal Intergenic	8	120204434	120228230	23797	2	NR_110496	-36472	A330074K22Rik
chr7	61982215	61982686	peakID37918	Promoter (<=1kb)	7	61943901	61982303	38403	2	NR_015599	0	A330076H08Rik
chr18	46112788	46113448	peakID20299	Distal Intergenic	18	45683487	46045260	361774	2	NR_040342	-67529	A330093E20Rik
chr7	83201826	83202749	peakID38334	Distal Intergenic	7	83148470	83179438	30969	1	NM_177895	53357	A530021J07Rik
chr7	83237992	83238468	peakID38335	Distal Intergenic	7	83148470	83179438	30969	1	NM_177895	89523	A530021J07Rik
chr2	113980593	113981064	peakID24257	Distal Intergenic	2	114013565	114032292	18728	1	NR_028423	-32501	A530058N18Rik
chr3	143158459	143158998	peakID28140	Distal Intergenic	3	143243055	143257996	14942	1	NR_040551	-84057	A830019L24Rik
chr16	19884014	19884498	peakID16489	Promoter (<=1kb)	16	19876568	19884274	7707	2	NR_015488	0	A930003A15Rik
chr3	115855538	115855953	peakID27610	Distal Intergenic	3	115881579	115888059	6481	2	NR_027894	32106	A930005H10Rik
chr5	125492370	125492770	peakID33582	Intron (NM_030210/Aacs, intron 4 of 17)	5	125475873	125517405	41533	1	NM_030210	16498	Aacs
chr5	125487547	125488488	peakID33580	Intron (NM_030210/Aacs, intron 3 of 17)	5	125475873	125517405	41533	1	NM_030210	11675	Aacs
chr15	52161533	52162234	peakID14820	Distal Intergenic	15	52040107	52045722	5616	1	NM_175503	121427	Aard
chr11	9717990	9718235	peakID5629	Distal Intergenic	11	9191942	9684259	492318	1	NM_178259	526049	Abca13
chr16	14377311	14377700	peakID16364	Intron (NM_008576/Abcc1, intron 1 of 30)	16	14361558	14474878	113321	1	NM_008576	15754	Abcc1
chr15	91373270	91373563	peakID15734	Intron (NM_001033633/Slc2a13, intron 4 of 9)	15	91145871	91192007	46137	2	NM_011994	-181264	Abcd2
chr15	91377045	91377532	peakID15735	Intron (NM_001033633/Slc2a13, intron 4 of 9)	15	91145871	91192007	46137	2	NM_011994	-185039	Abcd2
chr15	42068092	42068712	peakID14725	Distal Intergenic	15	41865293	41869720	4428	2	NM_175456	-198373	Abra
chr6	88800627	88801072	peakID35549	Intron (NM_001166249/Mgll, intron 3 of 7)	6	88835914	88841935	6022	2	NM_001362152	40863	Abtb1
chr4	40063702	40064299	peakID28962	Distal Intergenic	4	40143265	40199009	55745	1	NM_007386	-78966	Aco1
chr9	104375421	104376118	peakID44160	Distal Intergenic	9	104299000	104337722	38723	2	NM_019807	-37700	Acpp
chr10	107094487	107094946	peakID4949	Intron (NM_001142804/Acss3, intron 1 of 15)	10	106933517	107123637	190121	2	NM_001142804	28691	Acss3
chr2	48123727	48123973	peakID23271	Distal Intergenic	2	48814109	48903264	89156	1	NM_007396	-690136	Acvr2a
chr2	48456055	48456534	peakID23273	Distal Intergenic	2	48814109	48903264	89156	1	NM_007396	-357575	Acvr2a
chr2	48538663	48539344	peakID23277	Distal Intergenic	2	48814109	48903264	89156	1	NM_007396	-274765	Acvr2a
chr8	113873581	113874167	peakID41863	Distal Intergenic	8	113697124	113848839	151716	2	NM_172466	-24743	Adamts18
chr5	90033017	90033500	peakID32709	Distal Intergenic	5	89673841	89883334	209494	2	NM_177872	-149684	Adamts3
chr1	171250085	171251149	peakID2542	Promoter (<=1kb)	1	171250129	171262267	12139	1	NM_172845	0	Adamts4
chr13	104499658	104500076	peakID12056	Distal Intergenic	13	104287835	104496695	208861	1	NR_136938	211824	Adamts6
chr13	104453273	104453555	peakID12053	Intron (NM_001081020/Adamts6, intron 20 of 24)	13	104287835	104496695	208861	1	NR_136938	165439	Adamts6
chr13	104509882	104510605	peakID12057	Distal Intergenic	13	104287835	104496695	208861	1	NR_136938	222048	Adamts6
chr4	86189878	86190355	peakID29648	Intron (NM_029967/Adamtsl1, intron 4 of 27)	4	86053975	86428382	374408	1	NM_001368621	135904	Adamtsl1
chr13	69263615	69264210	peakID11455	Distal Intergenic	13	68620043	68999541	379499	2	NM_153534	-264075	Adcy2
chr17	93409317	93409745	peakID19512	Distal Intergenic	17	93199168	93206537	7370	1	NM_009625	210150	Adcyap1
chr10	10397924	10398229	peakID3249	Intron (NM_001127353/Adgb, intron 20 of 36)	10	10335703	10472399	136697	2	NM_001127353	74170	Adgb
chr8	94981863	94982325	peakID41509	Promoter (2-3kb)	8	94984399	95014208	29810	1	NM_018882	-2074	Adgrg1
chr10	14470994	14471374	peakID3323	Intron (NM_001002268/Adgrg6, intron 2 of 24)	10	14402585	14545036	142452	2	NM_001002268	73662	Adgrg6
chr5	80779927	80780366	peakID32610	Distal Intergenic	5	81020571	81802142	781572	1	NM_001347367	-240205	Adgrl3
chr5	80700931	80701300	peakID32609	Distal Intergenic	5	81020571	81802142	781572	1	NM_001347367	-319271	Adgrl3
chr3	151366152	151367022	peakID28270	Distal Intergenic	3	151437882	151545081	107200	1	NM_133222	-70860	Adgrl4
chr3	151293999	151294772	peakID28268	Distal Intergenic	3	151437882	151545081	107200	1	NM_133222	-143110	Adgrl4
chr11	43796014	43796317	peakID6160	Intron (NM_007416/Adra1b, intron 1 of 1)	11	43774605	43836489	61885	2	NM_007416	40172	Adra1b
chr2	131541753	131542114	peakID24608	Distal Intergenic	2	131545357	131562497	17141	2	NM_013460	20383	Adra1d
chr6	140890071	140890447	peakID36622	Distal Intergenic	6	140626885	140655481	28597	1	NM_001309436	263187	Aebp2
chr5	35920137	35920449	peakID32023	Intron (NM_027373/Afap1, intron 1 of 16)	5	35893319	36003922	110604	1	NM_027373	26819	Afap1
chr5	36006610	36007062	peakID32027	Distal Intergenic	5	35893319	36003922	110604	1	NM_027373	113292	Afap1
chr17	13681067	13681460	peakID17898	Distal Intergenic	17	13760541	13905794	145254	1	NM_010806	-79081	Afdn
chr7	77128904	77129495	peakID38210	Distal Intergenic	7	76229887	77124698	894812	1	NM_001199224	899018	Agbl1
chr7	76788409	76789250	peakID38209	Intron (NM_001199224/Agbl1, intron 21 of 22)	7	76229887	77124698	894812	1	NM_001199224	558523	Agbl1
chr12	37335031	37335440	peakID8818	Intron (NM_178767/Agmo, intron 3 of 12)	12	37241639	37581932	340294	1	NM_178767	93393	Agmo
chr8	18852405	18853112	peakID40013	Intron (NM_026792/Agpat5, intron 1 of 7)	8	18846279	18884413	38135	1	NM_026792	6127	Agpat5
chr12	35918069	35918623	peakID8807	Distal Intergenic	12	35925621	35949730	24110	1	NM_207531	-6998	Agr3
chr3	20985758	20986711	peakID26031	Distal Intergenic	3	20314473	20367177	52705	2	NM_175086	-618582	Agtr1b
chr7	89456334	89456697	peakID38417	Distal Intergenic	7	89426306	89432077	5772	1	NR_102276	30029	AI314278
chr7	89464103	89464607	peakID38418	Distal Intergenic	7	89426306	89432077	5772	1	NR_102276	37798	AI314278
chr4	53264877	53265193	peakID29214	Promoter (<=1kb)	4	53261356	53265492	4137	2	NR_033140	299	AI427809
chr3	154385850	154386283	peakID28353	Distal Intergenic	3	154330821	154334687	3867	1	NR_040387	55030	AI606473
chr2	147332833	147333173	peakID24909	Distal Intergenic	2	147361543	147362793	1251	2	NR_040330	29620	AI646519
chr4	101423074	101423362	peakID29896	Intron (NM_001177602/Ak4, intron 2 of 5)	4	101419703	101467771	48069	1	NM_009647	3372	Ak4
chr12	52847858	52848403	peakID8985	Intron (NM_198111/Akap6, intron 2 of 13)	12	52699383	53151015	451633	1	NM_198111	148476	Akap6
chr12	52671467	52671755	peakID8981	Distal Intergenic	12	52699383	53151015	451633	1	NM_198111	-27628	Akap6
chr6	37658050	37658542	peakID34791	Distal Intergenic	6	37530173	37568815	38643	1	NM_145364	127878	Akr1d1
chr1	177150346	177150940	peakID2692	Intron (NM_011785/Akt3, intron 1 of 12)	1	177020076	177248767	228692	2	NM_011785	97827	Akt3
chr4	49559723	49560356	peakID29179	Distal Intergenic	4	49535993	49549546	13554	2	NM_144903	-10178	Aldob
chr2	93693231	93693750	peakID23948	Downstream (1-2kb)	2	93642434	93681339	38906	1	NM_007442	50798	Alx4
chr7	110762757	110763071	peakID38841	Distal Intergenic	7	110768206	110812408	44203	1	NM_001276301	-5135	Ampd3
chr15	42309677	42309987	peakID14728	Distal Intergenic	15	42424667	42676977	252311	2	NM_001286062	366990	Angpt1
chr8	18694045	18694915	peakID40006	Exon (NM_007426/Angpt2, exon 2 of 9)	8	18690263	18741562	51300	2	NM_007426	46647	Angpt2
chr2	33269100	33269484	peakID23065	Intron (NM_001290570/Ralgps1, intron 6 of 16)	2	33215961	33247714	31754	1	NM_011923	53140	Angptl2
chr11	89619971	89620376	peakID7274	Intron (NM_001327810/Ankfn1, intron 2 of 19)	11	89390223	89696936	306714	2	NM_001327810	76560	Ankfn1
chr2	11853567	11853896	peakID22522	Distal Intergenic	2	11777753	11790323	12571	1	NR_156442	75815	Ankrd16
chr1	54922478	54923021	peakID691	Intron (NM_001081433/Ankrd44, intron 1 of 27)	1	54645340	54926387	281048	2	NM_001081433	3366	Ankrd44
chr13	112159845	112160656	peakID12182	Distal Intergenic	13	112288451	112344641	56191	1	NM_001168405	-127795	Ankrd55
chr6	87276812	87277857	peakID35507	Intron (NM_054041/Antxr1, intron 8 of 17)	6	87133853	87335775	201923	2	NM_054041	57918	Antxr1
chr13	20635454	20636072	peakID10550	Distal Intergenic	13	20794113	20851907	57795	1	NM_001281854	-158041	Aoah
chr7	64451517	64451800	peakID37977	Distal Intergenic	7	64501706	64753876	252171	1	NM_007461	-49906	Apba2
chr18	62885654	62885965	peakID20563	Distal Intergenic	18	62922327	62953814	31488	1	NM_133237	-36362	Apcdd1
chrX	48053775	48054560	peakID44955	Distal Intergenic	20	48025146	48034853	9708	2	NM_013912	-18923	Apln
chr12	111724531	111725387	peakID10061	Intron (NM_026511/Apopt1, intron 3 of 4)	12	111713269	111755055	41787	1	NM_001163388	11263	Apopt1
chr6	55320739	55321343	peakID35065	Distal Intergenic	6	55336299	55348555	12257	1	NM_007472	-14956	Aqp1
chrX	98452090	98452311	peakID45226	Distal Intergenic	20	98148757	98323218	174462	1	NM_013476	303334	Ar
chrX	20829004	20829289	peakID44880	Distal Intergenic	20	20848543	20852905	4363	1	NM_001159645	-19254	Araf
chr5	62739693	62740357	peakID32357	Intron (NM_178407/Arap2, intron 2 of 32)	5	62602446	62766177	163732	2	NM_178407	25820	Arap2
chr8	8870502	8870898	peakID39828	Distal Intergenic	8	8666576	8690537	23962	2	NM_176849	-179966	Arglu1
chr2	43817234	43817528	peakID23231	Intron (NM_001301832/Arhgap15, intron 2 of 14)	2	43787355	44387623	600269	1	NM_001364029	29880	Arhgap15
chr2	44333319	44333599	peakID23234	Intron (NM_001301832/Arhgap15, intron 14 of 14)	2	44059238	44065324	6087	2	NR_040622	-267996	Arhgap15os
chr18	39030673	39031377	peakID20191	Intron (NM_001361073/Arhgap26, intron 1 of 21)	18	38993153	39376285	383133	1	NM_001374831	37521	Arhgap26
chr7	24919720	24920072	peakID37168	Exon (NM_001130150/Arhgef1, exon 16 of 31)	7	24904346	24926591	22246	1	NM_001130152	15375	Arhgef1
chr4	140610774	140611182	peakID30828	Intron (NM_001112723/Arhgef10l, intron 3 of 26)	4	140514485	140648756	134272	2	NM_001112723	37574	Arhgef10l
chr12	39957910	39958587	peakID8840	Distal Intergenic	12	40033291	40037376	4086	2	NM_007487	78789	Arl4a
chr2	53436974	53437818	peakID23365	Distal Intergenic	2	53192084	53219221	27138	1	NM_022989	244891	Arl6ip6
chr6	108796793	108797044	peakID35884	Intron (NM_026011/Arl8b, intron 1 of 6)	6	108783059	108823723	40665	1	NM_026011	13735	Arl8b
chr7	84299683	84300022	peakID38360	Intron (NM_007488/Arnt2, intron 8 of 18)	7	84246275	84410038	163764	2	NM_007488	110016	Arnt2
chr7	84449170	84449421	peakID38374	Distal Intergenic	7	84246275	84410038	163764	2	NM_007488	-39133	Arnt2
chr15	64590125	64590436	peakID15021	Distal Intergenic	15	64086840	64382919	296080	2	NM_010026	-207207	Asap1
chr15	64622564	64623091	peakID15023	Distal Intergenic	15	64086840	64382919	296080	2	NM_010026	-239646	Asap1
chr10	53612269	53612536	peakID3863	Intron (NM_027830/Mcm9, intron 6 of 12)	10	53596961	53609215	12255	1	NM_025541	15309	Asf1a
chr4	66215346	66215730	peakID29439	Intron (NM_019514/Astn2, intron 2 of 21)	4	65380803	66404483	1023681	2	NM_019514	188753	Astn2
chr4	66330585	66331093	peakID29441	Intron (NM_019514/Astn2, intron 1 of 21)	4	65380803	66404483	1023681	2	NM_019514	73390	Astn2
chr1	71540486	71540854	peakID922	Distal Intergenic	1	71557156	71579403	22248	1	NM_026195	-16302	Atic
chr6	64540105	64540501	peakID35169	Intron (NM_008167/Grid2, intron 14 of 15)	6	64729125	64731245	2121	1	NM_007500	-188624	Atoh1
chr6	72253874	72255077	peakID35287	Distal Intergenic	6	72206177	72235577	29401	2	NM_153778	-18298	Atoh8
chr11	43182882	43183847	peakID6137	Intron (NM_176999/Atp10b, intron 4 of 22)	11	43149877	43262286	112410	1	NM_176999	33006	Atp10b
chr11	43045972	43046485	peakID6133	Distal Intergenic	11	43149877	43262286	112410	1	NM_176999	-103392	Atp10b
chr9	96326617	96327065	peakID43968	Distal Intergenic	9	96332656	96363715	31060	2	NM_001357213	36650	Atp1b3
chr9	96324345	96325074	peakID43967	Distal Intergenic	9	96332656	96363715	31060	2	NM_001357213	38641	Atp1b3
chr6	113860621	113861345	peakID35973	Intron (NM_001036684/Atp2b2, intron 1 of 19)	6	113743831	113891539	147709	2	NM_001036684	30194	Atp2b2
chr17	86947763	86948552	peakID19402	Promoter (<=1kb)	17	86944109	86947887	3779	2	NM_029121	0	Atp6v1e2
chr1	5232639	5233451	peakID29	Distal Intergenic	1	5083086	5162549	79464	1	NM_133826	149554	Atp6v1h
chr18	64770077	64770359	peakID20600	Distal Intergenic	18	64528979	64661000	132022	2	NM_001001488	-109078	Atp8b1
chr18	64684841	64685423	peakID20598	Distal Intergenic	18	64528979	64661000	132022	2	NM_001001488	-23842	Atp8b1
chr2	126424515	126424937	peakID24497	Intron (NM_001080944/Atp8b4, intron 8 of 27)	2	126320973	126491553	170581	2	NM_001080944	66616	Atp8b4
chr15	31634601	31634888	peakID14570	Distal Intergenic	15	31602116	31617535	15420	1	NM_026546	32486	Atpsckmt
chr15	85403199	85403783	peakID15598	Intron (NM_016843/Atxn10, intron 9 of 11)	15	85336255	85463837	127583	1	NM_016843	66945	Atxn10
chr12	33162509	33162913	peakID8776	Intron (NM_001374023/Atxn7l1, intron 2 of 11)	12	33147686	33251157	103472	1	NM_028139	14824	Atxn7l1
chr10	113105264	113106401	peakID5060	Distal Intergenic	10	112925428	112929026	3599	2	NM_001033474	-176239	Atxn7l3b
chr17	64548401	64548954	peakID18933	Intron (NR_045899/AU016765, intron 1 of 3)	17	64514089	64555590	41502	2	NR_045899	6636	AU016765
chr9	113177206	113177562	peakID44392	Distal Intergenic	9	113496746	113587152	90407	2	NR_040760	409590	AU023762
chr5	132368826	132369112	peakID33725	Intron (NM_001363480/Auts2, intron 1 of 18)	5	131437333	132543220	1105888	2	NM_001363480	174108	Auts2
chr2	112591471	112591897	peakID24227	Intron (NM_028844/Aven, intron 2 of 5)	2	112571613	112631253	59641	1	NR_149741	19859	Aven
chr10	122318849	122319253	peakID5236	Distal Intergenic	10	122448499	122453453	4955	1	NM_016847	-129246	Avpr1a
chr14	51786949	51787507	peakID13144	Distal Intergenic	14	51800046	51826359	26314	1	NM_194347	-12539	AY358078
chr2	101172813	101173156	peakID24022	Distal Intergenic	2	101560779	101621046	60268	2	NM_001362687	447890	B230118H07Rik
chr2	101608512	101608859	peakID24026	Intron (NM_001362687/B230118H07Rik, intron 2 of 6)	2	101560779	101621046	60268	2	NM_001362687	12187	B230118H07Rik
chr2	101021471	101021897	peakID24018	Distal Intergenic	2	101560779	101621046	60268	2	NM_001362687	599149	B230118H07Rik
chr2	100399683	100400117	peakID24011	Distal Intergenic	2	101560779	101621046	60268	2	NM_001362687	1220929	B230118H07Rik
chr13	16762685	16763421	peakID10484	Distal Intergenic	13	15813552	16023423	209872	2	NR_155430	-739263	B230303A05Rik
chr3	69544973	69545386	peakID26693	Intron (NM_178726/Ppm1l, intron 2 of 3)	3	69573919	69598960	25042	2	NM_020026	53574	B3galnt1
chr2	68020349	68020678	peakID23556	Distal Intergenic	2	68104672	68122882	18211	1	NM_020283	-83994	B3galt1
chr1	143173924	143174180	peakID2025	Distal Intergenic	1	143640697	143649937	9241	1	NM_020025	-466517	B3galt2
chr16	96249661	96250107	peakID17617	Intron (NM_001122993/B3galt5, intron 2 of 3)	16	96235801	96319858	84058	1	NM_001122993	13861	B3galt5
chr9	26742697	26743202	peakID42715	Intron (NM_001310766/B3gat1, intron 1 of 6)	9	26751562	26761338	9777	1	NM_029792	-8360	B3gat1
chr1	86256345	86256778	peakID1180	Intron (NM_001310702/Armc9, intron 21 of 24)	1	86303221	86307305	4085	1	NM_145222	-46443	B3gnt7
chrX	8901602	8902165	peakID44810	Distal Intergenic	20	8892353	8894964	2612	1	NR_045448	9250	B630019K06Rik
chr8	34679844	34680340	peakID40401	Distal Intergenic	8	34589420	34640316	50897	2	NR_040706	-39529	B930018H19Rik
chr8	10760743	10761521	peakID39848	Distal Intergenic	8	10870422	10882454	12033	2	NR_040705	120933	B930025P03Rik
chr1	71099886	71100304	peakID918	Promoter (2-3kb)	1	71027535	71102972	75438	2	NM_007525	2668	Bard1
chr15	25291092	25291748	peakID14428	Distal Intergenic	15	25363277	25413764	50488	2	NM_027395	122016	Basp1
chr2	106595252	106595835	peakID24135	Distal Intergenic	2	106642919	106650364	7446	2	NR_137201	54529	BB218582
chr10	111329347	111329695	peakID5019	Distal Intergenic	10	111298679	111301736	3058	1	NM_027914	30669	Bbs10
chr8	59353020	59353355	peakID40709	Distal Intergenic	8	58911755	58914298	2544	1	NM_173411	441266	BC030500
chr1	155209955	155210437	peakID2194	Downstream (2-3kb)	1	155212471	155244532	32062	2	NM_001370865	34095	BC034090
chr1	155229532	155230401	peakID2198	Intron (NM_001370865/BC034090, intron 4 of 9)	1	155212471	155244532	32062	2	NM_001370865	14131	BC034090
chr2	115592621	115593131	peakID24273	Intron (NM_001145898/BC052040, intron 1 of 10)	2	115581716	115778768	197053	1	NM_207264	10906	BC052040
chr8	111736398	111736784	peakID41830	Intron (NM_009954/Bcar1, intron 1 of 6)	8	111710475	111732136	21662	2	NM_001198839	-4263	Bcar1
chr11	85786243	85786760	peakID7161	Intron (NM_001166642/Bcas3, intron 23 of 24)	11	85766833	85775680	8848	2	NR_046194	-10564	Bcas3os2
chr9	84295658	84296780	peakID43753	Distal Intergenic	9	83948781	84124240	175460	1	NM_199195	346878	Bckdhb
chr1	106702777	106703464	peakID1499	Intron (NM_009741/Bcl2, intron 1 of 1)	1	106538176	106714290	176115	2	NM_009741	10826	Bcl2
chr2	128245512	128246028	peakID24531	Distal Intergenic	2	128127575	128131498	3924	1	NM_001284410	117938	Bcl2l11
chr6	134372792	134373899	peakID36464	Intron (NR_153848/4933406J09Rik, intron 3 of 8)	6	134396329	134438724	42396	1	NM_025778	-22430	Bcl2l14
chr5	123346006	123346717	peakID33481	Promoter (1-2kb)	5	123344448	123374083	29636	1	NM_029850	1559	Bcl7a
chr10	75098478	75099141	peakID4245	Intron (NM_001081412/Bcr, intron 1 of 22)	10	75060896	75184923	124028	1	NM_001081412	37583	Bcr
chr12	109085129	109086092	peakID9987	Distal Intergenic	12	109032182	109068242	36061	2	NM_001374200	-16888	Begain
chr4	111484979	111485634	peakID30080	Intron (NM_001048189/Agbl4, intron 6 of 12)	4	111415006	111460298	45293	1	NR_033793	69974	Bend5
chr10	71029012	71029519	peakID4191	Intron (NM_001347189/Bicc1, intron 2 of 21)	10	70922830	71159690	236861	2	NM_001347189	130171	Bicc1
chr6	149442975	149443231	peakID36793	Intron (NM_001112796/Bicd1, intron 1 of 7)	6	149408984	149563326	154343	1	NM_009753	33992	Bicd1
chr9	7857525	7858170	peakID42387	Intron (NM_007464/Birc3, intron 4 of 8)	9	7848701	7873170	24470	2	NM_007464	15000	Birc3
chr9	23378142	23379144	peakID42669	Intron (NM_028472/Bmper, intron 10 of 14)	9	23223076	23485215	262140	1	NM_028472	155067	Bmper
chr9	22945092	22945975	peakID42657	Distal Intergenic	9	23223076	23485215	262140	1	NM_028472	-277101	Bmper
chr3	141794429	141794708	peakID28097	Intron (NM_001293561/Unc5c, intron 11 of 16)	3	141837136	141931420	94285	2	NM_001355043	136712	Bmpr1b
chr3	142063580	142064207	peakID28108	Intron (NM_001277216/Bmpr1b, intron 2 of 11)	3	141837136	141982264	145129	2	NM_007560	-81317	Bmpr1b
chr3	142234197	142234467	peakID28114	Distal Intergenic	3	141837136	142169425	332290	2	NM_001277217	-64773	Bmpr1b
chr11	31734105	31734533	peakID5936	Distal Intergenic	11	31665150	31671862	6713	2	NM_001024919	-62244	Bod1
chr2	154233251	154233800	peakID25117	Exon (NM_144890/Bpifb5, exon 10 of 15)	2	154223742	154240902	17161	1	NM_144890	9510	Bpifb5
chr8	88377250	88377561	peakID41381	Distal Intergenic	8	88332311	88362191	29881	2	NM_012047	-15060	Brd7
chr1	158310326	158310873	peakID2263	Intron (NM_207583/Brinp2, intron 1 of 7)	1	158245269	158356260	110992	2	NM_207583	45387	Brinp2
chr1	147343622	147343879	peakID2066	Distal Intergenic	1	146497687	146902472	404786	1	NM_001145807	845936	Brinp3
chrX	108729161	108729428	peakID45314	Distal Intergenic	20	108735845	108834346	98502	2	NM_001081477	104918	Brwd3
chr2	138406195	138406465	peakID24743	Distal Intergenic	2	138278493	138287422	8930	1	NM_145534	127703	Btbd3
chr10	96646222	96646784	peakID4846	Distal Intergenic	10	96617001	96622811	5811	1	NM_007569	29222	Btg1
chr1	134071431	134071932	peakID1861	Downstream (2-3kb)	1	134074865	134079155	4291	2	NM_007570	7223	Btg2
chr19	27509848	27510362	peakID21693	Distal Intergenic	19	27430037	27432631	2595	1	NR_027987	79812	C030016D13Rik
chr7	136081911	136082835	peakID39459	Distal Intergenic	7	136268324	136318511	50188	1	NR_102277	-185489	C030029H02Rik
chr17	51393531	51394290	peakID18730	Intron (NR_037250/Mir669a-4, intron 3 of 4)	17	51425209	51448269	23061	2	NR_046166	53979	C330011F03Rik
chr4	52210778	52211702	peakID29194	Distal Intergenic	4	51968094	52051110	83017	2	NR_040668	-159669	C630028M04Rik
chr1	151157999	151158330	peakID2099	Distal Intergenic	1	151138034	151144095	6062	1	NR_038011	19966	C730036E19Rik
chr5	16004327	16004623	peakID31631	Intron (NM_001110843/Cacna2d1, intron 1 of 38)	5	15934691	16374511	439821	1	NM_009784	69637	Cacna2d1
chr5	16056630	16057160	peakID31632	Intron (NM_001110843/Cacna2d1, intron 3 of 38)	5	15934691	16374511	439821	1	NM_009784	121940	Cacna2d1
chr19	60615474	60616078	peakID22298	Distal Intergenic	19	60524696	60581023	56328	2	NM_030197	-34452	Cacul1
chr1	173357867	173358236	peakID2622	Intron (NM_053199/Cadm3, intron 1 of 8)	1	173334254	173367695	33442	2	NM_053199	9459	Cadm3
chr1	173364198	173364741	peakID2623	Promoter (2-3kb)	1	173334254	173367695	33442	2	NM_053199	2954	Cadm3
chr14	13040008	13040564	peakID12512	Distal Intergenic	14	12372563	12823079	450517	2	NM_012061	-216930	Cadps
chr4	15608488	15608913	peakID28683	Distal Intergenic	4	15881264	15906709	25446	1	NM_009788	-272351	Calb1
chr2	84294671	84294962	peakID23791	Distal Intergenic	2	84330627	84425266	94640	2	NM_018782	130304	Calcrl
chr4	122890961	122891549	peakID30340	Distal Intergenic	4	122859048	122886076	27029	2	NM_007598	-4886	Cap1
chr7	28917443	28918352	peakID37317	Intron (NM_001360548/Actn4, intron 3 of 20)	7	28881656	28893585	11930	1	NM_001110807	35788	Capn12
chr6	140167104	140167557	peakID36590	Distal Intergenic	6	140041557	140042837	1281	1	NM_007605	125548	Capza3
chr18	61664458	61666311	peakID20544	Promoter (<=1kb)	18	61645878	61665538	19661	2	NR_045402	0	Carmn
chr5	133991609	133991978	peakID33741	Distal Intergenic	5	134099748	134141758	42011	1	NM_030719	-107770	Castor2
chr2	154460005	154460296	peakID25127	Intron (NM_001285446/Cbfa2t2, intron 1 of 10)	2	154436484	154539356	102873	1	NM_172860	23522	Cbfa2t2
chr8	122661063	122661578	peakID42110	Intron (NM_001109873/Cbfa2t3, intron 1 of 11)	8	122625136	122678175	53040	2	NM_001109873	16597	Cbfa2t3
chr2	172005978	172006410	peakID25525	Distal Intergenic	2	172036336	172043466	7131	2	NM_175631	37056	Cbln4
chr8	61515837	61516443	peakID40739	Exon (NM_001293774/Palld, exon 3 of 12)	8	61487734	61503500	15767	1	NM_145595	28104	Cbr4
chr14	75527518	75528148	peakID13607	Distal Intergenic	14	75582834	75591985	9152	2	NM_001164141	63837	Cby2
chr9	110681879	110682276	peakID44359	Intron (NM_028312/Ccdc12, intron 1 of 6)	9	110656503	110711593	55091	1	NM_028312	25377	Ccdc12
chr2	5250031	5250405	peakID22401	Distal Intergenic	2	5137776	5230866	93091	1	NM_028804	112256	Ccdc3
chr9	58096614	58096901	peakID43285	Intron (NM_001311085/Ccdc33, intron 2 of 18)	9	58028682	58102225	73544	2	NM_029212	5324	Ccdc33
chr8	22009257	22009929	peakID40170	Intron (NM_007511/Atp7b, intron 12 of 20)	8	21970596	21974055	3460	1	NM_026459	38662	Ccdc70
chr7	90274639	90275104	peakID38438	Distal Intergenic	7	90235761	90265432	29672	2	NR_111924	-9208	Ccdc83
chr7	92460588	92461111	peakID38473	Distal Intergenic	7	92561149	92582294	21146	1	NM_001162918	-100038	Ccdc90b
chr1	121478388	121478963	peakID1643	Intron (NM_001025156/Ccdc93, intron 13 of 23)	1	121431067	121506460	75394	1	NM_029955	47322	Ccdc93
chr11	41286014	41286354	peakID6116	Distal Intergenic	11	40748552	40755286	6735	2	NM_009831	-530729	Ccng1
chr12	108208742	108209628	peakID9943	Intron (NM_001159910/Ccdc85c, intron 3 of 5)	12	108179738	108203359	23622	1	NM_009832	29005	Ccnk
chr5	143989010	143989411	peakID34087	Intron (NM_177682/Ccz1, intron 14 of 14)	5	143987909	144014853	26945	2	NM_177682	25442	Ccz1
chr9	78880069	78880708	peakID43674	Distal Intergenic	9	78615546	78716260	100715	1	NM_153098	264524	Cd109
chr9	79004674	79004985	peakID43676	Distal Intergenic	9	78615546	78716260	100715	1	NM_153098	389129	Cd109
chr5	17746646	17747050	peakID31656	Distal Intergenic	5	17781690	17835896	54207	2	NM_001159555	88846	Cd36
chr2	102936894	102937375	peakID24066	Distal Intergenic	2	102811142	102901665	90524	2	NM_009851	-35230	Cd44
chr13	64205075	64205627	peakID11371	Exon (NM_001122989/Cdc14b, exon 2 of 14)	13	64192545	64248538	55994	2	NM_001122989	42911	Cdc14b
chr11	113785048	113786238	peakID7910	Intron (NM_172800/Sdk2, intron 44 of 44)	11	113726850	113751815	24966	2	NM_001163346	-33234	Cdc42ep4
chr17	45209004	45209476	peakID18577	Distal Intergenic	17	45391888	45433707	41820	2	NM_152810	224231	Cdc5l
chr12	117989146	117989770	peakID10215	Intron (NM_010060/Dnah11, intron 55 of 81)	12	117843861	117878706	34846	1	NM_146040	145286	Cdca7l
chr15	18748541	18749191	peakID14387	Distal Intergenic	15	18818947	19014236	195290	1	NM_001316758	-69756	Cdh10
chr8	101745051	101745397	peakID41572	Distal Intergenic	8	102632095	102785111	153017	2	NM_009866	1039714	Cdh11
chr8	102725448	102725758	peakID41583	Intron (NM_009866/Cdh11, intron 1 of 12)	8	102632095	102785111	153017	2	NM_009866	59353	Cdh11
chr15	21130641	21131008	peakID14400	Intron (NM_001008420/Cdh12, intron 1 of 11)	15	21111452	21589533	478082	1	NM_001008420	19190	Cdh12
chr15	23566953	23567191	peakID14415	Distal Intergenic	15	23036463	23474418	437956	1	NM_001081299	530491	Cdh18
chr1	104746669	104747294	peakID1452	Distal Intergenic	1	104768520	104995481	226962	1	NM_011800	-21226	Cdh20
chr1	104754508	104754850	peakID1453	Distal Intergenic	1	104768520	104995481	226962	1	NM_011800	-13670	Cdh20
chr1	104957020	104957412	peakID1458	Intron (NM_011800/Cdh20, intron 7 of 11)	1	104768520	104995481	226962	1	NM_011800	188501	Cdh20
chr10	60595122	60595575	peakID4009	Intron (NM_001252635/Cdh23, intron 7 of 68)	10	60302750	60696490	393741	2	NM_001252635	100915	Cdh23
chr15	13393012	13393623	peakID14371	Distal Intergenic	15	13028699	13173675	144977	2	NM_007666	-219338	Cdh6
chr15	13593912	13594262	peakID14373	Distal Intergenic	15	13028699	13173675	144977	2	NM_007666	-420238	Cdh6
chr12	33057361	33057638	peakID8772	Intron (NM_001024478/Cdhr3, intron 8 of 19)	12	33033796	33092875	59080	2	NM_001024478	35237	Cdhr3
chr5	5207951	5208433	peakID31407	Intron (NM_001310448/Cdk14, intron 3 of 13)	5	4803384	5266068	462685	2	NM_001310448	57635	Cdk14
chr13	64417262	64417614	peakID11384	Distal Intergenic	13	64432553	64439721	7169	1	NM_053180	-14939	Cdk20
chr4	70402000	70403005	peakID29483	Intron (NM_001313762/Cdk5rap2, intron 2 of 33)	4	70216855	70410435	193581	2	NM_001313762	7430	Cdk5rap2
chr5	3395004	3395456	peakID31370	Intron (NM_009873/Cdk6, intron 3 of 7)	5	3343893	3531005	187113	1	NM_009873	51112	Cdk6
chr5	3404863	3405582	peakID31371	Intron (NM_009873/Cdk6, intron 3 of 7)	5	3343893	3531005	187113	1	NM_009873	60971	Cdk6
chr13	29610042	29610780	peakID10743	Intron (NR_131896/Cdkal1, intron 9 of 16)	13	29191746	29855673	663928	2	NR_131896	244893	Cdkal1
chr13	29759578	29760289	peakID10747	Intron (NR_131896/Cdkal1, intron 5 of 16)	13	29191746	29855673	663928	2	NR_131896	95384	Cdkal1
chr13	29738084	29738631	peakID10745	Intron (NR_131896/Cdkal1, intron 5 of 16)	13	29191746	29855673	663928	2	NR_131896	117042	Cdkal1
chr7	143428121	143428957	peakID39660	Distal Intergenic	7	143458339	143461050	2712	2	NM_001161624	32093	Cdkn1c
chr2	6594764	6595283	peakID22438	Intron (NM_001310447/Celf2, intron 7 of 11)	2	6539699	6721662	181964	2	NM_001310447	126379	Celf2
chr18	25597239	25597788	peakID19927	Intron (NM_001362337/Celf4, intron 2 of 12)	18	25477620	25679748	202129	2	NM_001362337	81960	Celf4
chr18	25645739	25646278	peakID19932	Intron (NM_001362337/Celf4, intron 2 of 12)	18	25477620	25679748	202129	2	NM_001362337	33470	Celf4
chr18	25590197	25591222	peakID19926	Intron (NM_001362337/Celf4, intron 2 of 12)	18	25477620	25679748	202129	2	NM_001362337	88526	Celf4
chr18	26957596	26958030	peakID19947	Distal Intergenic	18	25477620	25754157	276538	2	NR_155533	-1203440	Celf4
chr7	84044567	84045216	peakID38352	Intron (NM_030728/Cemip, intron 1 of 28)	7	83932857	84086505	153649	2	NM_030728	41289	Cemip
chr19	21742062	21742532	peakID21594	Distal Intergenic	19	21778340	21858360	80021	1	NM_001033759	-35808	Cemip2
chr19	21789613	21790123	peakID21599	Intron (NM_001033759/Cemip2, intron 1 of 23)	19	21778340	21858360	80021	1	NM_031997	11274	Cemip2
chr11	118322765	118323137	peakID8079	Intron (NM_011594/Timp2, intron 1 of 4)	11	118332360	118342534	10175	2	NM_021440	19397	Cep295nl
chr2	146063153	146063741	peakID24880	Intron (NM_001369121/Cfap61, intron 17 of 26)	2	145934784	146215032	280249	1	NM_001369121	128370	Cfap61
chr2	146045259	146045813	peakID24879	Exon (NM_001369121/Cfap61, exon 17 of 27)	2	145934784	146215032	280249	1	NM_001369121	110476	Cfap61
chr19	34435199	34435613	peakID21796	Distal Intergenic	19	34473784	34475148	1365	2	NM_009890	39535	Ch25h
chr4	152392175	152392558	peakID31210	Exon (NM_001252655/Kcnab2, exon 1 of 15)	4	152338654	152390185	51532	1	NM_001369243	53522	Chd5
chr4	8799076	8799893	peakID28557	Intron (NM_001277149/Chd7, intron 3 of 37)	4	8751324	8868449	117126	1	NM_001355382	47753	Chd7
chr4	8850395	8850937	peakID28559	Exon (NM_001277149/Chd7, exon 24 of 38)	4	8751324	8868449	117126	1	NM_001355382	99072	Chd7
chr4	8865644	8866171	peakID28560	Exon (NM_001277149/Chd7, exon 38 of 38)	4	8751324	8868449	117126	1	NM_001355382	114321	Chd7
chr12	102585377	102585744	peakID9789	Intron (NM_172584/Itpk1, intron 6 of 9)	12	102554941	102565027	10087	1	NM_007693	30437	Chga
chr12	102566916	102567435	peakID9786	Downstream (1-2kb)	12	102554941	102565027	10087	1	NM_007693	11976	Chga
chr3	106131594	106132428	peakID27433	3' UTR	3	106113382	106132116	18735	1	NM_023186	18213	Chia1
chr6	103354774	103355207	peakID35817	Distal Intergenic	6	103510876	103733035	222160	1	NM_007697	-155669	Chl1
chr1	175673680	175674348	peakID2673	Intron (NM_010098/Opn3, intron 1 of 3)	1	175682238	175688353	6116	2	NM_021350	14005	Chml
chr6	54119721	54120386	peakID35038	Intron (NM_001163640/Chn2, intron 1 of 12)	6	54039932	54301812	261881	1	NM_001163640	79790	Chn2
chr9	55067482	55068081	peakID43205	Distal Intergenic	9	55028156	55048544	20389	2	NM_148944	-18939	Chrnb4
chr10	83062319	83062732	peakID4572	Intron (NM_021439/Chst11, intron 1 of 2)	10	82985497	83195891	210395	1	NM_021439	76823	Chst11
chr9	95168537	95168806	peakID43945	Intron (NM_177909/Slc9a9, intron 14 of 15)	9	95400926	95407270	6345	2	NM_018763	238464	Chst2
chr10	17478627	17479294	peakID3346	Distal Intergenic	10	17723228	17725674	2447	1	NM_010828	-243934	Cited2
chr13	91875539	91875957	peakID11811	Promoter (<=1kb)	13	91853387	91876885	23499	2	NM_198415	928	Ckmt2
chr3	31213868	31214178	peakID26159	Intron (NM_172861/Slc7a14, intron 7 of 7)	3	31149920	31164326	14407	1	NM_008770	63949	Cldn11
chr16	88408057	88408460	peakID17419	Distal Intergenic	16	88505807	88506978	1172	2	NM_181490	98518	Cldn17
chr6	129380457	129380846	peakID36412	Exon (NM_027709/Clec12b, exon 4 of 6)	6	129375513	129385503	9991	2	NM_027709	4657	Clec12b
chr7	30295079	30295561	peakID37381	Intron (NM_001081114/Clip3, intron 2 of 13)	7	30291695	30308367	16673	1	NM_001360764	3385	Clip3
chr17	72015293	72015744	peakID19109	Intron (NM_007439/Alk, intron 5 of 28)	17	71781947	71858351	76405	1	NM_030179	233347	Clip4
chr9	40730444	40731229	peakID42931	Intron (NM_133733/Clmp, intron 1 of 6)	9	40686019	40785319	99301	1	NM_133733	44426	Clmp
chr5	39076604	39077096	peakID32108	Distal Intergenic	5	38706457	38876693	170237	2	NM_013748	-199912	Clnk
chr5	39180957	39181441	peakID32111	Distal Intergenic	5	38706457	38876693	170237	2	NM_013748	-304265	Clnk
chr5	38881479	38882586	peakID32106	Distal Intergenic	5	38706457	38876693	170237	2	NM_013748	-4787	Clnk
chr9	114775213	114775801	peakID44426	Intron (NM_001252479/Cmtm7, intron 1 of 3)	9	114756836	114781993	25158	2	NM_001252479	6192	Cmtm7
chr7	105413534	105413851	peakID38719	Distal Intergenic	7	105404568	105408738	4171	1	NM_001033317	8967	Cnga4
chr10	7268449	7268917	peakID3195	Distal Intergenic	10	7119062	7212237	93176	2	NM_172546	-56213	Cnksr3
chr11	49739098	49739330	peakID6276	Distal Intergenic	11	49671497	49712722	41226	2	NM_212484	-26377	Cnot6
chr6	45381261	45381561	peakID34902	Intron (NM_001004357/Cntnap2, intron 1 of 23)	6	45060061	47301371	2241311	1	NM_001004357	321201	Cntnap2
chr8	112654074	112654434	peakID41848	Intron (NM_130457/Cntnap4, intron 2 of 23)	8	112570043	112882707	312665	1	NM_130457	84032	Cntnap4
chr8	112735534	112735909	peakID41850	Intron (NM_130457/Cntnap4, intron 4 of 23)	8	112570043	112882707	312665	1	NM_130457	165492	Cntnap4
chr1	99369493	99370302	peakID1438	Distal Intergenic	1	99772401	100490598	718198	1	NM_172851	-402099	Cntnap5b
chr11	12741994	12742643	peakID5673	Distal Intergenic	11	12236676	12464960	228285	2	NM_172496	-277035	Cobl
chr7	121939758	121940134	peakID39108	Intron (NM_001033318/Cog7, intron 11 of 16)	7	121922839	121981693	58855	2	NM_001033318	41559	Cog7
chr10	61965438	61966048	peakID4044	Intron (NM_001304757/Col13a1, intron 1 of 37)	10	61838234	61979108	140875	2	NM_001304757	13060	Col13a1
chr3	130290243	130290637	peakID27904	Intron (NM_001244952/Col25a1, intron 2 of 35)	3	130180845	130599883	419039	1	NM_198711	109399	Col25a1
chr2	27918007	27918734	peakID22870	Intron (NM_015734/Col5a1, intron 1 of 65)	2	27886425	28039510	153086	1	NM_015734	31583	Col5a1
chr10	76668674	76669299	peakID4296	Distal Intergenic	10	76597835	76623630	25796	2	NM_001347207	-45045	Col6a2
chr1	90775483	90776093	peakID1300	Exon (NM_001243008/Col6a3, exon 5 of 44)	1	90766860	90843971	77112	2	NM_001243008	67878	Col6a3
chr16	58068684	58069187	peakID17087	Distal Intergenic	16	57624256	57754737	130482	2	NM_007739	-313948	Col8a1
chr5	113882546	113883756	peakID33210	Intron (NM_011779/Coro1c, intron 1 of 10)	5	113842439	113908706	66268	2	NM_011779	24950	Coro1c
chr9	62477104	62477481	peakID43370	Intron (NM_175484/Coro2b, intron 2 of 11)	9	62419492	62537044	117553	2	NM_175484	59563	Coro2b
chr17	83565516	83565873	peakID19319	Distal Intergenic	17	83501917	83514333	12417	2	NM_009187	-51184	Cox7a2l
chr8	64629373	64629688	peakID40772	Intron (NM_013494/Cpe, intron 1 of 8)	8	64592551	64693109	100559	2	NM_013494	63421	Cpe
chr8	64644162	64645038	peakID40774	Intron (NM_013494/Cpe, intron 1 of 8)	8	64592551	64693109	100559	2	NM_013494	48071	Cpe
chr13	54323834	54324597	peakID11157	Intron (NM_001362218/Cplx2, intron 2 of 4)	13	54302556	54383917	81362	1	NM_001362218	21279	Cplx2
chr7	132153642	132154800	peakID39363	Promoter (<=1kb)	7	132042810	132154741	111932	2	NM_018867	0	Cpxm2
chr1	18168338	18168682	peakID202	Distal Intergenic	1	18115191	18145902	30712	2	NM_001347048	-22437	Crisp4
chr1	18181233	18181572	peakID203	Distal Intergenic	1	18115191	18145902	30712	2	NM_001347048	-35332	Crisp4
chr1	172667638	172667965	peakID2616	Distal Intergenic	1	172698056	172699966	1911	1	NM_007768	-30091	Crp
chr16	59604290	59604822	peakID17112	Distal Intergenic	16	59492088	59601047	108960	2	NM_174848	-3244	Crybg3
chr10	99834910	99835285	peakID4891	Distal Intergenic	10	99757705	99759658	1954	2	NM_027945	-75253	Csl
chr10	99789305	99789817	peakID4890	Intron (NR_155868/Gm35206, intron 2 of 4)	10	99757705	99759658	1954	2	NM_027945	-29648	Csl
chr2	65995046	65995436	peakID23535	Intron (NM_001290666/Csrnp3, intron 3 of 4)	2	65931865	66031546	99682	1	NM_001290665	63182	Csrnp3
chr3	157910934	157911251	peakID28412	Exon (NM_145953/Cth, exon 7 of 12)	3	157894248	157925063	30816	2	NM_145953	13812	Cth
chr18	75675712	75676261	peakID20834	Intron (NM_201354/Ctif, intron 1 of 11)	18	75431221	75697696	266476	2	NM_201354	21435	Ctif
chr10	63934056	63934281	peakID4090	Intron (NM_177612/Ctnna3, intron 7 of 17)	10	63821055	65003667	1182613	1	NM_001164519	113002	Ctnna3
chr11	73192996	73193634	peakID6865	Exon (NM_031251/Ctns, exon 9 of 11)	11	73183133	73199019	15887	2	NM_031251	5385	Ctns
chr8	111693142	111693739	peakID41824	Promoter (2-3kb)	8	111686510	111691010	4501	2	NM_025583	-2133	Ctrb1
chr13	64346001	64346379	peakID11377	Distal Intergenic	13	64361890	64370520	8631	2	NM_009984	24141	Ctsl
chr5	90858976	90859397	peakID32723	Distal Intergenic	5	90891245	90893115	1871	1	NM_008176	-31848	Cxcl1
chr6	117032354	117032790	peakID36075	Distal Intergenic	6	117168535	117175069	6535	1	NM_021704	-135745	Cxcl12
chr5	96037708	96038165	peakID32801	Distal Intergenic	5	95956939	95961068	4130	1	NM_018866	80770	Cxcl13
chr1	128561243	128561813	peakID1737	Distal Intergenic	1	128588199	128592299	4101	2	NM_001356509	30486	Cxcr4
chr18	35839160	35840932	peakID20078	Intron (NM_133687/Cxxc5, intron 1 of 2)	18	35830314	35861693	31380	1	NM_001357458	8847	Cxxc5
chr11	105934812	105935191	peakID7736	Exon (NM_001356374/Cyb561, exon 1 of 7)	11	105933702	105944487	10786	2	NM_001356374	9296	Cyb561
chr7	107744936	107745478	peakID38770	Intron (NM_001163557/Ppfibp2, intron 24 of 25)	7	107748455	107758032	9578	2	NM_001205227	12554	Cyb5r2
chr10	45800064	45800440	peakID3787	Distal Intergenic	10	45807704	45852018	44315	1	NR_040624	-7264	D030045P18Rik
chr7	4128759	4129382	peakID36833	Exon (NM_001001454/Ttyh1, exon 6 of 13)	7	4126340	4136926	10587	2	NR_033548	7544	D030047H15Rik
chr16	78710033	78710293	peakID17312	Distal Intergenic	16	78540336	78576688	36353	2	NM_025967	-133346	D16Ertd472e
chr16	70586008	70586331	peakID17214	Distal Intergenic	16	70616425	70624822	8398	1	NR_040474	-30094	D16Ertd519e
chr1	187024300	187024655	peakID2895	Distal Intergenic	1	186967416	186970627	3212	1	NM_033077	56885	D1Pas1
chr2	116908318	116908726	peakID24293	Intron (NR_040335/D330050G23Rik, intron 2 of 3)	2	116900152	116912791	12640	1	NR_040336	8167	D330050G23Rik
chr3	42898002	42898356	peakID26332	Distal Intergenic	3	41742618	41758939	16322	1	NM_028667	1155385	D3Ertd751e
chr5	45292400	45292640	peakID32193	Intron (NR_131933/D5Ertd615e, intron 4 of 5)	5	45009171	45424400	415230	2	NR_131933	131760	D5Ertd615e
chr11	31770334	31770947	peakID5938	Distal Intergenic	11	31800688	31824547	23860	2	NR_102312	53600	D630024D03Rik
chr6	143359257	143359941	peakID36668	Distal Intergenic	6	143245888	143297879	51992	1	NR_027803	113370	D6Ertd474e
chr1	107810894	107811507	peakID1512	Distal Intergenic	1	107917259	107950947	33689	1	NR_102306	-105752	D830032E09Rik
chr4	103922442	103922998	peakID29941	Intron (NM_001369048/Dab1, intron 1 of 9)	4	103619500	104744843	1125344	1	NM_001369049	302943	Dab1
chr14	54090994	54091540	peakID13187	Distal Intergenic	14	54235485	54253929	18445	2	NM_001113358	162389	Dad1
chr19	10277315	10277726	peakID21411	Intron (NM_198114/Dagla, intron 1 of 19)	19	10245265	10304877	59613	2	NM_198114	27151	Dagla
chr1	128405008	128405501	peakID1733	Exon (NM_177445/Dars, exon 13 of 16)	1	128363707	128417416	53710	2	NM_177445	11915	Dars
chr12	74317052	74317295	peakID9267	Distal Intergenic	12	74297474	74300468	2995	1	NM_198866	19579	Dbpht2
chr18	72032891	72033184	peakID20746	Intron (NM_007831/Dcc, intron 1 of 28)	18	71253632	72351069	1097438	2	NM_007831	317885	Dcc
chr3	105617376	105617713	peakID27418	Intron (NM_001039347/Kcnd3, intron 2 of 6)	3	105678462	105687571	9110	2	NM_017397	69858	Ddx20
chr7	109600718	109601204	peakID38808	Intron (NR_037617/Denn2b, intron 1 of 19)	7	109523911	109616568	92658	2	NR_037617	15364	Denn2b
chr7	109578922	109580185	peakID38807	Intron (NR_037617/Denn2b, intron 1 of 19)	7	109523911	109616568	92658	2	NR_037617	36383	Denn2b
chr7	78826819	78827373	peakID38231	Downstream (<1kb)	7	78827474	78847211	19738	2	NM_029585	19838	Det1
chr14	78759580	78759804	peakID13665	Distal Intergenic	14	78559350	78732729	173380	2	NM_001081336	-26852	Dgkh
chr4	144867965	144868300	peakID30934	Distal Intergenic	4	144892827	144928209	35383	1	NM_001172424	-24527	Dhrs3
chr2	158799182	158799877	peakID25240	Intron (NM_001291144/Dhx35, intron 1 of 21)	2	158794807	158858220	63414	1	NM_145742	4376	Dhx35
chr14	86729449	86730100	peakID13736	Intron (NM_019670/Diaph3, intron 27 of 27)	14	86655357	87141224	485868	2	NM_019670	411124	Diaph3
chr14	86748774	86749386	peakID13738	Intron (NM_019670/Diaph3, intron 27 of 27)	14	86655357	87141224	485868	2	NM_019670	391838	Diaph3
chr9	94278804	94279326	peakID43922	Distal Intergenic	9	94517864	94538081	20218	2	NM_001033145	258755	Dipk2a
chr9	94377757	94378063	peakID43924	Distal Intergenic	9	94517864	94538081	20218	2	NM_001033145	160018	Dipk2a
chr9	93980882	93981486	peakID43919	Distal Intergenic	9	94517864	94538081	20218	2	NM_001033145	556595	Dipk2a
chr4	148360950	148361382	peakID31061	Distal Intergenic	4	148240264	148287965	47702	2	NR_154985	-72986	Disp3
chr17	70488713	70489286	peakID19058	Intron (NM_001347411/Dlgap1, intron 4 of 14)	17	70521894	70821413	299520	1	NM_001347413	-32608	Dlgap1
chr12	109491700	109492292	peakID9994	Distal Intergenic	12	109453455	109463336	9882	1	NM_010052	38246	Dlk1
chr4	75562294	75562866	peakID29536	Distal Intergenic	4	75277351	75278292	942	2	NM_025849	-284003	Dmac1
chr4	75561511	75562196	peakID29535	Distal Intergenic	4	75277351	75278292	942	2	NM_025849	-283220	Dmac1
chr4	117645196	117645556	peakID30205	Intron (NM_001285901/Eri3, intron 6 of 7)	4	117674686	117682225	7540	2	NM_023178	36669	Dmap1
chr5	104195029	104195348	peakID32973	Promoter (2-3kb)	5	104197575	104214102	16528	1	NM_001359013	-2227	Dmp1
chr5	144439570	144439972	peakID34103	Distal Intergenic	5	144358525	144361005	2481	1	NR_102373	81046	Dmrt1i
chr15	28134034	28134597	peakID14523	Distal Intergenic	15	28203766	28472045	268280	1	NM_133365	-69169	Dnah5
chr4	42943262	42943763	peakID29026	3' UTR	4	42949867	42959425	9559	1	NM_001355438	-6104	Dnajb5
chr2	181537582	181538094	peakID25796	Intron (NM_001271584/Dnajc5, intron 2 of 5)	2	181520485	181552880	32396	1	NR_073369	17098	Dnajc5
chr3	19566842	19567439	peakID26007	Intron (NM_001163536/Dnajc5b, intron 2 of 4)	3	19531247	19610862	79616	1	NM_001163537	35596	Dnajc5b
chr12	40498871	40500219	peakID8847	Intron (NM_172803/Dock4, intron 1 of 52)	12	40446053	40846488	400436	1	NM_172803	52819	Dock4
chr16	93717124	93717847	peakID17554	Intron (NM_026700/Dop1b, intron 2 of 3)	16	93711907	93810588	98682	1	NM_027293	5218	Dop1b
chr5	27213845	27214113	peakID31839	Intron (NM_010075/Dpp6, intron 1 of 25)	5	27261935	27727500	465566	1	NM_001136060	-47822	Dpp6
chr7	35733469	35734021	peakID37471	Intron (NM_178704/Dpy19l3, intron 3 of 18)	7	35685500	35754454	68955	2	NM_178704	20433	Dpy19l3
chr4	148122328	148122685	peakID31050	Intron (NM_027426/Draxin, intron 1 of 6)	4	148098437	148130698	32262	2	NM_027426	8013	Draxin
chr15	12848142	12848538	peakID14362	Exon (NM_001130149/Drosha, exon 9 of 35)	15	12824815	12935291	110477	1	NM_026799	23328	Drosha
chr18	19603987	19604384	peakID19800	Distal Intergenic	18	19960930	20002097	41168	2	NM_001291809	397713	Dsc3
chr1	34183622	34183955	peakID386	3' UTR	1	34160260	34183903	23644	1	NM_010081	23363	Dst
chr8	30952176	30952577	peakID40338	Distal Intergenic	8	31089527	31097045	7519	1	NM_025869	-136950	Dusp26
chr8	31044255	31044603	peakID40342	Distal Intergenic	8	31089527	31097045	7519	1	NM_025869	-44924	Dusp26
chr17	84584991	84585508	peakID19358	Intron (NM_001357986/Plekhh2, intron 16 of 29)	17	84626475	84655564	29090	1	NM_172256	-40967	Dync2li1
chr5	111935211	111936218	peakID33159	Distal Intergenic	5	111734284	111761728	27445	2	NR_045834	-173484	E130006D01Rik
chr4	97618481	97619305	peakID29824	Intron (NM_001122952/Nfia, intron 1 of 10)	4	97567875	97584591	16717	2	NR_015513	-33891	E130114P18Rik
chr4	97661527	97661923	peakID29827	Intron (NM_001122952/Nfia, intron 1 of 10)	4	97567875	97584591	16717	2	NR_015513	-76937	E130114P18Rik
chr6	147145193	147146025	peakID36748	Distal Intergenic	6	147180241	147208294	28054	1	NR_033640	-34216	E330012B07Rik
chr9	98726668	98727012	peakID44027	Distal Intergenic	9	98748599	98820087	71489	2	NR_045332	93075	E330023G01Rik
chr13	89029962	89030528	peakID11759	Intron (NM_001037987/Edil3, intron 3 of 10)	13	88821472	89323225	501754	1	NM_010103	208491	Edil3
chr16	5475420	5475866	peakID16174	Distal Intergenic	16	5244155	5255956	11802	2	NM_027446	-219465	Eef2kmt
chr9	25981337	25981730	peakID42707	Distal Intergenic	9	25481597	25604110	122514	1	NM_026189	499741	Eepd1
chr3	29200616	29200976	peakID26126	Intron (NR_151636/Egfem1, intron 4 of 14)	3	29082531	29691056	608526	1	NR_151638	118086	Egfem1
chr11	16831850	16832498	peakID5698	Intron (NM_007912/Egfr, intron 1 of 15)	11	16752203	16913907	161705	1	NM_207655	79648	Egfr
chr17	73831434	73831784	peakID19152	3' UTR	17	73804841	73832093	27253	1	NM_020578	26594	Ehd3
chr2	120124065	120124482	peakID24378	Intron (NM_133838/Ehd4, intron 3 of 5)	2	120089487	120154575	65089	2	NM_133838	30093	Ehd4
chr7	108971986	108972849	peakID38780	Distal Intergenic	7	108934415	108941942	7528	1	NM_025344	37572	Eif3f
chr15	51767889	51768495	peakID14805	Distal Intergenic	15	51786563	51865461	78899	2	NM_080635	96966	Eif3h
chr4	91080591	91081208	peakID29740	Distal Intergenic	4	91250689	91372040	121352	2	NM_001374236	290832	Elavl2
chr4	91234993	91235280	peakID29745	Distal Intergenic	4	91250689	91372040	121352	2	NM_001374236	136760	Elavl2
chr4	91092070	91092764	peakID29741	Distal Intergenic	4	91250689	91372040	121352	2	NM_001374236	279276	Elavl2
chr3	51365009	51365815	peakID26387	Distal Intergenic	3	51252720	51340644	87925	2	NM_023502	-24366	Elf2
chr13	20116827	20117565	peakID10534	Intron (NM_080288/Elmo1, intron 1 of 21)	13	20090507	20608353	517847	1	NM_080288	26321	Elmo1
chr13	20330964	20331314	peakID10541	Intron (NM_080288/Elmo1, intron 13 of 21)	13	20472990	20608356	135367	1	NM_198093	-141676	Elmo1
chr13	20528426	20528935	peakID10548	Intron (NM_080288/Elmo1, intron 16 of 21)	13	20472990	20608356	135367	1	NM_198093	55437	Elmo1
chr6	135368155	135368674	peakID36500	Promoter (<=1kb)	6	135367493	135383173	15681	1	NM_001288627	663	Emp1
chr13	97292095	97292358	peakID11921	Distal Intergenic	13	97241105	97253040	11936	1	NM_007930	50991	Enc1
chr9	14388835	14389733	peakID42487	Distal Intergenic	9	14353990	14381242	27253	2	NM_028013	-7594	Endod1
chr18	48074229	48074740	peakID20335	Intron (NR_045404/G630055G22Rik, intron 3 of 3)	18	48045335	48048379	3045	1	NM_001025388	28895	Eno1b
chr14	77174502	77175075	peakID13649	Intron (NM_001253759/Enox1, intron 1 of 19)	14	77156763	77721763	565001	1	NM_172813	17740	Enox1
chr14	77110653	77110954	peakID13646	Intron (NM_001310648/Ccdc122, intron 6 of 6)	14	77156763	77721763	565001	1	NM_001253759	-45809	Enox1
chr11	118972575	118973606	peakID8101	Distal Intergenic	11	118988181	118993221	5041	1	NM_001359574	-14575	Enpp7
chr11	118995490	118995831	peakID8102	Distal Intergenic	11	118988181	118993221	5041	1	NM_001359574	7310	Enpp7
chr18	33857999	33858660	peakID20024	Intron (NM_013512/Epb41l4a, intron 12 of 23)	18	33794892	33795989	1098	1	NR_038152	63108	Epb41l4aos
chr16	63806403	63806814	peakID17152	Intron (NM_001362452/Epha3, intron 2 of 16)	16	63543532	63864175	320644	2	NM_001362452	57361	Epha3
chr16	61545887	61546352	peakID17127	Distal Intergenic	16	59653483	60605531	952049	2	NM_007938	-940357	Epha6
chr6	137612267	137612571	peakID36561	Intron (NM_001271588/Eps8, intron 1 of 20)	6	137477245	137649285	172041	2	NM_001271588	36714	Eps8
chr5	91101765	91102268	peakID32730	Distal Intergenic	5	91074617	91093649	19033	1	NM_007950	27149	Ereg
chr6	133984723	133985106	peakID36446	Distal Intergenic	6	134035700	134270147	234448	1	NM_001303102	-50594	Etv6
chr6	82192233	82192584	peakID35399	Distal Intergenic	6	82041628	82093099	51472	1	NM_145570	150606	Eva1a
chr12	108583832	108584191	peakID9964	Intron (NM_001163394/Evl, intron 1 of 13)	12	108605766	108688515	82750	1	NM_001163395	-21575	Evl
chr1	14218620	14219244	peakID154	Intron (NM_001252192/Eya1, intron 10 of 16)	1	14168958	14310199	141242	2	NM_001252192	90955	Eya1
chr17	15440237	15441355	peakID17953	Distal Intergenic	17	15396246	15433581	37336	1	NM_024203	43992	Fam120b
chr1	80224856	80225531	peakID1077	Distal Intergenic	1	80198699	80213944	15246	2	NM_173425	-10913	Fam124b
chr1	151631986	151632328	peakID2107	Intron (NM_022018/Fam129a, intron 1 of 13)	1	151571373	151719347	147975	1	NM_022018	60614	Fam129a
chr15	71542117	71542623	peakID15120	Intron (NM_177819/Fam135b, intron 3 of 19)	15	71445678	71727838	282161	2	NM_177819	185215	Fam135b
chr2	3132509	3132830	peakID22345	Intron (NM_001310434/Fam171a1, intron 1 of 7)	2	3118685	3227801	109117	1	NM_001347067	13825	Fam171a1
chr2	83833005	83833293	peakID23787	Intron (NM_175514/Fam171b, intron 1 of 7)	2	83812612	83883534	70923	1	NM_175514	20394	Fam171b
chr7	73716096	73716776	peakID38151	Distal Intergenic	7	73740307	73776919	36613	1	NM_001162532	-23531	Fam174b
chr1	156754637	156755024	peakID2233	Distal Intergenic	1	156678571	156718910	40340	2	NM_145413	-35728	Fam20b
chr15	64145996	64146670	peakID15003	Intron (NM_001276462/Asap1, intron 11 of 27)	15	63929094	64060448	131355	2	NM_144846	-85549	Fam49b
chr7	132776449	132777045	peakID39384	Promoter (<=1kb)	7	132712084	132776916	64833	2	NM_001347630	0	Fam53b
chr7	132760022	132760305	peakID39383	Exon (NM_001347630/Fam53b, exon 2 of 4)	7	132712084	132776916	64833	2	NM_001347630	16611	Fam53b
chr11	46406538	46406951	peakID6210	Promoter (1-2kb)	11	46404728	46407985	3258	1	NM_001013783	1811	Fam71b
chr1	167013387	167013902	peakID2423	Intron (NM_001160261/Fam78b, intron 1 of 2)	1	167001417	167091302	89886	1	NM_175461	11971	Fam78b
chr13	76305725	76306231	peakID11618	Distal Intergenic	13	76201708	76271944	70237	2	NM_001370926	-33782	Fam81b
chr15	57980595	57981216	peakID14908	Distal Intergenic	15	57985903	58010702	24800	1	NM_173862	-4687	Fam83a
chr4	12179026	12179484	peakID28637	Distal Intergenic	4	12153142	12172015	18874	2	NM_026558	-7012	Fam92a
chr11	26477342	26477710	peakID5858	Intron (NM_001252447/Vrk2, intron 11 of 11)	11	26387084	26471883	84800	1	NR_102382	90259	Fancl
chr6	148074493	148074825	peakID36763	Intron (NM_001347516/Far2, intron 1 of 11)	6	148047416	148182758	135343	1	NM_178797	27078	Far2
chr4	22103023	22103676	peakID28767	Distal Intergenic	4	21931326	22001461	70136	1	NM_175234	171698	Faxc
chr15	26795499	26795867	peakID14475	Intron (NM_176959/Fbxl7, intron 1 of 3)	15	26540459	26895564	355106	2	NM_176959	99697	Fbxl7
chr15	58204075	58204591	peakID14915	Intron (NM_026346/Fbxo32, intron 4 of 8)	15	58175879	58214892	39014	2	NM_026346	10301	Fbxo32
chr8	56629187	56629506	peakID40674	Distal Intergenic	8	56551154	56593939	42786	1	NM_015791	78034	Fbxo8
chr5	118108336	118108808	peakID33352	Intron (NM_172721/Fbxw8, intron 5 of 10)	5	118064981	118155458	90478	2	NM_172721	46650	Fbxw8
chr17	63878979	63879223	peakID18916	Promoter (<=1kb)	17	63878066	64139496	261431	1	NM_001286415	914	Fer
chr2	132989899	132990593	peakID24647	Distal Intergenic	2	132904179	132946036	41858	2	NM_198029	-43864	Fermt1
chr17	78358184	78358770	peakID19212	Intron (NM_015800/Crim1, intron 13 of 16)	17	78369212	78418152	48941	2	NM_001285949	59382	Fez2
chr7	30812207	30812804	peakID37405	Distal Intergenic	7	30818357	30820977	2621	2	NM_001168512	8173	Ffar2
chr13	55171482	55172201	peakID11178	Distal Intergenic	13	55152818	55168759	15942	1	NM_008011	18665	Fgfr4
chr4	132971482	132972040	peakID30608	Promoter (2-3kb)	4	132974095	133001882	27788	1	NM_010208	-2055	Fgr
chr14	10323115	10323472	peakID12479	Intron (NM_001308286/Fhit, intron 2 of 6)	14	9550094	10453458	903365	2	NM_001308286	129986	Fhit
chr14	10677694	10677961	peakID12482	Intron (NM_001308285/Fhit, intron 4 of 9)	14	10738553	10779001	40449	1	NR_131139	-60592	Fhitos
chr2	64522194	64522622	peakID23510	Distal Intergenic	2	63971508	64098038	126531	2	NM_021716	-424157	Fign
chr14	7868017	7868271	peakID12425	Intron (NM_001081427/Flnb, intron 2 of 45)	14	7817957	7951587	133631	1	NM_134080	50061	Flnb
chr2	141057054	141057369	peakID24774	Intron (NM_001013802/Macrod2, intron 5 of 18)	2	140658198	140671476	13279	2	NM_178382	-385579	Flrt3
chr12	85764684	85765108	peakID9488	Intron (NM_145447/Flvcr2, intron 1 of 9)	12	85746539	85813585	67047	1	NM_145447	18146	Flvcr2
chr2	113654514	113655010	peakID24251	Intron (NM_001285458/Fmn1, intron 13 of 16)	2	113685090	113716767	31678	1	NM_001287817	-30080	Fmn1
chr1	174536948	174537381	peakID2648	Exon (NM_019445/Fmn2, exon 2 of 18)	1	174501825	174822729	320905	1	NM_019445	35124	Fmn2
chr1	174637483	174638012	peakID2651	Intron (NM_019445/Fmn2, intron 6 of 17)	1	174501825	174822729	320905	1	NM_019445	135659	Fmn2
chr3	79476033	79476313	peakID26765	Intron (NM_001162999/Fnip2, intron 14 of 16)	3	79455971	79567679	111709	2	NM_001162999	91366	Fnip2
chr12	48929065	48929428	peakID8927	Distal Intergenic	12	49382883	49386867	3985	1	NM_001160112	-453455	Foxg1
chr17	88316484	88316918	peakID19446	Distal Intergenic	17	88440704	88490533	49830	1	NM_001355742	-123786	Foxn2
chr5	114263977	114264513	peakID33225	Intron (NM_148935/Foxn4, intron 2 of 9)	5	114254164	114273761	19598	2	NM_148935	9248	Foxn4
chr4	120242674	120243443	peakID30296	Distal Intergenic	4	120267078	120287261	20184	2	NM_194060	43818	Foxo6
chr4	120277057	120277958	peakID30300	Intron (NM_194060/Foxo6, intron 1 of 1)	4	120267078	120287261	20184	2	NM_194060	9303	Foxo6
chr8	41549856	41550459	peakID40505	Distal Intergenic	8	41397454	41417118	19665	2	NM_013522	-132739	Frg1
chr10	34904159	34905273	peakID3621	Distal Intergenic	10	34483400	34611230	127831	1	NM_010237	420760	Frk
chr4	74051573	74052057	peakID29527	Intron (NM_172869/Frmd3, intron 1 of 13)	4	74013603	74202214	188612	1	NM_001163732	37971	Frmd3
chrX	168429848	168430149	peakID45592	Intron (NM_001033330/Frmpd4, intron 3 of 19)	20	167471306	168577231	1105926	2	NM_001033330	147082	Frmpd4
chr12	64570138	64570600	peakID9115	Distal Intergenic	12	64471333	64474898	3566	2	NM_001163271	-95241	Fscb
chr12	64229604	64230002	peakID9111	Distal Intergenic	12	64471333	64474898	3566	2	NM_001163271	244896	Fscb
chr5	142950440	142950811	peakID34047	Distal Intergenic	5	142960355	142973189	12835	1	NM_007984	-9544	Fscn1
chr5	4485935	4486663	peakID31392	Distal Intergenic	5	4753839	4758216	4378	2	NM_021457	271553	Fzd1
chr5	4959442	4959895	peakID31401	Intron (NM_001310448/Cdk14, intron 9 of 13)	5	4753839	4758216	4378	2	NM_021457	-201227	Fzd1
chr1	59434100	59434454	peakID764	Distal Intergenic	1	59482147	59486955	4809	1	NM_008057	-47693	Fzd7
chr12	51185802	51186127	peakID8957	Distal Intergenic	12	51348230	51376986	28757	1	NM_001015099	-162103	G2e3
chr18	47857634	47857960	peakID20333	Distal Intergenic	18	47922841	48107980	185140	1	NR_045404	-64881	G630055G22Rik
chr8	84834766	84835396	peakID41290	Promoter (2-3kb)	8	84832282	84835482	3201	1	NM_183358	2485	Gadd45gip1
chr9	115708296	115708972	peakID44446	Distal Intergenic	9	115909455	116076176	166722	1	NM_028638	-200483	Gadl1
chr12	97957184	97957736	peakID9657	Distal Intergenic	12	98202300	98259459	57160	2	NM_008079	301723	Galc
chr12	97836060	97836966	peakID9656	Distal Intergenic	12	98202300	98259459	57160	2	NM_008079	422493	Galc
chr5	131089898	131090252	peakID33697	Intron (NM_145218/Galnt17, intron 3 of 10)	5	130874951	131307522	432572	2	NM_145218	217270	Galnt17
chr8	124184566	124184895	peakID42195	Distal Intergenic	8	124231394	124345723	114330	1	NM_139272	-46499	Galnt2
chr8	57807085	57807523	peakID40698	Intron (NM_175032/Galntl6, intron 9 of 11)	8	57523825	57653055	129231	2	NM_144731	-154031	Galnt7
chr8	57989882	57990170	peakID40702	Intron (NM_175032/Galntl6, intron 4 of 11)	8	57523825	57653055	129231	2	NM_144731	-336828	Galnt7
chr8	57922280	57922977	peakID40699	Intron (NM_175032/Galntl6, intron 6 of 11)	8	57523825	57653055	129231	2	NM_144731	-269226	Galnt7
chr18	82277597	82277923	peakID20977	Distal Intergenic	18	82392496	82406777	14282	2	NM_008082	128854	Galr1
chr7	51831931	51832195	peakID37815	Distal Intergenic	7	51862015	51994461	132447	1	NM_001330608	-29820	Gas2
chr7	51819919	51820411	peakID37814	Distal Intergenic	7	51862015	51994461	132447	1	NM_001330608	-41604	Gas2
chr3	80004940	80005291	peakID26783	Distal Intergenic	3	79885930	79946278	60349	1	NM_133187	119011	Gask1b
chr5	105240943	105241432	peakID32994	Promoter (1-2kb)	5	105215699	105239533	23835	2	NM_001039646	-1411	Gbp10
chr2	62807400	62807946	peakID23493	Intron (NM_133207/Kcnh7, intron 6 of 15)	2	62664327	62694109	29783	1	NM_145523	143074	Gca
chr2	62469279	62470178	peakID23488	Distal Intergenic	2	62474530	62483653	9124	2	NM_008100	13475	Gcg
chr14	33883136	33883446	peakID12878	Distal Intergenic	14	33923587	33936514	12928	1	NM_145741	-40141	Gdf10
chr12	8295364	8295857	peakID8326	Downstream (2-3kb)	12	8297918	8301954	4037	2	NM_001312876	6097	Gdf7
chr16	96165748	96166014	peakID17614	Intron (NM_001001492/Lca5l, intron 6 of 10)	16	96145400	96157852	12453	1	NM_207301	20349	Get1
chr14	70966083	70966372	peakID13549	Exon (NM_001302094/Gfra2, exon 4 of 8)	14	70890107	70979840	89734	1	NM_008115	75977	Gfra2
chr4	20343176	20343975	peakID28741	Intron (NM_001290410/Nkain3, intron 3 of 5)	4	20042052	20066111	24060	1	NM_010281	301125	Ggh
chr14	37271578	37272145	peakID12948	Distal Intergenic	14	37120445	37135322	14878	2	NM_078478	-136257	Ghitm
chr15	3564021	3564451	peakID14183	Intron (NM_001286370/Ghr, intron 1 of 10)	15	3317755	3581842	264088	2	NM_001286370	17391	Ghr
chr15	3755654	3756109	peakID14189	Distal Intergenic	15	3327525	3583352	255828	2	NM_001048178	-172303	Ghr
chr1	97843227	97844126	peakID1419	Intron (NM_013626/Pam, intron 17 of 25)	1	97770172	97793708	23537	1	NM_026250	73056	Gin1
chr2	150949616	150950003	peakID25010	Exon (NM_207204/Ninl, exon 8 of 24)	2	150909594	150931280	21687	1	NM_027014	40023	Gins1
chr5	114753430	114753705	peakID33244	Intron (NM_001077360/Git2, intron 7 of 17)	5	114727408	114773491	46084	2	NM_001077360	19786	Git2
chr9	62153325	62153812	peakID43360	Distal Intergenic	9	62076509	62122609	46101	2	NR_160774	-30717	Glce
chr11	55582104	55582477	peakID6441	Intron (NM_001290821/Glra1, intron 1 of 8)	11	55514239	55608198	93960	2	NM_001290821	25721	Glra1
chr3	85928190	85928601	peakID26890	Distal Intergenic	3	85869846	85887518	17673	2	NM_177130	-40673	Glt28d2
chr10	82662540	82663057	peakID4552	Intron (NM_029102/Glt8d2, intron 4 of 9)	10	82650433	82690650	40218	2	NM_029102	27593	Glt8d2
chr6	39435094	39435520	peakID34822	Distal Intergenic	6	39420378	39421294	917	1	NR_152168	14717	Gm10244
chr8	112906563	112907188	peakID41852	Distal Intergenic	8	113067262	113093333	26072	1	NR_033584	-160074	Gm10280
chr12	116919667	116920456	peakID10184	Intron (NM_011215/Ptprn2, intron 11 of 22)	12	117144523	117151269	6747	2	NR_033538	230813	Gm10421
chr12	117039396	117039904	peakID10188	Intron (NM_011215/Ptprn2, intron 12 of 22)	12	117144523	117151269	6747	2	NR_033538	111365	Gm10421
chr12	116943969	116944260	peakID10186	Intron (NM_011215/Ptprn2, intron 11 of 22)	12	117144523	117151269	6747	2	NR_033538	207009	Gm10421
chr12	117162183	117162455	peakID10192	Intron (NM_011215/Ptprn2, intron 13 of 22)	12	117144523	117151269	6747	2	NR_033538	-10915	Gm10421
chr12	100325566	100326229	peakID9727	Exon (NM_001033213/Ttc7b, exon 2 of 20)	12	100276609	100300908	24300	1	NR_045741	48958	Gm10432
chr6	84318834	84319143	peakID35459	Distal Intergenic	6	84412942	84423838	10897	2	NR_046063	104695	Gm10445
chr17	79501058	79501533	peakID19235	Distal Intergenic	17	79506049	79510486	4438	2	NR_033462	8953	Gm10494
chr17	15342976	15343650	peakID17948	Distal Intergenic	17	15350813	15354461	3649	2	NR_033511	10811	Gm10510
chr18	4785284	4785838	peakID19569	Distal Intergenic	18	4812486	4850959	38474	1	NR_045881	-26648	Gm10556
chr9	79301673	79301956	peakID43679	Distal Intergenic	9	79444037	79519302	75266	2	NR_045336	217346	Gm10635
chr3	146337812	146338285	peakID28212	Distal Intergenic	3	146367153	146378944	11792	2	NR_033542	40659	Gm10636
chr16	85001973	85002499	peakID17354	Intron (NM_001198823/App, intron 13 of 17)	16	84972211	84979451	7241	1	NR_045889	29763	Gm10791
chr14	79842773	79843526	peakID13692	Distal Intergenic	14	79860521	79869176	8656	2	NR_033535	25650	Gm10845
chr4	64282402	64282988	peakID29410	Distal Intergenic	4	64254053	64276603	22551	2	NR_151546	-5800	Gm11217
chr13	25750886	25751317	peakID10711	Distal Intergenic	13	25921035	25966316	45282	2	NR_045062	214999	Gm11351
chr11	117410027	117410488	peakID8046	Distal Intergenic	11	117414389	117415368	980	1	NR_132097	-3901	Gm11729
chr4	15012446	15012984	peakID28674	Intron (NM_178617/Necab1, intron 5 of 12)	4	14930641	14953030	22390	1	NM_001243100	81806	Gm11837
chr4	14965794	14966311	peakID28673	Exon (NM_178617/Necab1, exon 4 of 13)	4	14930641	14953030	22390	1	NM_001243100	35154	Gm11837
chr4	29094193	29094784	peakID28841	Distal Intergenic	4	29068079	29088914	20836	1	NR_151693	26115	Gm11917
chr11	18070611	18071327	peakID5725	Distal Intergenic	11	18095986	18103385	7400	1	NR_131129	-24659	Gm12018
chr11	26773293	26773733	peakID5861	Distal Intergenic	11	26785108	26787859	2752	1	NR_002890	-11375	Gm12070
chr4	45755924	45756480	peakID29105	Distal Intergenic	4	45762377	45764223	1847	2	NR_046068	7743	Gm12409
chr7	137461513	137461836	peakID39471	Intron (NM_001348093/Glrx3, intron 8 of 11)	7	137437674	137467980	30307	1	NR_033611	23840	Gm12669
chr4	140187805	140188123	peakID30823	Intron (NM_198610/Igsf21, intron 1 of 9)	4	140142873	140144988	2116	1	NR_153821	44933	Gm13029
chr4	148935210	148935594	peakID31081	Intron (NM_027195/Casz1, intron 7 of 15)	4	148947490	148952322	4833	2	NR_154553	16728	Gm13205
chr2	21010223	21011062	peakID22690	Distal Intergenic	2	20968874	20970348	1475	1	NR_033225	41350	Gm13375
chr2	51752988	51753309	peakID23326	Distal Intergenic	2	51656966	51732009	75044	2	NR_040639	-20980	Gm13490
chr2	61022448	61022786	peakID23467	Distal Intergenic	2	60964376	60975151	10776	2	NR_045335	-47298	Gm13582
chr2	61246962	61247280	peakID23470	Distal Intergenic	2	60964376	60975151	10776	2	NR_045335	-271812	Gm13582
chr2	93383906	93384392	peakID23943	Distal Intergenic	2	93403547	93417830	14284	1	NR_040529	-19155	Gm13807
chr2	175014729	175015317	peakID25629	Distal Intergenic	2	175061549	175067769	6221	2	NM_001085546	52452	Gm14393
chr7	96458985	96459372	peakID38534	Intron (NM_001310762/Tenm4, intron 3 of 32)	7	96339483	96341964	2482	2	NR_046043	-117022	Gm15412
chr7	96474401	96475291	peakID38535	Intron (NM_001310762/Tenm4, intron 3 of 32)	7	96339483	96341964	2482	2	NR_046043	-132438	Gm15412
chr7	96420062	96420433	peakID38533	Intron (NM_001310762/Tenm4, intron 2 of 32)	7	96339483	96341964	2482	2	NR_046043	-78099	Gm15412
chr7	96811734	96812109	peakID38543	Exon (NM_001310762/Tenm4, exon 18 of 33)	7	96791433	96801549	10117	2	NR_045874	-10186	Gm15413
chr7	96832515	96833236	peakID38545	Intron (NM_001310762/Tenm4, intron 19 of 32)	7	96791433	96801549	10117	2	NR_045874	-30967	Gm15413
chr10	105638933	105639440	peakID4936	Distal Intergenic	10	105574551	105583870	9320	1	NR_038032	64383	Gm15663
chr8	98295079	98295373	peakID41555	Distal Intergenic	8	99011887	99032741	20855	1	NR_110579	-716514	Gm15679
chr8	98572698	98573426	peakID41560	Distal Intergenic	8	99011887	99032741	20855	1	NR_110579	-438461	Gm15679
chr10	114318433	114319054	peakID5061	Distal Intergenic	10	114801726	114816831	15106	1	NR_155864	-482672	Gm15723
chr10	45311592	45312001	peakID3784	Intron (NM_024286/Popdc3, intron 1 of 3)	10	45287311	45289416	2106	2	NR_155869	-22177	Gm15934
chr3	149295924	149296356	peakID28258	Distal Intergenic	3	149274737	149279980	5244	1	NR_040591	21188	Gm1653
chr9	52800305	52800815	peakID43170	Distal Intergenic	9	52679863	52798772	118910	1	NR_045333	120443	Gm1715
chrX	166779511	166779764	peakID45581	Distal Intergenic	20	166662025	166689812	27788	1	NR_046015	117487	Gm1720
chrX	166803169	166803762	peakID45582	Distal Intergenic	20	166662025	166689812	27788	1	NR_046015	141145	Gm1720
chr1	105111270	105111639	peakID1459	Distal Intergenic	1	105356007	105361737	5731	1	NR_151538	-244368	Gm17634
chr17	49219828	49220134	peakID18683	Distal Intergenic	17	49304479	49312960	8482	2	NR_033486	92826	Gm17830
chr6	105569120	105569582	peakID35832	Distal Intergenic	6	105481266	105492668	11403	2	NR_040297	-76453	Gm19757
chr18	38667330	38667833	peakID20184	Distal Intergenic	18	38714323	38714765	443	1	NM_001370889	-46490	Gm19774
chr10	17202816	17203151	peakID3341	Distal Intergenic	10	16951094	17095782	144689	2	NR_038020	-107035	Gm20125
chr17	90704863	90705148	peakID19488	Intron (NM_001346957/Nrxn1, intron 4 of 18)	17	90792442	90793476	1035	2	NR_136930	88328	Gm20491
chr15	63036180	63036561	peakID14995	Distal Intergenic	15	63414397	63479608	65212	2	NR_045279	443047	Gm20740
chr15	63079836	63080213	peakID14996	Distal Intergenic	15	63414397	63479608	65212	2	NR_045279	399395	Gm20740
chr9	83316517	83316973	peakID43729	Distal Intergenic	9	83431547	83454574	23028	1	NR_102437	-114574	Gm2087
chr8	49631343	49631688	peakID40621	Distal Intergenic	8	50368112	50416089	47978	1	NR_046067	-736424	Gm2516
chr5	131573648	131574223	peakID33709	Intron (NM_001363480/Auts2, intron 5 of 18)	5	131391600	131414718	23119	2	NR_152164	-158931	Gm29681
chr16	51758333	51758960	peakID16995	Distal Intergenic	16	51981033	51987287	6255	2	NR_153657	228327	Gm29686
chr12	25865075	25865434	peakID8650	Distal Intergenic	12	26091962	26210505	118544	2	NR_131149	345071	Gm29687
chr12	25870987	25871580	peakID8651	Distal Intergenic	12	26091962	26210505	118544	2	NR_131149	338925	Gm29687
chr12	26191672	26191901	peakID8655	Intron (NR_131149/Gm29687, intron 2 of 4)	12	26091962	26210505	118544	2	NR_131149	18604	Gm29687
chr12	26112302	26113131	peakID8652	Intron (NR_131149/Gm29687, intron 3 of 4)	12	26091962	26210505	118544	2	NR_131149	97374	Gm29687
chr10	126953018	126953565	peakID5328	Distal Intergenic	10	126958023	126960997	2975	1	NR_155763	-4458	Gm30539
chr4	22891871	22892335	peakID28783	Distal Intergenic	4	22490548	22493126	2579	1	NR_131335	401324	Gm30731
chr4	22835205	22836361	peakID28782	Distal Intergenic	4	22490548	22493126	2579	1	NR_131335	344658	Gm30731
chr4	22566029	22566508	peakID28781	Distal Intergenic	4	22490548	22493126	2579	1	NR_131335	75482	Gm30731
chr12	29136838	29137261	peakID8699	Distal Intergenic	12	29141929	29199768	57840	1	NR_154987	-4668	Gm31333
chr12	29239987	29240367	peakID8701	Distal Intergenic	12	29141929	29199768	57840	1	NR_154987	98059	Gm31333
chr6	66224206	66224780	peakID35200	Distal Intergenic	6	66272505	66284845	12341	1	NR_136927	-47725	Gm31520
chr6	66340877	66341190	peakID35201	Distal Intergenic	6	66272505	66284845	12341	1	NR_136927	68373	Gm31520
chr6	50976674	50977173	peakID35002	Distal Intergenic	6	50906406	50910424	4019	1	NR_157241	70269	Gm31579
chr6	51057197	51057618	peakID35005	Distal Intergenic	6	50906406	50910424	4019	1	NR_157241	150792	Gm31579
chr10	91591373	91591629	peakID4752	Distal Intergenic	10	91888829	91953580	64752	1	NR_152729	-297200	Gm31592
chr10	91888486	91888957	peakID4755	Promoter (<=1kb)	10	91888829	91953580	64752	1	NR_152729	0	Gm31592
chr6	73644488	73645797	peakID35338	Distal Intergenic	6	73586109	73608673	22565	2	NR_157242	-35816	Gm31747
chr16	86473421	86473695	peakID17380	Distal Intergenic	16	86769926	86806513	36588	2	NR_153789	332818	Gm32461
chr16	86694491	86694905	peakID17383	Distal Intergenic	16	86769926	86806513	36588	2	NR_153789	111608	Gm32461
chr3	139886023	139887020	peakID28082	Distal Intergenic	3	139777153	139780759	3607	2	NR_153353	-105265	Gm32693
chr10	118648121	118648449	peakID5147	Distal Intergenic	10	118714481	118715726	1246	2	NR_155867	67277	Gm33337
chr10	118640103	118640917	peakID5145	Distal Intergenic	10	118714481	118715726	1246	2	NR_155867	74809	Gm33337
chr10	118641047	118641523	peakID5146	Distal Intergenic	10	118714481	118715726	1246	2	NR_155867	74203	Gm33337
chr1	183793818	183794510	peakID2838	Intron (NR_151520/Gm34068, intron 2 of 2)	1	183748977	183809746	60770	1	NR_151520	44842	Gm34068
chr10	84060699	84061274	peakID4599	Intron (NR_152790/Gm34184, intron 2 of 4)	10	84036560	84100697	64138	2	NR_152790	39423	Gm34184
chr12	12716045	12716600	peakID8430	Distal Intergenic	12	12667732	12669917	2186	2	NR_136889	-46129	Gm34637
chr5	64703011	64703473	peakID32402	Distal Intergenic	5	64593863	64610699	16837	2	NR_045078	-92313	Gm3716
chr3	34751659	34751862	peakID26216	Distal Intergenic	3	34772075	34782346	10272	1	NR_110488	-20213	Gm38509
chr7	129918347	129918883	peakID39309	Distal Intergenic	7	129962165	129978669	16505	1	NR_046077	-43282	Gm4265
chr14	7888760	7889745	peakID12428	Exon (NM_001081427/Flnb, exon 10 of 46)	14	7957300	7961217	3918	1	NM_001371278	-67555	Gm45521
chr14	25623590	25624093	peakID12732	Intron (NM_001310666/Zmiz1, intron 6 of 23)	14	25603513	25605636	2124	1	NM_001309430	20078	Gm45915
chr6	121039312	121039879	peakID36155	Intron (NM_001270475/Mical3, intron 3 of 31)	6	121064464	121069954	5491	1	NR_138098	-24585	Gm4651
chr16	29711427	29712508	peakID16643	Distal Intergenic	16	29813550	29815033	1484	1	NR_164311	-101042	Gm46567
chr9	116676562	116676942	peakID44466	Intron (NM_001172122/Rbms3, intron 10 of 13)	9	116189180	116194886	5707	1	NR_152204	487383	Gm4668
chr9	116267168	116267984	peakID44459	Distal Intergenic	9	116189180	116194886	5707	1	NR_152204	77989	Gm4668
chr17	75795838	75796112	peakID19195	Distal Intergenic	17	75861023	75889039	28017	1	NR_033456	-64911	Gm4710
chr16	46290171	46290810	peakID16924	Distal Intergenic	16	46152991	46155077	2087	2	NM_001304528	-135095	Gm4737
chr3	137560856	137561546	peakID28031	Distal Intergenic	3	137550045	137552662	2618	2	NM_177665	-8195	Gm4861
chr17	15247846	15248416	peakID17947	Distal Intergenic	17	15231585	15240783	9199	2	NR_046164	-7064	Gm5091
chr9	60972471	60973022	peakID43339	Distal Intergenic	9	61017069	61019797	2729	1	NR_040767	-44047	Gm5122
chr18	52848003	52848419	peakID20383	Intron (NM_001199151/Sncaip, intron 2 of 11)	18	52825310	52826281	972	1	NM_001367923	22694	Gm51263
chr9	88295840	88296125	peakID43820	Distal Intergenic	9	88325743	88325802	60	2	NR_162813	29677	Gm51281
chr1	177572864	177573666	peakID2702	Distal Intergenic	1	177579452	177579529	78	2	NR_162777	5863	Gm51282
chr5	125685496	125686445	peakID33590	Intron (NM_001190352/Tmem132b, intron 3 of 8)	5	125781683	125781738	56	1	NR_162806	-95238	Gm51294
chr17	16599798	16600108	peakID17973	Distal Intergenic	17	17005116	17041555	36440	1	NM_001374000	-405008	Gm51425
chr12	64902427	64902921	peakID9120	Distal Intergenic	12	64917911	64924591	6681	1	NM_001025605	-14990	Gm527
chr12	64858264	64858833	peakID9119	Distal Intergenic	12	64917911	64924591	6681	1	NM_001025605	-59078	Gm527
chr1	33042467	33042834	peakID359	Distal Intergenic	1	32543546	32547293	3748	2	NM_001164286	-495175	Gm5415
chr10	21783538	21783911	peakID3418	Distal Intergenic	10	21690845	21693978	3134	1	NR_045843	92694	Gm5420
chr16	48372304	48372828	peakID16945	Distal Intergenic	16	48399453	48412416	12964	2	NR_015373	39588	Gm5485
chr1	27578851	27579214	peakID332	Distal Intergenic	1	27884046	27902187	18142	1	NR_151583	-304832	Gm5524
chr1	28214175	28214593	peakID335	Distal Intergenic	1	27884046	27902187	18142	1	NR_151583	330130	Gm5524
chr3	137150427	137150812	peakID28024	Distal Intergenic	3	137289617	137300708	11092	1	NR_163863	-138805	Gm567
chr3	137110508	137110809	peakID28023	Distal Intergenic	3	137289617	137300708	11092	1	NR_163863	-178808	Gm567
chr8	39190880	39191380	peakID40464	Distal Intergenic	8	39297980	39368268	70289	1	NR_044988	-106600	Gm6213
chr17	30467568	30468275	peakID18266	Intron (NM_027060/Btbd9, intron 6 of 10)	17	30394825	30396180	1356	2	NR_030688	-71389	Gm6402
chr7	73186512	73186943	peakID38132	Distal Intergenic	7	73097752	73102068	4317	2	NR_046024	-84445	Gm6567
chr6	12150862	12151418	peakID34443	Distal Intergenic	6	12099521	12109580	10060	2	NR_003631	-41283	Gm6578
chr15	95757122	95757594	peakID15816	Distal Intergenic	15	95747247	95751591	4345	2	NR_131148	-5532	Gm6961
chr12	54385446	54385761	peakID9007	Downstream (1-2kb)	12	54387733	54391318	3586	2	NR_033689	5557	Gm7550
chr9	75479412	75479656	peakID43605	Intron (NM_001373998/Gm7972, intron 7 of 10)	9	75468573	75486681	18109	1	NM_001373998	10840	Gm7972
chr12	86181313	86181866	peakID9503	Intron (NR_046081/Gm805, intron 4 of 4)	12	86169341	86195102	25762	1	NR_046081	11973	Gm805
chr8	28141821	28142443	peakID40314	Distal Intergenic	8	28083194	28084853	1660	2	NR_033590	-56969	Gm8096
chr2	63452894	63453193	peakID23498	Distal Intergenic	2	63525463	63575288	49826	2	NR_152174	122095	Gm8541
chr6	3244858	3245611	peakID34309	Distal Intergenic	6	3288519	3317019	28501	1	NR_036696	-42908	Gm8579
chr1	154917498	154917802	peakID2176	Distal Intergenic	1	155063447	155083264	19818	2	NR_151545	165462	Gm9530
chr5	14750967	14751168	peakID31531	Intron (NM_001110796/Pclo, intron 10 of 19)	5	14910124	14914889	4766	2	NM_198666	163721	Gm9758
chr12	27182360	27182977	peakID8672	Distal Intergenic	12	27140796	27160516	19721	2	NR_045870	-21845	Gm9866
chr5	18006198	18006672	peakID31661	Intron (NM_001081143/Gnat3, intron 5 of 7)	5	17962570	18019668	57099	1	NM_001081143	43629	Gnat3
chr13	13778927	13779430	peakID10429	Distal Intergenic	13	13784059	13827895	43837	1	NM_001302997	-4629	Gng4
chr12	102511212	102511749	peakID9784	Distal Intergenic	12	102469910	102497907	27998	1	NM_013747	41303	Golga5
chr13	59652681	59653033	peakID11272	Intron (NM_001035122/Golm1, intron 3 of 9)	13	59634996	59675784	40789	2	NM_001035122	22751	Golm1
chr8	96388306	96388708	peakID41549	Distal Intergenic	8	95864133	95888401	24269	2	NM_010325	-499906	Got2
chr14	116802562	116802820	peakID13992	Distal Intergenic	14	116925297	117979529	1054233	1	NM_001079844	-122477	Gpc6
chr2	57597665	57598259	peakID23405	Distal Intergenic	2	57238382	57370719	132338	1	NM_010274	359284	Gpd2
chr2	57453871	57454515	peakID23403	Distal Intergenic	2	57238382	57370719	132338	1	NM_010274	215490	Gpd2
chr18	42589470	42589942	peakID20235	Distal Intergenic	18	42577881	42579652	1772	2	NM_181543	-9819	Gpr151
chr4	152267479	152268952	peakID31200	Intron (NM_133348/Acot7, intron 8 of 8)	4	152274112	152285337	11226	1	NM_001374784	-5160	Gpr153
chr1	125669173	125669408	peakID1679	Distal Intergenic	1	125676996	125873861	196866	1	NM_027677	-7588	Gpr39
chr1	125724288	125724651	peakID1684	Intron (NM_027677/Gpr39, intron 1 of 1)	1	125676996	125873861	196866	1	NM_027677	47293	Gpr39
chr6	59328374	59328667	peakID35134	Distal Intergenic	6	59352461	59426306	73846	2	NM_183183	97639	Gprin3
chr18	10418511	10419038	peakID19675	Intron (NM_001083628/Greb1l, intron 1 of 32)	18	10325179	10562941	237763	1	NM_001083628	93333	Greb1l
chr11	57070390	57070976	peakID6464	Intron (NM_001113325/Gria1, intron 2 of 15)	11	57013046	57330244	317199	1	NM_001252403	57345	Gria1
chr10	50137810	50138174	peakID3809	Distal Intergenic	10	49093681	49788766	695086	2	NM_010349	-349045	Grik2
chr6	136165458	136165973	peakID36520	Intron (NM_001363750/Grin2b, intron 3 of 14)	6	135713221	136173545	460325	2	NM_001363750	7572	Grin2b
chr7	87787619	87787857	peakID38400	Intron (NM_001081414/Grm5, intron 3 of 9)	7	87584168	88135063	550896	1	NM_001143834	203452	Grm5
chr6	111372758	111373334	peakID35905	Intron (NM_001346640/Grm7, intron 8 of 10)	6	110645598	111567230	921633	1	NM_177328	727161	Grm7
chr6	110205759	110206300	peakID35896	Distal Intergenic	6	110645512	111567230	921719	1	NM_001346640	-439212	Grm7
chr11	102432612	102433354	peakID7638	Promoter (2-3kb)	11	102430507	102436809	6303	1	NM_008175	2106	Grn
chr5	21144492	21144899	peakID31696	Distal Intergenic	5	21176279	21291701	115423	1	NR_153366	-31380	Gsap
chr12	104557831	104558281	peakID9855	Distal Intergenic	12	104471209	104473236	2028	2	NM_010351	-84596	Gsc
chr15	75856684	75857436	peakID15244	Distal Intergenic	15	75862339	75867404	5066	1	NM_026960	-4903	Gsdmd
chr7	126031626	126033189	peakID39192	Intron (NM_001101488/Gsg1l, intron 1 of 6)	7	125878419	126082411	203993	2	NM_001101488	49222	Gsg1l
chr7	126008435	126009264	peakID39191	Intron (NM_001101488/Gsg1l, intron 2 of 6)	7	125878419	126082411	203993	2	NM_001101488	73147	Gsg1l
chr9	78234778	78235054	peakID43650	Intron (NM_008181/Gsta1, intron 2 of 6)	9	78230669	78242683	12015	1	NM_008181	4110	Gsta1
chr19	47880757	47881230	peakID22113	Intron (NM_030051/Gsto2, intron 7 of 8)	19	47865794	47886305	20512	1	NM_026619	14964	Gsto2
chr7	125694035	125694487	peakID39181	Intron (NM_207239/Gtf3c1, intron 5 of 36)	7	125640954	125707688	66735	2	NM_207239	13201	Gtf3c1
chr1	54484966	54485268	peakID684	Intron (NM_001163314/Pgap1, intron 25 of 26)	1	54395877	54439026	43150	2	NM_001033194	-45941	Gtf3c3
chr7	98403998	98404545	peakID38586	Distal Intergenic	7	98440416	98477478	37063	1	NM_001130693	-35871	Gucy2d
chr15	92975726	92976116	peakID15763	Distal Intergenic	15	93239730	93275179	35450	2	NM_001346785	299063	Gxylt1
chr15	93115483	93116112	peakID15768	Distal Intergenic	15	93239730	93275179	35450	2	NM_001346785	159067	Gxylt1
chr15	93084944	93085374	peakID15767	Distal Intergenic	15	93239730	93275179	35450	2	NM_001346785	189805	Gxylt1
chr3	137854943	137855713	peakID28037	Distal Intergenic	3	137864487	137866922	2436	1	NM_001316995	-8774	H2az1
chr4	149990171	149990721	peakID31119	Intron (NM_001291004/H6pd, intron 3 of 4)	4	149979474	150003236	23763	2	NM_001291004	12515	H6pd
chr13	89595188	89595512	peakID11766	Intron (NM_013500/Hapln1, intron 2 of 4)	13	89540636	89611832	71197	1	NM_013500	54553	Hapln1
chr12	31905668	31906200	peakID8746	Intron (NM_001163126/Cog5, intron 19 of 22)	12	31926455	31950245	23791	2	NM_001361928	44045	Hbp1
chr13	26656988	26657797	peakID10715	Distal Intergenic	13	26768172	26770165	1994	2	NM_008232	112368	Hdgfl1
chr16	37584295	37585010	peakID16792	Intron (NM_013547/Hgd, intron 1 of 13)	16	37580153	37632026	51874	1	NR_027778	4143	Hgd
chr5	16265415	16265901	peakID31634	Intron (NM_001110843/Cacna2d1, intron 8 of 38)	5	16553495	16573944	20450	1	NM_001289460	-287594	Hgf
chr1	192557993	192558277	peakID3019	Intron (NM_144881/Hhat, intron 10 of 11)	1	192512828	192771219	258392	2	NM_144881	212942	Hhat
chr1	192696340	192696952	peakID3022	Intron (NM_144881/Hhat, intron 7 of 11)	1	192512828	192771219	258392	2	NM_144881	74267	Hhat
chr6	52584304	52584738	peakID35021	Intron (NM_145567/Hibadh, intron 4 of 7)	6	52546230	52640300	94071	2	NM_145567	55562	Hibadh
chr10	14082328	14082637	peakID3315	Intron (NM_001358783/Hivep2, intron 3 of 12)	10	13966379	14151378	185000	1	NM_010437	115950	Hivep2
chr10	13990818	13991169	peakID3310	Intron (NM_001358783/Hivep2, intron 1 of 12)	10	13966379	14151378	185000	1	NM_010437	24440	Hivep2
chr4	119937739	119938454	peakID30280	Intron (NM_010657/Hivep3, intron 1 of 8)	4	119814678	120135411	320734	1	NM_010657	123062	Hivep3
chr4	128411938	128412540	peakID30475	Intron (NM_001281955/Csmd2, intron 22 of 70)	4	128261044	128262990	1947	1	NR_130980	150895	Hmgb4os
chr4	128265399	128265639	peakID30473	Intron (NM_001281955/Csmd2, intron 5 of 70)	4	128261044	128262990	1947	1	NR_130980	4356	Hmgb4os
chr9	83194984	83195380	peakID43728	Distal Intergenic	9	83109942	83146607	36666	2	NM_175074	-48378	Hmgn3
chr12	17768859	17769097	peakID8547	Intron (NM_001361645/Hpcal1, intron 2 of 4)	12	17690809	17791928	101120	1	NM_016677	78051	Hpcal1
chr7	121466173	121466724	peakID39095	Intron (NM_001081327/Hs3st2, intron 1 of 1)	7	121392296	121501768	109473	1	NM_001081327	73878	Hs3st2
chr7	121469993	121470509	peakID39096	Intron (NM_001081327/Hs3st2, intron 1 of 1)	7	121392296	121501768	109473	1	NM_001081327	77698	Hs3st2
chr13	64020802	64021336	peakID11364	Distal Intergenic	13	64058274	64089201	30928	2	NM_008291	67865	Hsd17b3
chr8	72183575	72183862	peakID41025	Distal Intergenic	8	72189668	72200958	11291	1	NM_197944	-5806	Hsh2d
chr18	35018989	35019716	peakID20055	Distal Intergenic	18	34937415	34954351	16937	2	NM_010481	-64639	Hspa9
chr9	85609082	85609522	peakID43769	Distal Intergenic	9	85687360	85749334	61975	2	NM_001081282	139812	Ibtk
chr2	152723860	152724301	peakID25073	Distal Intergenic	2	152736251	152737410	1160	1	NM_001355113	-11950	Id1
chr9	54604190	54604480	peakID43190	3' UTR	9	54586511	54604662	18152	1	NM_029573	17680	Idh3a
chr5	108645974	108646518	peakID33076	3' UTR	5	108660331	108685446	25116	1	NM_008325	-13813	Idua
chr8	84634739	84635410	peakID41271	Intron (NM_001252059/Cacna1a, intron 42 of 45)	8	84661331	84662852	1522	2	NM_010499	27442	Ier2
chr1	155122575	155122874	peakID2189	Distal Intergenic	1	155096367	155099636	3270	2	NM_010500	-22940	Ier5
chr4	139590464	139590769	peakID30811	Intron (NM_183148/Iffo2, intron 4 of 11)	4	139574720	139620382	45663	1	NM_001205173	15745	Iffo2
chr16	14052166	14052592	peakID16351	Intron (NM_144518/Bmerb1, intron 2 of 5)	16	13981702	13986867	5166	2	NM_001270718	-65300	Ifitm7
chr16	49533445	49534197	peakID16959	Distal Intergenic	16	49699294	49765126	65833	1	NM_028680	-165097	Ift57
chr16	49721707	49721981	peakID16961	Intron (NM_028680/Ift57, intron 5 of 10)	16	49699294	49765126	65833	1	NM_028680	22414	Ift57
chr7	68070689	68070910	peakID38066	Intron (NM_010513/Igf1r, intron 2 of 20)	7	67952257	68233667	281411	1	NM_010513	118433	Igf1r
chr3	59401486	59402259	peakID26518	Distal Intergenic	3	59316735	59344256	27522	2	NM_001162884	-57231	Igsf10
chr3	59406112	59406470	peakID26519	Distal Intergenic	3	59316735	59344256	27522	2	NM_001162884	-61857	Igsf10
chr3	101354590	101354984	peakID27316	Distal Intergenic	3	101377125	101463060	85936	1	NM_207205	-22141	Igsf3
chr1	172319867	172320504	peakID2589	Downstream (<1kb)	1	172312367	172319843	7477	1	NM_080419	7501	Igsf8
chr1	131351502	131351896	peakID1788	Intron (NM_001081011/Srgap2, intron 7 of 22)	1	131254602	131279563	24962	2	NM_019777	-71940	Ikbke
chr11	44177291	44177636	peakID6171	Distal Intergenic	11	44400063	44414677	14615	1	NM_001303244	-222427	Il12b
chr9	100470679	100471577	peakID44066	Intron (NM_001033543/Il20rb, intron 3 of 6)	9	100457719	100486473	28755	2	NM_001033543	14896	Il20rb
chr9	100486486	100486795	peakID44067	Promoter (<=1kb)	9	100457719	100486473	28755	2	NM_001033543	-14	Il20rb
chr12	41033260	41033598	peakID8855	Intron (NM_053122/Immp2l, intron 2 of 6)	12	41024090	41955588	931499	1	NM_053122	9171	Immp2l
chr4	4948856	4949285	peakID28496	Distal Intergenic	4	4762484	4793306	30823	2	NM_177730	-155551	Impad1
chr4	5071319	5071595	peakID28500	Distal Intergenic	4	4762484	4793306	30823	2	NM_177730	-278014	Impad1
chr4	5059365	5059874	peakID28499	Distal Intergenic	4	4762484	4793306	30823	2	NM_177730	-266060	Impad1
chr16	56175989	56176427	peakID17049	Intron (NM_001360073/Senp7, intron 18 of 24)	16	56204313	56273753	69441	1	NM_174876	-27886	Impg2
chr12	55622549	55623098	peakID9041	Intron (NM_001368814/Ralgapa1, intron 39 of 41)	12	55598917	55602017	3101	1	NM_020287	23633	Insm2
chr8	3211488	3211918	peakID39730	Exon (NM_001330056/Insr, exon 20 of 22)	8	3150922	3279617	128696	2	NM_001330056	67699	Insr
chr1	90111519	90111768	peakID1286	Intron (NM_029122/Iqca, intron 6 of 18)	1	90042132	90153401	111270	2	NM_029122	41633	Iqca
chr8	76052149	76052401	peakID41093	Distal Intergenic	8	75448694	75984507	535814	1	NM_027944	603456	Iqcm
chr6	90702858	90703712	peakID35612	Intron (NM_001134383/Iqsec1, intron 1 of 13)	6	90659598	90716529	56932	2	NM_001134383	12817	Iqsec1
chr6	24397176	24397790	peakID34597	Distal Intergenic	6	24444865	24515067	70203	2	NM_172535	117277	Iqub
chr9	82609950	82610429	peakID43717	Distal Intergenic	9	82829806	82847688	17883	1	NM_001168240	-219377	Irak1bp1
chr8	126569800	126570385	peakID42270	Distal Intergenic	8	126588296	126593986	5691	2	NM_001164598	23601	Irf2bp2
chr13	30829414	30829808	peakID10764	Intron (NM_001360093/Exoc2, intron 24 of 28)	13	30749233	30766981	17749	1	NM_013674	80182	Irf4
chr1	193150938	193151452	peakID3037	Promoter (1-2kb)	1	193153112	193172035	18924	1	NM_016851	-1660	Irf6
chr13	115687308	115687849	peakID12257	Distal Intergenic	13	114958081	115101964	143884	2	NM_001033228	-585345	Itga1
chr2	12318046	12318322	peakID22528	Distal Intergenic	2	12106634	12301944	195311	2	NR_138462	-16103	Itga8
chr2	83761564	83761842	peakID23783	Intron (NM_008402/Itgav, intron 4 of 29)	2	83724397	83806917	82521	1	NM_008402	37168	Itgav
chr8	128594740	128595088	peakID42323	Distal Intergenic	8	128685654	128733579	47926	1	NM_010578	-90566	Itgb1
chr12	119206753	119207193	peakID10236	Intron (NM_177290/Itgb8, intron 2 of 13)	12	119162803	119238276	75474	2	NM_177290	31083	Itgb8
chr2	10168099	10168304	peakID22481	Intron (NM_172471/Itih5, intron 2 of 13)	2	10153543	10256529	102987	1	NM_172471	14557	Itih5
chr1	180312720	180313319	peakID2753	Distal Intergenic	1	180330476	180423659	93184	1	NM_001081175	-17157	Itpkb
chrX	20414925	20415199	peakID44870	Distal Intergenic	20	20425688	20519939	94252	1	NM_001289684	-10489	Jade3
chr7	138959717	138960192	peakID39498	Intron (NM_028708/Jakmip3, intron 1 of 19)	7	138940730	139083976	143247	1	NM_028708	18988	Jakmip3
chr9	27174089	27174463	peakID42722	Distal Intergenic	9	27097384	27155421	58038	2	NM_023277	-18669	Jam3
chr13	93510885	93511099	peakID11844	Distal Intergenic	13	93430097	93499808	69712	2	NM_021310	-11078	Jmy
chr17	53596067	53596806	peakID18761	Intron (NM_020005/Kat2b, intron 1 of 17)	17	53584126	53672721	88596	1	NM_001190846	11942	Kat2b
chr3	107176541	107176910	peakID27456	Distal Intergenic	3	107183143	107195721	12579	1	NM_001081140	-6233	Kcna10
chr7	46433831	46434139	peakID37705	Intron (NM_001112739/Kcnc1, intron 2 of 3)	7	46396468	46438704	42237	1	NM_001112739	37364	Kcnc1
chr3	107431137	107431762	peakID27464	Distal Intergenic	3	107438301	107458898	20598	2	NM_001356447	27136	Kcnc4
chr6	20604248	20604555	peakID34556	Distal Intergenic	6	21215346	21729805	514460	1	NM_019697	-610791	Kcnd2
chr3	105308954	105309331	peakID27408	Distal Intergenic	3	105451890	105674002	222113	1	NM_001039347	-142559	Kcnd3
chr1	78761008	78761588	peakID1062	Distal Intergenic	1	78816911	78820032	3122	1	NM_021342	-55323	Kcne4
chr2	168343638	168344240	peakID25455	Distal Intergenic	2	168261698	168269331	7634	2	NM_001081134	-74308	Kcng1
chr1	192380557	192381078	peakID3015	Intron (NM_001038607/Kcnh1, intron 7 of 10)	1	192190777	192510159	319383	1	NM_010600	189781	Kcnh1
chr11	33772565	33773229	peakID6002	Intron (NM_001190885/Kcnip1, intron 1 of 8)	11	33629341	33843686	214346	2	NM_001190885	70457	Kcnip1
chr5	49150240	49150934	peakID32229	Intron (NM_001199244/Kcnip4, intron 1 of 7)	5	48389503	49285659	896157	2	NM_001199244	134725	Kcnip4
chr7	46103135	46103697	peakID37701	Promoter (2-3kb)	7	46097123	46100764	3642	2	NM_001204411	-2372	Kcnj11
chr2	55818122	55818642	peakID23385	Distal Intergenic	2	55435970	55598145	162176	1	NM_008426	382153	Kcnj3
chr2	55480038	55480563	peakID23382	Intron (NM_001304810/Kcnj3, intron 2 of 2)	2	55435970	55598145	162176	1	NM_008426	44069	Kcnj3
chr8	125959289	125959761	peakID42252	Distal Intergenic	8	125995102	126030688	35587	1	NM_008430	-35341	Kcnk1
chr12	98562343	98563029	peakID9667	Intron (NM_001316665/Kcnk10, intron 1 of 6)	12	98429437	98574712	145276	2	NM_001316665	11683	Kcnk10
chr12	98573563	98574167	peakID9668	Promoter (<=1kb)	12	98429437	98574712	145276	2	NM_001316665	545	Kcnk10
chr12	100003156	100003432	peakID9709	Intron (NM_001164426/Kcnk13, intron 2 of 2)	12	99964499	100062682	98184	1	NM_146037	38658	Kcnk13
chr15	72651818	72652442	peakID15140	Intron (NM_029640/Trappc9, intron 20 of 21)	15	72506986	72547699	40714	2	NM_001033876	-104120	Kcnk9
chr3	31811178	31811582	peakID26169	Distal Intergenic	3	31902703	32200180	297478	1	NM_028231	-91121	Kcnmb2
chr18	45439051	45439348	peakID20285	Intron (NM_001312905/Kcnn2, intron 2 of 10)	18	45560154	45685883	125730	1	NM_080465	-120806	Kcnn2
chr15	66314147	66314581	peakID15043	Distal Intergenic	15	65986376	66286629	300254	2	NM_152923	-27519	Kcnq3
chr1	21804978	21805501	peakID261	Intron (NM_001310477/Kcnq5, intron 1 of 12)	1	21398403	21961942	563540	2	NM_001160139	156441	Kcnq5
chr7	34606593	34607119	peakID37440	Distal Intergenic	7	34636999	34652932	15934	2	NM_146188	45813	Kctd15
chr7	97351230	97352048	peakID38555	Distal Intergenic	7	97332323	97350216	17894	1	NM_001039039	18908	Kctd21
chr1	188729270	188729510	peakID2924	Intron (NM_021408/Ush2a, intron 40 of 70)	1	188971096	189007840	36745	2	NM_001359576	278330	Kctd3
chr4	74231043	74231357	peakID29528	Distal Intergenic	4	74242497	74405864	163368	1	NM_001172095	-11140	Kdm4c
chr6	39226225	39226575	peakID34817	Distal Intergenic	6	39136620	39206773	70154	2	NM_001033430	-19453	Kdm7a
chr2	142698686	142699015	peakID24796	Intron (NM_001081133/Kif16b, intron 22 of 25)	2	142618345	142901464	283120	2	NM_001081133	202449	Kif16b
chr2	142334476	142335348	peakID24789	Intron (NM_001013802/Macrod2, intron 16 of 18)	2	142618345	142901464	283120	2	NM_001081133	566116	Kif16b
chr12	112263730	112263969	peakID10076	Distal Intergenic	12	112146208	112181747	35540	1	NM_001097621	117523	Kif26a
chr11	91426808	91427356	peakID7312	Distal Intergenic	11	91575286	91577555	2270	2	NM_028547	150199	Kif2b
chr17	49815751	49816981	peakID18704	Intron (NM_177052/Kif6, intron 13 of 22)	17	49615172	49909847	294676	1	NM_177052	200580	Kif6
chr9	34612774	34613777	peakID42810	Intron (NM_001190913/Kirrel3, intron 1 of 13)	9	34488731	35036307	547577	1	NM_026324	124044	Kirrel3
chr10	100021852	100022667	peakID4896	Intron (NM_001347156/Kitl, intron 1 of 8)	10	100015821	100100415	84595	1	NM_013598	6032	Kitl
chr7	63971030	63971280	peakID37956	Distal Intergenic	7	63886351	63938915	52565	2	NM_021366	-32116	Klf13
chr7	63986437	63987162	peakID37957	Distal Intergenic	7	63886351	63938915	52565	2	NM_021366	-47523	Klf13
chr6	90491005	90491431	peakID35598	Distal Intergenic	6	90462576	90479686	17111	1	NM_001355668	28430	Klf15
chr4	140047722	140048261	peakID30819	Intron (NM_198610/Igsf21, intron 4 of 9)	4	139962173	139968026	5854	2	NM_173427	-79697	Klhdc7a
chr16	20032336	20032748	peakID16491	Distal Intergenic	16	19946492	19983049	36558	2	NM_183390	-49288	Klhl6
chr6	128856290	128856588	peakID36399	Intron (NM_001254946/BC035044, intron 2 of 2)	6	128813706	128826315	12610	2	NM_030599	-29976	Klrb1b
chr16	89569141	89569533	peakID17431	Promoter (1-2kb)	16	89570176	89571183	1008	2	NM_001113406	1650	Krtap11-1
chr16	88728946	88729260	peakID17427	Promoter (<=1kb)	16	88728862	88729611	750	1	NM_183189	85	Krtap13-1
chr16	88735425	88735699	peakID17428	Distal Intergenic	16	88728862	88729611	750	1	NM_183189	6564	Krtap13-1
chr16	88657458	88657915	peakID17424	Distal Intergenic	16	88646824	88647796	973	2	NM_027105	-9663	Krtap26-1
chr17	68406044	68406372	peakID19021	Intron (NM_177278/L3mbtl4, intron 4 of 20)	17	68273797	68780086	506290	1	NM_177278	132248	L3mbtl4
chr2	180227469	180228297	peakID25758	Promoter (1-2kb)	2	180176373	180225859	49487	2	NM_001081171	-1611	Lama5
chr12	31302777	31303467	peakID8737	Exon (NM_008482/Lamb1, exon 19 of 33)	12	31265293	31329644	64352	1	NM_008482	37485	Lamb1
chr14	57716521	57717025	peakID13291	Intron (NM_015771/Lats2, intron 2 of 7)	14	57722189	57734418	12230	2	NM_153382	17393	Lats2
chr1	128324811	128325175	peakID1729	Intron (NM_001081078/Lct, intron 1 of 16)	1	128284756	128328318	43563	2	NM_001081078	3143	Lct
chr5	44538039	44538353	peakID32183	Intron (NM_001077398/Ldb2, intron 3 of 8)	5	44472133	44799746	327614	2	NM_001077398	261393	Ldb2
chr17	5297516	5297854	peakID17715	Intron (NM_001085355/Arid1b, intron 8 of 19)	17	5417323	5418767	1445	2	NM_175349	120913	Ldhal6b
chr17	5286291	5286897	peakID17714	Intron (NM_001085355/Arid1b, intron 7 of 19)	17	5417323	5418767	1445	2	NM_175349	131870	Ldhal6b
chr18	68098529	68098881	peakID20680	Intron (NM_172631/Ldlrad4, intron 2 of 5)	18	68227946	68255549	27604	1	NM_001357444	-129065	Ldlrad4
chr3	130940266	130940653	peakID27914	Distal Intergenic	3	131110297	131224357	114061	1	NM_001276402	-169644	Lef1
chr9	75427298	75427776	peakID43601	Distal Intergenic	9	75441524	75466432	24909	1	NM_001039522	-13748	Leo1
chr2	109960293	109960654	peakID24184	Intron (NM_172671/Lgr4, intron 1 of 17)	2	109917647	110014257	96611	1	NM_172671	42647	Lgr4
chr2	38395135	38395575	peakID23170	Distal Intergenic	2	38351308	38369737	18430	1	NM_010710	43828	Lhx2
chr15	7062017	7062435	peakID14251	Distal Intergenic	15	7129572	7185343	55772	1	NM_001113386	-67137	Lifr
chr15	7198844	7199215	peakID14256	Distal Intergenic	15	7140542	7197489	56948	1	NM_013584	58303	Lifr
chr15	7118745	7119277	peakID14253	Distal Intergenic	15	7129572	7185343	55772	1	NM_001113386	-10295	Lifr
chr10	51257681	51258106	peakID3819	Distal Intergenic	10	51480612	51486329	5718	1	NM_001291892	-222506	Lilr4b
chr10	51271227	51271730	peakID3820	Distal Intergenic	10	51480612	51486329	5718	1	NM_001291892	-208882	Lilr4b
chr10	58396720	58397242	peakID3937	Promoter (2-3kb)	10	58394373	58424691	30319	1	NM_001346676	2348	Lims1
chr4	134041773	134042168	peakID30656	Distal Intergenic	4	134003330	134018816	15487	2	NM_145833	-22958	Lin28a
chr7	109191348	109192346	peakID38795	Distal Intergenic	7	109138565	109175207	36643	2	NM_001302205	-16142	Lmo1
chr14	102019900	102020668	peakID13854	Distal Intergenic	14	101840623	101934693	94071	1	NM_001347628	179278	Lmo7
chr6	24599654	24600010	peakID34603	Promoter (1-2kb)	6	24597771	24605414	7644	1	NM_053098	1884	Lmod2
chr1	168046270	168046822	peakID2461	Distal Intergenic	1	167689558	167848733	159176	1	NM_033652	356713	Lmx1a
chr8	108566047	108566460	peakID41745	Intron (NR_077224/Lncbate1, intron 1 of 1)	8	108553252	108584677	31426	2	NR_077224	18217	Lncbate1
chr12	16434244	16434665	peakID8491	Distal Intergenic	12	16535669	16589770	54102	2	NM_001130412	155105	Lpin1
chr14	74884250	74884757	peakID13595	Intron (NM_001033439/Lrch1, intron 1 of 19)	14	74754673	74947877	193205	2	NM_001033439	63120	Lrch1
chr17	48784309	48784930	peakID18678	Distal Intergenic	17	48932582	49097590	165009	1	NM_027452	-147652	Lrfn2
chr10	126071310	126071956	peakID5303	Distal Intergenic	10	125966219	126015359	49141	1	NM_177152	105092	Lrig3
chr10	126176775	126177331	peakID5304	Distal Intergenic	10	125966219	126015359	49141	1	NM_177152	210557	Lrig3
chr15	39907596	39908177	peakID14706	Intron (NM_001347036/Lrp12, intron 1 of 5)	15	39870590	39943994	73405	2	NM_001347036	35817	Lrp12
chr4	107830701	107831311	peakID30007	Promoter (<=1kb)	4	107830953	107876838	45886	1	NM_001369054	0	Lrp8
chr4	107775770	107776106	peakID30001	Distal Intergenic	4	107802259	107876840	74582	1	NM_001080926	-26153	Lrp8
chr4	107817208	107817962	peakID30004	Intron (NM_001080926/Lrp8, intron 2 of 18)	4	107806033	107823022	16990	2	NR_151514	5060	Lrp8os2
chr4	107821276	107821654	peakID30005	Promoter (1-2kb)	4	107806033	107823022	16990	2	NR_151514	1368	Lrp8os2
chr5	21487789	21488107	peakID31706	Intron (NM_001199632/Fbxl13, intron 19 of 20)	5	21543527	21575902	32376	1	NM_028977	-55420	Lrrc17
chr6	28862168	28862738	peakID34636	Intron (NM_019776/Snd1, intron 16 of 23)	6	28828126	28831747	3622	2	NM_138682	-30422	Lrrc4
chr2	97097974	97098443	peakID23995	Intron (NM_001289742/Lrrc4c, intron 4 of 7)	2	97467657	97631664	164008	1	NM_001289744	-369214	Lrrc4c
chr2	85213611	85214173	peakID23834	Distal Intergenic	2	85188070	85198750	10681	2	NM_001033346	-14862	Lrrc55
chr15	66485776	66486049	peakID15049	Intron (NM_019457/Lrrc6, intron 2 of 11)	15	66379858	66500910	121053	2	NM_019457	14861	Lrrc6
chr12	36207409	36207731	peakID8810	Downstream (<1kb)	12	36208329	36218218	9890	2	NM_027699	10487	Lrrc72
chr6	76620808	76621291	peakID35345	Distal Intergenic	6	77242477	77245517	3041	1	NM_001362109	-621186	Lrrtm1
chr6	77075365	77076076	peakID35350	Intron (NM_001109764/Ctnna2, intron 10 of 19)	6	77242477	77245517	3041	1	NM_001362109	-166401	Lrrtm1
chr10	64130433	64130833	peakID4098	Intron (NM_177612/Ctnna3, intron 7 of 17)	10	63928497	64090255	161759	2	NM_178678	-40179	Lrrtm3
chr14	28958502	28959018	peakID12792	Intron (NM_009785/Cacna2d3, intron 31 of 37)	14	29018208	29033642	15435	1	NM_176920	-59190	Lrtm1
chr16	40060446	40060810	peakID16838	Intron (NM_001361281/Lsamp, intron 1 of 8)	16	39984364	42181679	2197316	1	NM_001361282	76083	Lsamp
chr6	18688607	18689065	peakID34543	Distal Intergenic	6	18848635	18854052	5418	1	NM_133939	-159570	Lsm8
chr12	84893772	84894267	peakID9454	Distal Intergenic	12	84783212	84876491	93280	2	NM_013589	-17282	Ltbp2
chr2	50127531	50127875	peakID23308	Intron (NM_177139/Lypd6, intron 1 of 4)	2	50066429	50193569	127141	1	NR_033304	61103	Lypd6
chr2	49741702	49742356	peakID23300	Exon (NM_008449/Kif5c, exon 19 of 26)	2	49787686	49948846	161161	1	NM_027990	-45330	Lypd6b
chr2	49840557	49841361	peakID23303	Intron (NM_027990/Lypd6b, intron 1 of 9)	2	49787686	49948846	161161	1	NM_027990	52872	Lypd6b
chr7	119985143	119985778	peakID39059	Intron (NM_001370806/Dnah3, intron 40 of 60)	7	119900111	119916756	16646	1	NR_126475	85033	Lyrm1
chr8	69158810	69159144	peakID40861	Intron (NM_001370971/Lzts1, intron 1 of 3)	8	69132659	69184198	51540	2	NM_001370971	25054	Lzts1
chrX	92790345	92790772	peakID45169	Distal Intergenic	20	92118879	92599572	480694	2	NM_173783	-190774	Mageb18
chr6	93819894	93820315	peakID35679	Intron (NM_001083320/Magi1, intron 1 of 22)	6	93681478	93912963	231486	2	NR_104594	92648	Magi1
chr5	20140688	20141390	peakID31675	Intron (NM_001170746/Magi2, intron 3 of 22)	5	19907518	20704792	797275	1	NM_001170745	233171	Magi2
chr13	99676466	99676741	peakID11974	Distal Intergenic	13	99421464	99516602	95139	2	NM_008634	-159865	Map1b
chr11	110595216	110595987	peakID7850	Distal Intergenic	11	110479340	110513640	34301	1	NM_001356346	115877	Map2k6
chr4	31612544	31612776	peakID28859	Distal Intergenic	4	31964107	32023466	59360	1	NM_009316	-351331	Map3k7
chr1	39947268	39948239	peakID502	Intron (NM_001252200/Map4k4, intron 2 of 31)	1	39900913	40026310	125398	1	NM_008696	46356	Map4k4
chr7	99290895	99291347	peakID38605	Intron (NM_001048167/Map6, intron 1 of 2)	7	99268346	99337137	68792	1	NM_001043355	22550	Map6
chr16	20237410	20238004	peakID16496	Intron (NM_198599/Map6d1, intron 1 of 2)	16	20233309	20241358	8050	2	NM_198599	3354	Map6d1
chr11	105451566	105452000	peakID7727	Intron (NM_172568/Marchf10, intron 2 of 11)	11	105360798	105456735	95938	2	NM_172568	4735	Marchf10
chr10	37397264	37397788	peakID3644	Distal Intergenic	10	37133243	37138926	5684	2	NM_008538	-258339	Marcks
chr8	70788036	70788648	peakID40951	Exon (NM_199308/Mast3, exon 20 of 26)	8	70778117	70792433	14317	2	NM_199308	3785	Mast3
chr11	40573102	40574083	peakID6099	Distal Intergenic	11	40679314	40692682	13369	2	NM_134017	118599	Mat2b
chr11	40592068	40592464	peakID6100	Distal Intergenic	11	40679314	40692682	13369	2	NM_134017	100218	Mat2b
chr2	49229791	49230241	peakID23285	Intron (NM_029924/Mbd5, intron 6 of 16)	2	49245900	49317069	71170	1	NM_001290656	-15659	Mbd5
chr7	72504279	72504618	peakID38127	Distal Intergenic	7	72077830	72306595	228766	2	NM_001024703	-197685	Mctp2
chr12	67804351	67804634	peakID9149	Distal Intergenic	12	66466059	67222549	756491	2	NM_207010	-581803	Mdga2
chr4	154224335	154224768	peakID31249	Intron (NM_001162977/Megf6, intron 4 of 36)	4	154170713	154275721	105009	1	NM_001162977	53623	Megf6
chr10	101373849	101374175	peakID4908	Distal Intergenic	10	101681487	102391468	709982	1	NM_001205098	-307312	Mgat4c
chr3	51701388	51701821	peakID26396	Intron (NM_001004176/Maml3, intron 2 of 4)	3	51661179	51682674	21496	1	NM_174995	40210	Mgst2
chr18	10735614	10735854	peakID19682	Intron (NM_001364997/Mib1, intron 1 of 21)	18	10725625	10818578	92954	1	NM_144860	9990	Mib1
chr9	41446954	41448042	peakID42949	Intron (NR_131929/Mir100hg, intron 4 of 4)	9	41474893	41592829	117937	1	NR_131931	-26851	Mir100hg
chr5	82966160	82966597	peakID32631	Distal Intergenic	5	82798944	82799065	122	2	NR_035415	-167096	Mir1187
chr5	82989125	82989389	peakID32633	Distal Intergenic	5	82798944	82799065	122	2	NR_035415	-190061	Mir1187
chr17	70894873	70895208	peakID19079	Distal Intergenic	17	70860503	70860600	98	2	NR_035427	-34274	Mir1195
chr16	77851775	77852819	peakID17294	Distal Intergenic	16	77646273	77646343	71	1	NR_029540	205503	Mir125b-2
chr9	112102491	112102927	peakID44385	Intron (NM_001177618/Arpp21, intron 17 of 18)	9	112118636	112118711	76	2	NR_029823	15784	Mir128-2
chr18	69015801	69016384	peakID20696	Distal Intergenic	18	69022199	69022273	75	2	NR_105780	5889	Mir145b
chr12	117261947	117262539	peakID10198	Intron (NM_011215/Ptprn2, intron 21 of 22)	12	117250817	117250885	69	1	NR_029563	11131	Mir153
chr1	137928587	137928852	peakID1975	Distal Intergenic	1	137966455	137966541	87	1	NR_029795	-37603	Mir181a-1
chr1	159413147	159413748	peakID2281	Distal Intergenic	1	159340358	159340423	66	1	NR_039543	72790	Mir1843b
chr18	11954464	11954804	peakID19704	Distal Intergenic	18	11840361	11840438	78	2	NR_035447	-114027	Mir1901
chr1	160278321	160278600	peakID2299	Intron (NM_001038621/Rabgap1l, intron 2 of 8)	1	160295864	160295972	109	2	NR_035448	17372	Mir1927
chr2	151967249	151967696	peakID25037	Promoter (<=1kb)	2	151967529	151967617	89	2	NR_035478	0	Mir1953
chr1	193784962	193785474	peakID3061	Distal Intergenic	1	193507463	193507530	68	2	NR_029592	-277433	Mir205
chr15	53726387	53726984	peakID14843	Intron (NM_177225/Samd12, intron 2 of 4)	15	53614205	53614279	75	2	NR_039538	-112109	Mir28c
chr14	25535565	25535917	peakID12725	Promoter (1-2kb)	14	25534439	25534523	85	1	NR_037236	1127	Mir3075
chr15	82968498	82968999	peakID15514	Distal Intergenic	15	82959218	82959296	79	2	NR_037241	-9203	Mir3080
chr8	16194201	16194592	peakID39980	Intron (NM_053171/Csmd1, intron 21 of 69)	8	16168757	16168838	82	2	NR_037214	-25364	Mir3106
chr8	37880516	37880734	peakID40447	Intron (NM_145841/Sgcz, intron 2 of 7)	8	38252133	38252202	70	2	NR_029884	371468	Mir383
chr1	194808364	194808688	peakID3083	Intron (NM_008882/Plxna2, intron 29 of 31)	1	194822001	194822064	64	1	NR_039539	-13313	Mir3962
chr3	151075572	151076008	peakID28265	Distal Intergenic	3	151023792	151023862	71	2	NR_039540	-51711	Mir3963
chr4	81726720	81727685	peakID29584	Distal Intergenic	4	81476309	81487013	10705	2	NR_030570	-239708	Mir466h
chr3	28408833	28409545	peakID26115	Intron (NM_001163009/Tnik, intron 2 of 30)	3	28419943	28420018	76	1	NR_130342	-10398	Mir466q
chr9	115604972	115605808	peakID44445	Distal Intergenic	9	115381819	115381939	121	1	NR_130329	223154	Mir467h
chr1	84667707	84668165	peakID1133	Intron (NM_152915/Dner, intron 1 of 12)	1	84695839	84695915	77	1	NR_039588	-27674	Mir5126
chr18	82106791	82107202	peakID20968	Distal Intergenic	18	81992010	81992080	71	2	NR_039589	-114712	Mir5127
chr14	102686316	102686609	peakID13859	Distal Intergenic	14	102982549	102982632	84	2	NR_039592	296023	Mir5130
chr14	102926101	102926400	peakID13862	Distal Intergenic	14	102982549	102982632	84	2	NR_039592	56232	Mir5130
chr13	93786047	93786512	peakID11847	Intron (NM_009712/Arsb, intron 1 of 7)	13	93790777	93790837	61	1	NR_049198	-4265	Mir5624
chr17	67090945	67091363	peakID18988	Intron (NM_008984/Ptprm, intron 3 of 30)	17	67026147	67026235	89	2	NR_049205	-64711	Mir5709
chr17	67011847	67012209	peakID18985	Intron (NM_008984/Ptprm, intron 7 of 30)	17	67026147	67026235	89	2	NR_049205	14026	Mir5709
chr6	27408527	27408812	peakID34618	Intron (NM_001311072/Grm8, intron 7 of 9)	6	27936655	27936750	96	2	NR_030420	527938	Mir592
chr2	41980333	41981003	peakID23216	Intron (NM_053011/Lrp1b, intron 2 of 90)	2	42447439	42447568	130	2	NR_105754	466565	Mir6336
chr1	76642793	76643085	peakID1038	Distal Intergenic	1	76509560	76509643	84	1	NR_105761	133234	Mir6343
chr1	118916151	118917065	peakID1569	Intron (NM_001081125/Gli2, intron 2 of 13)	1	118954220	118954299	80	1	NR_105764	-37155	Mir6346
chr1	47545523	47545992	peakID615	Distal Intergenic	1	47467021	47467125	105	2	NR_105768	-78399	Mir6350
chr1	169093451	169094212	peakID2482	Distal Intergenic	1	169018974	169019089	116	2	NR_105772	-74363	Mir6354
chr18	59381819	59382593	peakID20472	Intron (NM_001081328/Chsy3, intron 2 of 2)	18	59579630	59579735	106	1	NR_105773	-197037	Mir6355
chr18	59414942	59415234	peakID20473	Distal Intergenic	18	59579630	59579735	106	1	NR_105773	-164396	Mir6355
chr16	50717407	50718003	peakID16984	Distal Intergenic	16	50727132	50727245	114	1	NR_105782	-9129	Mir6363
chr13	28481120	28481672	peakID10725	Intron (NR_045053/2610307P16Rik, intron 8 of 8)	13	28710781	28710873	93	2	NR_105787	229201	Mir6368
chr15	87876348	87876980	peakID15663	Distal Intergenic	15	87795850	87795943	94	2	NR_105817	-80406	Mir6393
chr7	143938572	143939060	peakID39677	Distal Intergenic	7	143933115	143933208	94	1	NR_105830	5458	Mir6404
chr7	64236574	64237148	peakID37967	Intron (NM_001039104/Trpm1, intron 19 of 26)	7	64249983	64250099	117	2	NR_105844	12951	Mir6416
chr17	51320936	51321321	peakID18729	Intron (NR_037250/Mir669a-4, intron 3 of 4)	17	51277988	51613053	335066	1	NR_037262	42949	Mir669p-2
chr16	74090022	74090314	peakID17241	Intron (NM_001358490/Robo2, intron 1 of 27)	16	74341990	74342067	78	2	NR_030464	251753	Mir691
chr19	10188225	10188924	peakID21404	Promoter (2-3kb)	19	10191375	10191439	65	1	NR_105959	-2451	Mir6993
chr3	36406264	36406699	peakID26235	Distal Intergenic	3	36475461	36475524	64	2	NR_105976	68825	Mir7009
chr11	108079938	108080674	peakID7789	Intron (NM_011101/Prkca, intron 3 of 16)	11	107996848	107996916	69	1	NR_106082	83091	Mir7223
chr9	101938999	101939446	peakID44095	Intron (NM_001168296/Ephb1, intron 11 of 14)	9	102304924	102304975	52	2	NR_106163	365529	Mir7243
chr11	6404655	6405035	peakID5551	Exon (NM_001005867/Zmiz2, exon 19 of 19)	11	6401630	6401693	64	1	NR_106109	3026	Mir7651
chr5	50457494	50458004	peakID32244	Distal Intergenic	5	50252762	50252868	107	1	NR_106197	204733	Mir8117
chr15	35757121	35757529	peakID14626	Intron (NM_177151/Vps13b, intron 35 of 61)	15	35660970	35661047	78	2	NR_030606	-96075	Mir875
chr5	9346565	9346830	peakID31475	Intron (NM_001359887/9330182L06Rik, intron 1 of 3)	5	9375704	9375779	76	1	NR_030537	-28874	Mir879
chr16	77421501	77422134	peakID17286	Intron (NR_015543/Mir99ahg, intron 2 of 4)	16	77329328	77558428	229101	1	NR_015543	92174	Mir99ahg
chr10	122845546	122845854	peakID5251	Intron (NM_176919/Ppm1h, intron 4 of 8)	10	122985640	122985724	85	2	NR_029527	139870	Mirlet7i
chr9	77252216	77252557	peakID43623	Promoter (<=1kb)	9	77102084	77251852	149769	2	NM_001368971	-365	Mlip
chr4	87819137	87819622	peakID29672	Intron (NM_027326/Mllt3, intron 5 of 10)	4	87769925	87806323	36399	2	NM_029931	-12815	Mllt3
chr11	90198191	90198405	peakID7287	Distal Intergenic	11	90249476	90278573	29098	1	NM_026178	-51071	Mmd
chr11	90275715	90276024	peakID7290	Intron (NM_026178/Mmd, intron 6 of 6)	11	90249476	90278573	29098	1	NM_026178	26240	Mmd
chr4	24631193	24631601	peakID28801	Intron (NM_001033531/Klhl32, intron 7 of 9)	4	24496451	24602948	106498	1	NR_149739	134743	Mms22l
chr14	9811536	9812125	peakID12476	Intron (NM_001308286/Fhit, intron 4 of 6)	14	9884095	9886868	2774	1	NR_030680	-71970	Mnd1-ps
chr1	173880089	173880704	peakID2632	Promoter (<=1kb)	1	173857220	173880187	22968	2	NM_001170853	0	Mndal
chr2	128321319	128321851	peakID24535	Intron (NR_028589/Morrbid, intron 2 of 2)	2	128298663	128429351	130689	2	NR_028589	107500	Morrbid
chr7	145335266	145335697	peakID39728	Distal Intergenic	7	145314835	145324059	9225	1	NM_203490	20432	Mrgprd
chr11	76290210	76290816	peakID6944	Intron (NM_008750/Nxn, intron 1 of 7)	11	76243736	76250622	6887	1	NM_183263	46475	Mrm3
chr3	8824399	8824760	peakID25871	Intron (NM_025434/Mrps28, intron 2 of 2)	3	8802146	8923857	121712	2	NM_025434	99097	Mrps28
chr10	56059003	56059439	peakID3886	Intron (NM_001033385/Tbc1d32, intron 27 of 32)	10	56106917	56116880	9964	1	NM_001163833	-47478	Msl3l2
chr8	39950026	39950513	peakID40471	Distal Intergenic	8	39603452	39642678	39227	2	NM_031195	-307349	Msr1
chr8	40615448	40615712	peakID40484	Intron (NM_001040699/Mtmr7, intron 1 of 13)	8	40550159	40634792	84634	2	NM_001040699	19080	Mtmr7
chr9	15813032	15814038	peakID42531	Distal Intergenic	9	15862614	15874556	11943	2	NM_145712	60518	Mtnr1b
chr15	59040465	59041332	peakID14931	Intron (NM_001146180/Mtss1, intron 3 of 13)	15	58941234	59082026	140793	2	NM_001146180	40694	Mtss1
chr15	59054807	59055265	peakID14932	Exon (NM_001146180/Mtss1, exon 12 of 14)	15	58941234	59082026	140793	2	NM_001146180	26761	Mtss1
chr15	59030097	59030547	peakID14930	Intron (NM_001146180/Mtss1, intron 3 of 13)	15	58941234	59082026	140793	2	NM_001146180	51479	Mtss1
chr16	32783753	32783975	peakID16715	Intron (NM_001145874/Muc20, intron 3 of 3)	16	32777419	32797435	20017	2	NM_001145874	13460	Muc20
chr5	114456333	114456641	peakID33235	Intron (NM_001306205/Mvk, intron 9 of 10)	5	114444269	114460590	16322	1	NM_023556	12065	Mvk
chr16	97437442	97438003	peakID17641	3' UTR	16	97447037	97462905	15869	2	NM_010846	24902	Mx1
chr12	12812753	12813229	peakID8433	Distal Intergenic	12	12936093	12941836	5744	2	NM_008709	128607	Mycn
chr12	12877442	12878007	peakID8436	Distal Intergenic	12	12936093	12941836	5744	2	NM_008709	63829	Mycn
chr16	49260649	49261051	peakID16954	Distal Intergenic	16	49057400	49199561	142162	1	NM_001166210	203250	Myh15
chr16	49335767	49336298	peakID16957	Distal Intergenic	16	49057400	49199561	142162	1	NM_001166210	278368	Myh15
chr15	25648315	25648559	peakID14446	Intron (NM_019472/Myo10, intron 1 of 40)	15	25622550	25813671	191122	1	NM_019472	25766	Myo10
chr9	80173634	80173969	peakID43693	Intron (NM_001039546/Myo6, intron 1 of 32)	9	80165034	80311729	146696	1	NM_001039546	8601	Myo6
chr1	162643733	162644267	peakID2337	Intron (NM_010865/Myoc, intron 1 of 2)	1	162639150	162649694	10545	1	NM_010865	4584	Myoc
chr9	120264058	120264319	peakID44559	Distal Intergenic	9	120304073	120474834	170762	1	NM_144557	-39754	Myrip
chr9	71579148	71579606	peakID43532	Intron (NM_001033208/Myzap, intron 2 of 12)	9	71504347	71592360	88014	2	NM_001033208	12754	Myzap
chr3	24355091	24355351	peakID26062	Intron (NM_001326288/Naaladl2, intron 4 of 13)	3	23798103	24784006	985904	2	NM_001326288	428655	Naaladl2
chr8	67661364	67661696	peakID40820	Distal Intergenic	8	67523854	67548627	24774	1	NM_008674	137511	Nat3
chr1	152815211	152815711	peakID2131	Intron (NM_010877/Ncf2, intron 3 of 15)	1	152800153	152836990	36838	1	NM_010877	15059	Ncf2
chr1	126484663	126485164	peakID1692	Intron (NM_172484/Nckap5, intron 1 of 14)	1	125913636	126492927	579292	2	NM_172484	7763	Nckap5
chr1	126686725	126687111	peakID1698	Intron (NM_001081756/Nckap5, intron 2 of 16)	1	125913636	126830632	916997	2	NM_001081756	143521	Nckap5
chr15	99440397	99441162	peakID15938	Intron (NM_001001884/Nckap5l, intron 1 of 12)	15	99422034	99457748	35715	2	NM_001001884	16586	Nckap5l
chr5	125154976	125155453	peakID33549	Intron (NM_001253904/Ncor2, intron 1 of 47)	5	125017153	125179214	162062	2	NM_001253904	23761	Ncor2
chr3	123596913	123597308	peakID27785	Intron (NM_001293682/Ndst3, intron 4 of 11)	3	123526166	123619450	93285	2	NM_001293682	22142	Ndst3
chr15	58980406	58981058	peakID14928	Intron (NM_001146180/Mtss1, intron 3 of 13)	15	58933801	58939516	5716	1	NM_023172	46606	Ndufb9
chr7	97387014	97387469	peakID38560	Intron (NM_199035/Alg8, intron 9 of 12)	7	97400003	97407800	7798	1	NM_024220	-12534	Ndufc2
chr16	46567541	46567793	peakID16930	Distal Intergenic	16	46447161	46496967	49807	2	NM_021495	-70575	Nectin3
chr8	53600502	53600721	peakID40631	Intron (NM_146208/Neil3, intron 7 of 9)	8	53586867	53639065	52199	2	NM_146208	38344	Neil3
chr14	14834099	14834616	peakID12549	Intron (NM_001195229/Nek10, intron 4 of 34)	14	14820815	15006693	185879	1	NM_001195229	13285	Nek10
chr14	14983819	14984347	peakID12552	Intron (NM_001195229/Nek10, intron 30 of 34)	14	14820815	15006693	185879	1	NM_001195229	163005	Nek10
chr9	105349028	105349416	peakID44175	Intron (NM_172461/Nek11, intron 2 of 15)	9	105162467	105395287	232821	2	NM_172461	45871	Nek11
chr7	50242017	50242300	peakID37800	Intron (NM_001037906/Nell1, intron 9 of 19)	7	49975350	50863289	887940	1	NM_001037906	266668	Nell1
chr7	49969425	49969904	peakID37799	Distal Intergenic	7	49975350	50863289	887940	1	NM_001037906	-5446	Nell1
chr10	130259483	130259925	peakID5431	Distal Intergenic	10	130268152	130280138	11987	2	NM_001329489	20213	Neurod4
chr10	130263207	130263682	peakID5432	Distal Intergenic	10	130268152	130280138	11987	2	NM_001329489	16456	Neurod4
chr3	127633549	127634928	peakID27851	Promoter (<=1kb)	3	127633136	127635631	2496	1	NM_009718	414	Neurog2
chr4	97910553	97911228	peakID29837	Intron (NM_001122952/Nfia, intron 2 of 10)	4	97777626	98118876	341251	1	NM_010905	132928	Nfia
chr4	97418585	97419024	peakID29817	Distal Intergenic	4	97581943	98118876	536934	1	NM_001122952	-162919	Nfia
chr4	82415775	82416357	peakID29589	Intron (NM_001113209/Nfib, intron 2 of 11)	4	82290173	82505779	215607	2	NM_001113209	89422	Nfib
chr13	13480937	13481476	peakID10419	Intron (NM_010917/Nid1, intron 7 of 19)	13	13437602	13512275	74674	1	NM_010917	43336	Nid1
chr4	52999513	52999743	peakID29203	Intron (NM_028529/Nipsnap3a, intron 4 of 6)	4	52989284	53000854	11571	1	NM_028529	10230	Nipsnap3a
chr4	130546807	130547412	peakID30549	Intron (NM_025998/Nkain1, intron 1 of 6)	4	130530131	130574036	43906	2	NM_025998	26624	Nkain1
chr10	32401053	32401290	peakID3580	Intron (NM_001013411/Nkain2, intron 2 of 6)	10	31689319	32889915	1200597	2	NM_001013411	488625	Nkain2
chr4	20589069	20589770	peakID28743	Intron (NM_001290410/Nkain3, intron 1 of 5)	4	20118874	20778668	659795	2	NM_001290410	188898	Nkain3
chr5	101425937	101426731	peakID32907	Distal Intergenic	5	101659197	101664711	5515	2	NM_144955	237980	Nkx6-1
chr3	25688939	25689467	peakID26070	Intron (NM_001163387/Nlgn1, intron 3 of 5)	3	25421808	26153986	732179	2	NM_001163387	464519	Nlgn1
chr12	46646109	46646663	peakID8911	Distal Intergenic	12	46697898	46818767	120870	2	NM_001364634	172104	Nova1
chr12	47164046	47165391	peakID8919	Distal Intergenic	12	46711702	46818767	107066	2	NM_001364639	-345280	Nova1
chr7	18942411	18942780	peakID37043	Intron (NM_001029877/Nova2, intron 2 of 3)	7	18925888	18965319	39432	1	NM_001029877	16524	Nova2
chr4	152558228	152558582	peakID31217	Intron (NM_001355738/Nphp4, intron 23 of 29)	4	152478142	152563184	85043	1	NM_153424	80087	Nphp4
chr8	66777115	66777745	peakID40809	Distal Intergenic	8	66697422	66706798	9377	1	NM_010934	79694	Npy1r
chr10	94129581	94130174	peakID4794	Intron (NM_053072/Fgd6, intron 14 of 20)	10	94147931	94197214	49284	1	NM_011629	-17757	Nr2c1
chr8	77051227	77052214	peakID41104	Intron (NM_001083906/Nr3c2, intron 2 of 8)	8	76902330	77245012	342683	1	NM_001083906	148898	Nr3c2
chr2	25171741	25172151	peakID22775	Distal Intergenic	2	25180758	25183332	2575	1	NM_025980	-8607	Nrarp
chr18	33425721	33426018	peakID20015	Distal Intergenic	18	33437019	33463634	26616	2	NM_001267717	37616	Nrep
chr18	33443419	33443851	peakID20016	Intron (NM_001267717/Nrep, intron 3 of 4)	18	33437019	33463634	26616	2	NM_001267717	19783	Nrep
chr14	38629637	38630112	peakID12957	Intron (NM_001190187/Nrg3, intron 3 of 9)	14	38898302	38958794	60493	1	NR_045713	-268190	Nrg3os
chr17	90086855	90087187	peakID19477	Promoter (1-2kb)	17	90033644	90088368	54725	2	NM_001346962	1181	Nrxn1
chr12	89041753	89042104	peakID9564	Intron (NM_001198587/Nrxn3, intron 3 of 19)	12	88953390	90334933	1381544	1	NM_172544	88364	Nrxn3
chr12	89049307	89049628	peakID9565	Intron (NM_001198587/Nrxn3, intron 3 of 19)	12	88953390	90334933	1381544	1	NM_172544	95918	Nrxn3
chr12	89239848	89240285	peakID9567	Intron (NM_001198587/Nrxn3, intron 5 of 19)	12	88953390	90334933	1381544	1	NM_172544	286459	Nrxn3
chr4	6425378	6425743	peakID28526	Intron (NM_010945/Nsmaf, intron 11 of 30)	4	6396208	6454271	58064	2	NM_010945	28528	Nsmaf
chr4	6600635	6601264	peakID28532	Distal Intergenic	4	6396208	6454271	58064	2	NM_010945	-146365	Nsmaf
chr7	64728035	64728620	peakID37985	Intron (NM_007461/Apba2, intron 6 of 14)	7	64871682	64873040	1359	2	NM_023239	144420	Nsmce3
chr16	62690491	62690845	peakID17136	Distal Intergenic	16	62734852	62786716	51865	2	NM_178925	95871	Nsun3
chr10	86771719	86772708	peakID4664	Intron (NM_001003910/Ttc41, intron 14 of 15)	10	86779005	86838389	59385	1	NM_175331	-6297	Nt5dc3
chr9	28999828	29000406	peakID42739	Intron (NM_001357601/Ntm, intron 7 of 7)	9	28994749	29412685	417937	2	NM_001357601	412279	Ntm
chr3	109994958	109995745	peakID27567	Intron (NM_001163348/Ntng1, intron 2 of 6)	3	109780050	110143472	363423	2	NM_001163348	147727	Ntng1
chr7	78385733	78386470	peakID38216	Intron (NM_008746/Ntrk3, intron 11 of 16)	7	78192114	78577838	385725	2	NM_008746	191368	Ntrk3
chr7	78390088	78390318	peakID38217	Intron (NM_008746/Ntrk3, intron 11 of 16)	7	78192114	78577838	385725	2	NM_008746	187520	Ntrk3
chr12	16657014	16657754	peakID8500	Intron (NM_001361702/Ntsr2, intron 2 of 3)	12	16653470	16660236	6767	1	NM_008747	3545	Ntsr2
chr10	84357958	84358710	peakID4602	Distal Intergenic	10	84370900	84440668	69769	2	NM_001004363	81958	Nuak1
chr1	132322667	132323056	peakID1814	Intron (NM_001195025/Nuak2, intron 1 of 7)	1	132316125	132333488	17364	1	NM_028778	6543	Nuak2
chr10	95746194	95746522	peakID4826	Distal Intergenic	10	95547007	95564146	17140	2	NM_027722	-182049	Nudt4
chr3	37398874	37399410	peakID26263	Intron (NM_008006/Fgf2, intron 2 of 2)	3	37404982	37419596	14615	2	NM_001291044	20186	Nudt6
chr8	114116037	114116395	peakID41869	Distal Intergenic	8	114133574	114148388	14815	1	NM_001290182	-17179	Nudt7
chr5	63608954	63609446	peakID32367	Distal Intergenic	5	63649103	63810543	161441	1	NM_177006	-39657	Nwd2
chr6	9498939	9499633	peakID34420	Distal Intergenic	6	8950019	9248578	298560	1	NM_008751	548921	Nxph1
chr12	17600070	17600305	peakID8535	Distal Intergenic	12	17544873	17551502	6630	1	NM_013614	55198	Odc1
chr14	80172797	80173404	peakID13695	Distal Intergenic	14	80000302	80023141	22840	1	NM_001351947	172496	Olfm4
chr14	80492819	80493294	peakID13700	Distal Intergenic	14	80000302	80023141	22840	1	NM_001351947	492518	Olfm4
chr14	80731257	80731506	peakID13707	Distal Intergenic	14	80000302	80023141	22840	1	NM_001351947	730956	Olfm4
chr14	80923643	80924012	peakID13712	Distal Intergenic	14	80000302	80023141	22840	1	NM_001351947	923342	Olfm4
chr1	170655495	170655893	peakID2518	Intron (NM_177068/Olfml2b, intron 3 of 7)	1	170644532	170682789	38258	1	NM_177068	10964	Olfml2b
chr3	103661580	103662331	peakID27359	Distal Intergenic	3	103735394	103738001	2608	2	NM_133859	75670	Olfml3
chr10	130244301	130244613	peakID5430	Distal Intergenic	10	130210160	130211128	969	2	NM_146300	-33174	Olfr827
chr2	85284677	85284990	peakID23839	Distal Intergenic	2	85330967	85331896	930	2	NM_001011785	46906	Olfr987
chr10	19277180	19277707	peakID3386	Distal Intergenic	10	19356539	19358604	2066	1	NM_053008	-78832	Olig3
chr10	19310076	19310491	peakID3387	Distal Intergenic	10	19356539	19358604	2066	1	NM_053008	-46048	Olig3
chr3	130691120	130692014	peakID27908	Distal Intergenic	3	130695917	130709444	13528	2	NM_025509	17430	Ostc
chr3	70307570	70308464	peakID26701	Distal Intergenic	3	70007613	70028708	21096	1	NM_001018031	299958	Otol1
chr14	16200751	16201487	peakID12566	Distal Intergenic	14	16238656	16243331	4676	2	NM_001359883	41844	Oxsm
chr11	54122375	54122882	peakID6397	Intron (NM_001136076/P4ha2, intron 9 of 15)	11	54100924	54131667	30744	1	NM_011031	21452	P4ha2
chr8	122639651	122640339	peakID42109	Intron (NM_001109873/Cbfa2t3, intron 5 of 11)	8	122619471	122622735	3265	2	NM_001007462	-16917	Pabpn1l
chr2	102598831	102599420	peakID24054	Intron (NM_173749/Pamr1, intron 3 of 10)	2	102550021	102643040	93020	1	NM_173749	48811	Pamr1
chr5	97195325	97195640	peakID32826	Distal Intergenic	5	97102142	97111596	9455	2	NM_001359913	-83730	Paqr3
chr8	127706158	127706885	peakID42306	Distal Intergenic	8	127299612	127433144	133533	1	NM_001013581	406547	Pard3
chr4	98623159	98623586	peakID29851	Intron (NM_172696/Patj, intron 30 of 43)	4	98546634	98719603	172970	1	NM_007704	76526	Patj
chr2	105722369	105722700	peakID24123	Intron (NM_023876/Elp4, intron 9 of 9)	2	105682463	105698410	15948	1	NM_001310146	39907	Pax6
chr16	91055907	91056327	peakID17478	5' UTR	16	91014037	91044379	30343	2	NR_152264	-11529	Paxbp1
chr5	27768008	27768251	peakID31847	Intron (NM_018878/Paxip1, intron 6 of 20)	5	27740081	27791550	51470	2	NM_018878	23299	Paxip1
chr3	49593084	49593436	peakID26354	Distal Intergenic	3	49743296	49757316	14021	2	NM_130448	163880	Pcdh18
chr14	88934448	88934882	peakID13760	Distal Intergenic	14	88464747	88471396	6650	2	NM_178685	-463053	Pcdh20
chr5	57899016	57899485	peakID32342	Intron (NM_001122758/Pcdh7, intron 1 of 2)	5	57718081	58133235	415155	1	NM_001310608	180936	Pcdh7
chr14	93350852	93351328	peakID13781	Intron (NM_001081377/Pcdh9, intron 3 of 4)	14	93013700	93890669	876970	2	NM_001081377	539341	Pcdh9
chr1	94074313	94074570	peakID1387	Distal Intergenic	1	94038305	94052553	14249	2	NM_008798	-21761	Pdcd1
chr6	56335921	56336306	peakID35078	Intron (NM_001159953/Pde1c, intron 2 of 18)	6	56069804	56362392	292589	2	NM_001159953	26086	Pde1c
chr6	141041448	141042298	peakID36630	Distal Intergenic	6	141249269	141505940	256672	1	NM_018779	-206971	Pde3a
chr6	141071588	141072171	peakID36632	Distal Intergenic	6	141249269	141505940	256672	1	NM_018779	-177098	Pde3a
chr3	141140704	141140975	peakID28089	Distal Intergenic	3	141210004	141212355	2352	2	NM_008811	71380	Pdha2
chr6	101233723	101234020	peakID35797	Intron (NM_018884/Pdzrn3, intron 3 of 9)	6	101149607	101377897	228291	2	NM_018884	143877	Pdzrn3
chr11	60027902	60028788	peakID6543	Intron (NM_008819/Pemt, intron 2 of 6)	11	59970614	60037005	66392	2	NM_008819	8217	Pemt
chr3	5754588	5755421	peakID25831	Distal Intergenic	3	5560188	5576248	16061	2	NM_008994	-178341	Pex2
chr2	178274088	178274803	peakID25695	Intron (NM_001177789/Phactr3, intron 4 of 12)	2	178193084	178338492	145409	1	NM_001007154	81005	Phactr3
chr13	48807493	48808353	peakID11029	Exon (NM_011078/Phf2, exon 5 of 22)	13	48801750	48870885	69136	2	NM_011078	62532	Phf2
chrX	160598581	160599582	peakID45532	3' UTR	20	160502162	160598878	96717	1	NM_001358966	96420	Phka2
chr8	86087170	86087720	peakID41327	Distal Intergenic	8	85840988	86060642	219655	1	NM_199446	246183	Phkb
chr16	45796896	45797227	peakID16910	Intron (NM_001252442/Phldb2, intron 5 of 18)	16	45746231	45844378	98148	2	NM_001252442	47151	Phldb2
chr3	104058986	104059614	peakID27371	Intron (NM_001159354/Magi3, intron 7 of 20)	3	103964536	103968316	3781	2	NR_030676	-90671	Phtf1os
chr5	20751504	20752329	peakID31686	Distal Intergenic	5	20758664	20882124	123461	2	NM_172992	129795	Phtf2
chr18	63366820	63367315	peakID20573	Intron (NM_001039485/Piezo2, intron 1 of 53)	18	63010213	63387183	376971	2	NM_001039485	19868	Piezo2
chr18	30197631	30198051	peakID19966	Distal Intergenic	18	30272865	30348126	75262	1	NM_181414	-74814	Pik3c3
chr13	101722597	101722825	peakID12005	Intron (NM_001077495/Pik3r1, intron 2 of 15)	13	101680761	101692630	11870	2	NM_001024955	-29968	Pik3r1
chr1	73418131	73418726	peakID965	Intron (NR_040605/D530049I02Rik, intron 2 of 2)	1	73391385	73407569	16185	2	NR_003202	-10563	Pinc
chr13	6473844	6474344	peakID10306	Distal Intergenic	13	6548157	6580036	31880	1	NM_001360106	-73813	Pitrm1
chr17	83235248	83235593	peakID19309	Distal Intergenic	17	83215283	83225069	9787	1	NM_134117	19966	Pkdcc
chr1	149388751	149389240	peakID2070	Distal Intergenic	1	149829619	149922439	92821	2	NM_001305632	533199	Pla2g4a
chr4	34966373	34966966	peakID28925	Intron (NM_178061/Mob3b, intron 3 of 3)	4	34909789	34911481	1693	2	NR_040652	-54893	Platr9
chr4	34981513	34982050	peakID28928	Intron (NM_178061/Mob3b, intron 3 of 3)	4	34909789	34911481	1693	2	NR_040652	-70033	Platr9
chr5	32335135	32335436	peakID31943	Intron (NM_001081407/Plb1, intron 44 of 58)	5	32353580	32364356	10777	1	NM_172147	-18144	Plb1
chr2	134946865	134947276	peakID24677	Intron (NM_001145830/Plcb1, intron 2 of 31)	2	134786164	135475258	689095	1	NM_019677	160702	Plcb1
chr1	55454137	55454470	peakID706	Intron (NM_001114663/Plcl1, intron 1 of 5)	1	55405946	55754285	348340	1	NM_001114663	48192	Plcl1
chr1	55489310	55489783	peakID707	Intron (NM_001114663/Plcl1, intron 1 of 5)	1	55405946	55754285	348340	1	NM_001114663	83365	Plcl1
chr9	50451836	50452283	peakID43130	Distal Intergenic	9	50494525	50505639	11115	1	NM_029639	-42242	Plet1
chr7	129331563	129332008	peakID39301	Intron (NM_001080963/Plpp4, intron 5 of 6)	7	129257094	129391307	134214	1	NM_001080963	74470	Plpp4
chr2	16484008	16484278	peakID22599	Intron (NM_026162/Plxdc2, intron 1 of 13)	2	16356304	16755839	399536	1	NM_026162	127705	Plxdc2
chr1	194629155	194629666	peakID3076	Intron (NM_008882/Plxna2, intron 1 of 31)	1	194619829	194816868	197040	1	NM_008882	9327	Plxna2
chr6	32702446	32702681	peakID34723	Distal Intergenic	6	32144557	32588192	443636	2	NM_175750	-114255	Plxna4
chr6	32520119	32520519	peakID34720	Intron (NM_175750/Plxna4, intron 1 of 31)	6	32511141	32515576	4436	1	NR_040277	8979	Plxna4os1
chr15	89182312	89182917	peakID15693	Promoter (1-2kb)	15	89155546	89180788	25243	2	NM_138749	-1525	Plxnb2
chr7	16947961	16948425	peakID37017	3' UTR	7	16944682	16948828	4147	1	NM_001099636	3280	Pnmal2
chr13	96313291	96313604	peakID11902	Distal Intergenic	13	96388294	96415587	27294	1	NM_026173	-74690	Poc5
chr8	94865365	94865667	peakID41505	Exon (NM_053246/Dok4, exon 2 of 9)	8	94857450	94864240	6791	1	NM_009090	7916	Polr2c
chr16	38368311	38368674	peakID16813	Intron (NM_001081984/Popdc2, intron 1 of 3)	16	38362190	38378216	16027	1	NM_022318	6122	Popdc2
chr6	103832398	103832781	peakID35824	Distal Intergenic	6	103964035	103964684	650	2	NR_144494	131903	Pou5f1-rs5
chr7	107592602	107593051	peakID38763	Promoter (1-2kb)	7	107595051	107744896	149846	1	NM_008905	-2000	Ppfibp2
chr16	16930717	16931331	peakID16417	Distal Intergenic	16	16896469	16927375	30907	1	NM_176833	34249	Ppm1f
chr3	69362081	69362715	peakID26688	Intron (NM_178726/Ppm1l, intron 1 of 3)	3	69316918	69555396	238479	1	NM_178726	45164	Ppm1l
chr19	4195262	4195664	peakID21152	3' UTR	19	4192174	4195419	3246	1	NM_031868	3089	Ppp1ca
chr10	3414821	3415189	peakID3108	Intron (NM_133485/Ppp1r14c, intron 1 of 3)	10	3366150	3464975	98826	1	NM_133485	48672	Ppp1r14c
chr2	28387364	28387800	peakID22880	Distal Intergenic	2	28446846	28455508	8663	1	NM_001005420	-59046	Ppp1r26
chr6	14409759	14410250	peakID34467	Distal Intergenic	6	14713822	14755274	41453	2	NM_080464	345024	Ppp1r3a
chr14	67108939	67109392	peakID13463	Distal Intergenic	14	67014056	67072471	58416	2	NM_028032	-36469	Ppp2r2a
chr6	100892418	100892963	peakID35794	Distal Intergenic	6	100833638	100868717	35080	1	NM_182939	58781	Ppp4r2
chr2	39400209	39400849	peakID23205	Distal Intergenic	2	39196670	39226349	29680	2	NM_024209	-173861	Ppp6c
chr5	98166108	98166469	peakID32836	Distal Intergenic	5	98180869	98187448	6580	1	NM_029947	-14400	Prdm8
chr10	45019550	45019821	peakID3780	Distal Intergenic	10	45067216	45162751	95536	1	NM_011156	-47395	Prep
chr1	11089604	11089961	peakID103	Exon (NM_029525/Prex2, exon 6 of 40)	1	10993465	11303682	310218	1	NM_029525	96140	Prex2
chr10	61330981	61331440	peakID4030	Intron (NM_013753/Pald1, intron 18 of 19)	10	61297836	61304263	6428	1	NM_011073	33146	Prf1
chr11	109648469	109648842	peakID7824	Promoter (<=1kb)	11	109649023	109669663	20641	1	NM_021880	-181	Prkar1a
chr5	139138075	139138650	peakID33915	Intron (NM_001359098/Prkar1b, intron 1 of 10)	5	139017304	139130477	113174	2	NM_001359099	-7599	Prkar1b
chr5	98976008	98976521	peakID32851	Exon (NM_008926/Prkg2, exon 11 of 19)	5	98929773	99037079	107307	2	NM_008926	60558	Prkg2
chr7	49808218	49808691	peakID37794	Intron (NM_133740/Prmt3, intron 10 of 15)	7	49778358	49858265	79908	1	NM_133740	29861	Prmt3
chr6	127700943	127701590	peakID36340	Intron (NR_157230/Prmt8, intron 7 of 9)	6	127689009	127769155	80147	2	NR_157230	67565	Prmt8
chr5	44151305	44152123	peakID32179	Distal Intergenic	5	43993622	44101736	108115	2	NM_008935	-49570	Prom1
chr16	63091497	63091938	peakID17143	Distal Intergenic	16	62854307	62929342	75036	1	NM_011173	237191	Pros1
chr18	51150340	51151095	peakID20365	Intron (NM_001081224/Prr16, intron 1 of 1)	18	51117898	51304641	186744	1	NM_001081224	32443	Prr16
chr14	101327142	101327811	peakID13838	Distal Intergenic	14	101197690	101200069	2380	2	NM_029680	-127074	Prr30
chr1	163251833	163252147	peakID2347	Intron (NM_011127/Prrx1, intron 3 of 3)	1	163245119	163313650	68532	2	NM_011127	61503	Prrx1
chr8	95566884	95567398	peakID41536	Intron (NM_001310539/Prss54, intron 3 of 5)	8	95559133	95575607	16475	2	NM_001310539	8209	Prss54
chr4	154886832	154887519	peakID31276	Intron (NM_013783/Mmel1, intron 9 of 23)	4	154896430	154899043	2614	2	NM_025582	11524	Prxl2b
chr19	15838296	15838698	peakID21498	Distal Intergenic	19	15905123	15924622	19500	2	NM_001205339	85924	Psat1
chr8	68058521	68059044	peakID40831	Distal Intergenic	8	67689082	67974574	285493	2	NM_177698	-83948	Psd3
chr4	83467503	83467910	peakID29617	Exon (NR_152448/Snapc3, exon 12 of 12)	4	83455681	83486463	30783	2	NM_133948	18553	Psip1
chr17	15459723	15460111	peakID17954	Distal Intergenic	17	15475721	15498276	22556	2	NM_011185	38165	Psmb1
chr2	38578820	38579542	peakID23178	Intron (NM_021606/Nek6, intron 8 of 9)	2	38588046	38643906	55861	2	NM_011187	64364	Psmb7
chr3	119368895	119369491	peakID27681	Intron (NM_170778/Dpyd, intron 20 of 22)	3	119718742	119783388	64647	2	NM_001310711	413897	Ptbp2
chr1	189791837	189792297	peakID2944	Intron (NM_008976/Ptpn14, intron 2 of 18)	1	189728268	189876693	148426	1	NM_008976	63570	Ptpn14
chr4	75973291	75973704	peakID29540	Intron (NM_001352628/Ptprd, intron 24 of 30)	4	75941237	76344243	403007	2	NM_001352628	370539	Ptprd
chr10	28345170	28345919	peakID3511	Intron (NM_001359355/Ptprk, intron 5 of 33)	10	28074820	28597397	522578	1	NM_008983	270351	Ptprk
chr12	116778282	116778755	peakID10179	Intron (NM_011215/Ptprn2, intron 3 of 22)	12	116485720	117278167	792448	1	NM_011215	292563	Ptprn2
chr4	131520537	131520996	peakID30568	Distal Intergenic	4	131768457	131838278	69822	2	NM_001083119	317282	Ptpru
chr3	66170011	66170262	peakID26621	Intron (NM_145820/Veph1, intron 7 of 13)	3	66219887	66225806	5920	1	NM_008987	-49625	Ptx3
chr18	50769173	50769493	peakID20360	Distal Intergenic	18	50567656	50568699	1044	2	NM_026108	-200475	Pudp
chr11	6481681	6482242	peakID5556	Distal Intergenic	11	6467599	6476076	8478	2	NM_011221	-5606	Purb
chr15	94503515	94504145	peakID15798	Distal Intergenic	15	94522640	94543507	20868	2	NM_172437	39362	Pus7l
chr12	30003639	30004822	peakID8715	Intron (NM_181395/Pxdn, intron 17 of 22)	12	29938036	30017658	79623	1	NM_181395	65604	Pxdn
chr17	10105347	10105646	peakID17818	Distal Intergenic	17	10206471	10319361	112891	2	NM_001159517	213715	Qk
chr9	64590822	64591130	peakID43412	Intron (NM_172522/Megf11, intron 4 of 22)	9	64715300	64737756	22457	2	NM_017382	146626	Rab11a
chr5	41412523	41412920	peakID32137	Distal Intergenic	5	41624973	41707691	82719	2	NM_001310592	294771	Rab28
chr11	48186642	48186977	peakID6239	Distal Intergenic	11	48800360	48806241	5882	1	NM_008143	-613383	Rack1
chr11	48502365	48502990	peakID6242	Distal Intergenic	11	48800360	48806241	5882	1	NM_008143	-297370	Rack1
chrX	161487702	161488073	peakID45537	Distal Intergenic	20	161717036	161779494	62459	1	NM_001103367	-228963	Rai2
chr2	33318445	33319270	peakID23067	Intron (NM_001290570/Ralgps1, intron 3 of 16)	2	33133419	33371494	238076	2	NM_001290570	52224	Ralgps1
chr3	77781459	77782009	peakID26742	Distal Intergenic	3	79062511	79145746	83236	2	NM_001310536	1363737	Rapgef2
chr12	117627278	117627621	peakID10209	Intron (NM_175930/Rapgef5, intron 9 of 27)	12	117533928	117759737	225810	1	NM_001373989	93351	Rapgef5
chr13	85310983	85311314	peakID11737	Distal Intergenic	13	85214699	85289486	74788	2	NM_145452	-21498	Rasa1
chr13	85414937	85415323	peakID11739	Distal Intergenic	13	85214699	85289486	74788	2	NM_145452	-125452	Rasa1
chr8	75220027	75220747	peakID41091	Intron (NM_029182/Rasd2, intron 2 of 2)	8	75213944	75224113	10170	1	NM_029182	6084	Rasd2
chr8	75169406	75169963	peakID41086	Distal Intergenic	8	75213944	75224113	10170	1	NM_029182	-43981	Rasd2
chr5	99479186	99480270	peakID32863	Intron (NR_030692/A930011G23Rik, intron 2 of 3)	5	99217420	99252927	35508	2	NM_181318	-226260	Rasgef1b
chr11	49938440	49939329	peakID6284	Intron (NM_029004/Rasgef1c, intron 1 of 13)	11	49902161	49980223	78063	1	NM_001347462	36280	Rasgef1c
chr16	7081009	7081620	peakID16202	Intron (NM_001359723/Rbfox1, intron 4 of 15)	16	7069835	7412480	342646	1	NM_183188	11175	Rbfox1
chr13	46350066	46350614	peakID11000	Distal Intergenic	13	46418300	46431099	12800	1	NM_001081425	-67686	Rbm24
chr9	117356941	117357535	peakID44481	Intron (NM_001172121/Rbms3, intron 1 of 14)	9	116572747	117252483	679737	2	NM_178660	-104459	Rbms3
chr17	44000894	44001485	peakID18563	Intron (NM_001357742/Rcan2, intron 2 of 4)	17	43953191	44039516	86326	1	NM_030598	47704	Rcan2
chr6	78460154	78460739	peakID35367	Distal Intergenic	6	78466269	78468874	2606	2	NM_011260	8135	Reg3g
chr6	137101796	137102271	peakID36545	Intron (NM_001164212/Rerg, intron 2 of 4)	6	137054825	137169718	114894	2	NM_001164212	67447	Rerg
chr6	137088023	137088243	peakID36544	Intron (NM_001164212/Rerg, intron 2 of 4)	6	137054825	137169718	114894	2	NM_001164212	81475	Rerg
chr5	125015085	125015476	peakID33537	Downstream (1-2kb)	5	125003448	125012547	9100	1	NM_028443	11638	Rflna
chr1	55223919	55224454	peakID700	Promoter (2-3kb)	1	55170160	55226782	56623	2	NM_001356287	2328	Rftn2
chr14	37032470	37032866	peakID12939	Downstream (2-3kb)	14	37034909	37049014	14106	2	NM_001301692	16148	Rgr
chr1	144177238	144177761	peakID2045	Promoter (<=1kb)	1	144138667	144177372	38706	2	NM_153171	0	Rgs13
chr10	5900786	5901045	peakID3170	Intron (NM_001161822/Rgs17, intron 2 of 5)	10	5825664	5922400	96737	2	NM_001161822	21355	Rgs17
chr1	143917651	143918014	peakID2036	Distal Intergenic	1	143999338	144004149	4812	2	NM_009061	86135	Rgs2
chr1	144544524	144544954	peakID2055	Intron (NM_001290269/Rgs21, intron 2 of 4)	1	144519690	144567667	47978	2	NM_001290269	22713	Rgs21
chr15	36079514	36079992	peakID14632	Intron (NM_001195748/Rgs22, intron 14 of 27)	15	36009477	36140400	130924	2	NM_001195748	60408	Rgs22
chr4	62582564	62584105	peakID29348	Intron (NM_019492/Rgs3, intron 3 of 19)	4	62559847	62659847	100001	1	NM_019492	22718	Rgs3
chr12	8453323	8453699	peakID8341	Distal Intergenic	12	8497661	8500009	2349	2	NM_007483	46310	Rhob
chr13	75931121	75931479	peakID11607	Intron (NM_028493/Rhobtb3, intron 3 of 11)	13	75869537	75943824	74288	2	NM_028493	12345	Rhobtb3
chr12	102302738	102303410	peakID9773	Intron (NM_177620/Rin3, intron 1 of 9)	12	102283641	102390854	107214	1	NM_001161365	19098	Rin3
chr18	30958733	30959234	peakID19975	Distal Intergenic	18	30974314	31317128	342815	2	NM_009065	357894	Rit2
chr4	121227132	121227409	peakID30329	Distal Intergenic	4	121145883	121215084	69202	2	NM_001346660	-12049	Rlf
chr10	92248512	92249066	peakID4759	Intron (NR_046027/Gm20757, intron 7 of 8)	10	92081746	92165178	83433	2	NR_028262	-83335	Rmst
chr14	51143153	51143795	peakID13134	Promoter (2-3kb)	14	51145002	51146767	1766	2	NM_011271	2972	Rnase1
chr14	51172563	51173404	peakID13135	Distal Intergenic	14	51162260	51163018	759	1	NM_019398	10304	Rnase2b
chr10	29433061	29433380	peakID3527	Distal Intergenic	10	29344176	29362442	18267	2	NM_026518	-70620	Rnf146
chr14	104537675	104538152	peakID13898	Distal Intergenic	14	104477534	104522666	45133	2	NM_026047	-15010	Rnf219
chr16	72888169	72888502	peakID17231	Intron (NM_019413/Robo1, intron 2 of 28)	16	72663149	73046100	382952	1	NM_019413	225021	Robo1
chr16	72510444	72511363	peakID17227	Distal Intergenic	16	72663149	73046100	382952	1	NM_019413	-151786	Robo1
chr16	75104962	75105158	peakID17251	Distal Intergenic	16	73892306	75092770	1200465	2	NM_001358493	-12193	Robo2
chr9	106405206	106405791	peakID44206	Distal Intergenic	9	106429411	106431568	2158	1	NM_001324533	-23620	Rpl29
chr13	35884693	35885486	peakID10863	Distal Intergenic	13	35895104	35906347	11244	2	NM_145938	20861	Rpp40
chr3	23001125	23001493	peakID26058	Distal Intergenic	3	22251370	22251607	238	1	NR_004439	749756	Rprl2
chr2	53711194	53711742	peakID23366	Distal Intergenic	2	54084093	54085552	1460	2	NM_023396	373810	Rprm
chr14	24578514	24579153	peakID12699	Distal Intergenic	14	24490753	24496960	6208	1	NM_001360586	87762	Rps24
chr7	114181144	114181961	peakID38913	Distal Intergenic	7	114046782	114117781	71000	2	NM_025846	-63364	Rras2
chr2	144014402	144014897	peakID24820	Distal Intergenic	2	143985864	144011263	25400	2	NM_133626	-3140	Rrbp1
chr7	102369645	102370086	peakID38690	Intron (NM_001374058/Stim1, intron 2 of 12)	7	102441695	102469771	28077	1	NM_009103	-71609	Rrm1
chr4	13844524	13844997	peakID28662	Intron (NM_001111026/Runx1t1, intron 4 of 10)	4	13784782	13895055	110274	1	NM_009822	59743	Runx1t1
chr4	13832967	13833373	peakID28661	Intron (NM_001111026/Runx1t1, intron 1 of 10)	4	13784782	13895055	110274	1	NM_009822	48186	Runx1t1
chr2	27746790	27747185	peakID22862	Intron (NM_011305/Rxra, intron 4 of 9)	2	27710583	27763319	52737	1	NM_001290482	36208	Rxra
chr6	100162989	100163905	peakID35769	Distal Intergenic	6	100228565	100287358	58794	2	NM_019743	123453	Rybp
chr6	100197137	100197473	peakID35772	Distal Intergenic	6	100228565	100287358	58794	2	NM_019743	89885	Rybp
chr2	113016168	113016745	peakID24232	Intron (NM_001319156/Ryr3, intron 2 of 103)	2	112631382	113217083	585702	2	NM_001319156	200338	Ryr3
chr3	115462625	115463060	peakID27602	Distal Intergenic	3	115710433	115715055	4623	2	NM_007901	251995	S1pr1
chr3	115453925	115454362	peakID27601	Distal Intergenic	3	115710433	115715055	4623	2	NM_007901	260693	S1pr1
chr2	27229365	27230236	peakID22843	Intron (NM_138665/Sardh, intron 10 of 20)	2	27188393	27247303	58911	2	NM_138665	17067	Sardh
chr3	108433366	108434148	peakID27517	Exon (NM_001204979/Sars, exon 8 of 11)	3	108424864	108445259	20396	2	NM_001204979	11111	Sars
chr5	92498680	92499485	peakID32762	Intron (NM_007644/Scarb2, intron 1 of 11)	5	92441311	92505657	64347	2	NM_007644	6172	Scarb2
chr2	65690443	65690994	peakID23531	Intron (NM_001346679/Scn2a, intron 11 of 26)	2	65668686	65767447	98762	1	NM_001346680	21758	Scn2a
chr9	119517020	119517322	peakID44536	Intron (NM_001253860/Scn5a, intron 16 of 26)	9	119483408	119562678	79271	2	NM_001253860	45356	Scn5a
chr2	152055472	152055757	peakID25043	Distal Intergenic	2	152081529	152095802	14274	1	NM_001160410	-25772	Scrt2
chr5	141325000	141325211	peakID33996	Intron (NM_177879/Sdk1, intron 1 of 44)	5	141241534	142213791	972258	1	NM_177879	83467	Sdk1
chr11	113971707	113972163	peakID7917	Intron (NM_172800/Sdk2, intron 1 of 44)	11	113780172	114067029	286858	2	NM_172800	94866	Sdk2
chr11	113981687	113982503	peakID7919	Intron (NM_172800/Sdk2, intron 1 of 44)	11	113780172	114067029	286858	2	NM_172800	84526	Sdk2
chr6	6415277	6415608	peakID34372	Distal Intergenic	6	6558275	6578658	20384	2	NM_009169	163050	Sem1
chr6	6696021	6696560	peakID34375	Distal Intergenic	6	6558275	6578658	20384	2	NM_009169	-117364	Sem1
chr5	14039110	14039488	peakID31523	Intron (NM_011348/Sema3e, intron 1 of 16)	5	14025276	14256689	231414	1	NM_011348	13835	Sema3e
chr14	31217666	31218154	peakID12828	Promoter (<=1kb)	14	31217873	31229511	11639	1	NM_001025379	0	Sema3g
chr5	93136887	93137848	peakID32791	Intron (NM_001009818/Septin11, intron 1 of 9)	5	93093416	93181378	87963	1	NM_001347377	43472	Septin11
chr11	53504874	53505515	peakID6375	Distal Intergenic	11	53519736	53544096	24361	1	NM_001252332	-14221	Septin8
chr10	57572183	57572594	peakID3914	Distal Intergenic	10	57515775	57532529	16755	2	NM_019760	-39655	Serinc1
chr2	84774640	84775482	peakID23810	Promoter (<=1kb)	2	84765360	84775429	10070	2	NM_009776	0	Serping1
chr18	79071221	79071937	peakID20908	Intron (NM_053099/Setbp1, intron 2 of 5)	18	78750378	79109391	359014	2	NM_053099	37454	Setbp1
chr18	79050758	79051490	peakID20907	Intron (NM_053099/Setbp1, intron 2 of 5)	18	78750378	79109391	359014	2	NM_053099	57901	Setbp1
chr11	47247962	47248880	peakID6227	Intron (NM_011891/Sgcd, intron 2 of 7)	11	46971079	47379325	408247	2	NM_011891	130445	Sgcd
chr17	53678608	53679079	peakID18764	Exon (NM_028232/Sgo1, exon 3 of 9)	17	53674787	53689315	14529	2	NM_028232	10236	Sgo1
chr1	89130321	89130843	peakID1266	Intron (NM_133816/Sh3bp4, intron 2 of 5)	1	89070415	89155087	84673	1	NM_133816	59907	Sh3bp4
chrX	159954421	159954688	peakID45527	Intron (NM_001135727/Sh3kbp1, intron 13 of 17)	20	159942693	159975920	33228	1	NM_001290664	11729	Sh3kbp1
chr11	32375083	32375583	peakID5969	Intron (NM_177364/Sh3pxd2b, intron 2 of 12)	11	32347840	32428188	80349	1	NM_177364	27244	Sh3pxd2b
chr10	58928954	58929462	peakID3952	Intron (NM_172788/Sh3rf3, intron 1 of 9)	10	58813359	59138916	325558	1	NM_172788	115596	Sh3rf3
chr10	58907030	58907533	peakID3950	Intron (NM_172788/Sh3rf3, intron 1 of 9)	10	58813359	59138916	325558	1	NM_172788	93672	Sh3rf3
chr4	45472583	45473728	peakID29098	Intron (NM_001033306/Shb, intron 2 of 5)	4	45423276	45530828	107553	2	NM_001033306	57100	Shb
chr10	79631399	79631726	peakID4386	Intron (NM_001024539/Shc2, intron 1 of 12)	10	79617938	79637918	19981	2	NM_001024539	6192	Shc2
chr2	122366004	122366383	peakID24429	Promoter (2-3kb)	2	122348892	122368918	20027	2	NM_001013829	2535	Shf
chr13	104148458	104148748	peakID12048	Intron (NM_001093759/Trappc13, intron 9 of 12)	13	104173721	104178459	4739	2	NM_001365338	29711	Shld3
chr3	66746635	66746983	peakID26633	Distal Intergenic	3	66971723	66978811	7089	2	NM_001302358	231828	Shox2
chr11	73213998	73214288	peakID6867	Exon (NM_029031/Shpk, exon 4 of 7)	11	73199482	73224506	25025	1	NM_029031	14517	Shpk
chr15	9135116	9135585	peakID14298	Intron (NM_013787/Skp2, intron 2 of 9)	15	9111982	9140454	28473	2	NM_013787	4869	Skp2
chr16	33493357	33493636	peakID16728	Intron (NM_011749/Zfp148, intron 7 of 8)	16	33517328	33664138	146811	1	NM_001370999	-23692	Slc12a8
chr2	165450801	165451086	peakID25363	Intron (NM_054055/Slc13a3, intron 1 of 12)	2	165405295	165473197	67903	2	NM_054055	22111	Slc13a3
chr18	78495362	78496085	peakID20898	Intron (NM_207651/Slc14a2, intron 2 of 21)	18	78146144	78596950	450807	2	NM_207651	100865	Slc14a2
chr16	36775690	36775982	peakID16781	Intron (NM_021301/Slc15a2, intron 3 of 21)	16	36750164	36784962	34799	2	NM_021301	8980	Slc15a2
chr8	69126641	69127507	peakID40857	Distal Intergenic	8	69037708	69089222	51515	2	NM_153054	-37420	Slc18a1
chr8	69133877	69134507	peakID40859	Exon (NM_001370971/Lzts1, exon 1 of 4)	8	69037708	69089222	51515	2	NM_153054	-44656	Slc18a1
chr8	69131674	69132683	peakID40858	Exon (NM_001370971/Lzts1, exon 1 of 4)	8	69037708	69089222	51515	2	NM_153054	-42453	Slc18a1
chr15	8785517	8785934	peakID14286	Distal Intergenic	15	8634124	8710807	76684	2	NM_148938	-74711	Slc1a3
chr11	20372182	20372958	peakID5757	Distal Intergenic	11	20302180	20332713	30534	2	NM_018861	-39470	Slc1a4
chr15	57567913	57568598	peakID14892	Distal Intergenic	15	57243767	57477625	233859	2	NM_172378	-90289	Slc22a22
chr12	102201510	102201929	peakID9766	Intron (NM_001362345/Slc24a4, intron 2 of 16)	12	102128727	102267133	138407	1	NM_172152	72784	Slc24a4
chr4	45452576	45453142	peakID29096	Intron (NM_001033306/Shb, intron 3 of 5)	4	45395924	45408766	12843	2	NM_001009949	-43811	Slc25a51
chr13	100874647	100874951	peakID11997	Distal Intergenic	13	100802648	100833427	30780	2	NM_022885	-41221	Slc30a5
chr13	100962834	100963401	peakID11998	Distal Intergenic	13	100802648	100833427	30780	2	NM_022885	-129408	Slc30a5
chr15	52412853	52413815	peakID14824	Distal Intergenic	15	52295553	52335798	40246	1	NM_172816	117301	Slc30a8
chr4	62292789	62293031	peakID29337	Promoter (1-2kb)	4	62291547	62298412	6866	1	NM_001290518	1243	Slc31a2
chr8	126162796	126163322	peakID42256	Intron (NM_001363500/Slc35f3, intron 2 of 7)	8	126139125	126395957	256833	1	NM_001363500	23672	Slc35f3
chr1	47119603	47120178	peakID611	Distal Intergenic	1	46807544	46925776	118233	2	NM_001356417	-193828	Slc39a10
chr11	113539513	113540091	peakID7901	Intron (NM_001166503/Slc39a11, intron 3 of 9)	11	113244855	113565815	320961	2	NM_001166503	25724	Slc39a11
chr1	45905095	45905718	peakID591	Downstream (2-3kb)	1	45908070	45925594	17525	2	NM_016917	19876	Slc40a1
chr4	53515828	53516496	peakID29220	Intron (NM_001159633/Slc44a1, intron 3 of 12)	4	53440416	53565483	125068	1	NM_001374697	75413	Slc44a1
chr3	154119133	154119578	peakID28347	Intron (NM_001081263/Slc44a5, intron 1 of 21)	3	153973436	154271720	298285	1	NM_001081263	145698	Slc44a5
chr16	35729217	35729643	peakID16768	Intron (NM_153550/Slc49a4, intron 5 of 8)	16	35694062	35769370	75309	2	NM_153550	39727	Slc49a4
chr17	54191697	54192414	peakID18770	Distal Intergenic	17	54273590	54299034	25445	2	NM_022025	106620	Slc5a7
chr6	121407393	121408039	peakID36167	Intron (NM_001033354/Iqsec3, intron 5 of 13)	6	121346697	121365773	19077	1	NM_133661	60697	Slc6a12
chr13	73701124	73701496	peakID11552	Promoter (<=1kb)	13	73679745	73700780	21036	2	NM_028878	-345	Slc6a19
chr14	54754423	54755009	peakID13220	Intron (NM_016972/Slc7a8, intron 3 of 10)	14	54722215	54781886	59672	2	NM_016972	26877	Slc7a8
chr17	81554285	81554729	peakID19285	Intron (NM_001112798/Slc8a1, intron 2 of 8)	17	81373105	81738387	365283	2	NM_001112798	183658	Slc8a1
chr17	81621128	81621548	peakID19288	Intron (NM_001112798/Slc8a1, intron 2 of 8)	17	81373105	81738387	365283	2	NM_001112798	116839	Slc8a1
chrX	56651682	56652274	peakID45013	Intron (NM_001358861/Slc9a6, intron 14 of 16)	20	56609835	56664230	54396	1	NM_172780	41848	Slc9a6
chr6	141434333	141434829	peakID36640	Intron (NM_018779/Pde3a, intron 2 of 15)	6	141524354	141570177	45824	1	NM_001177772	-89525	Slco1c1
chr7	99664502	99665152	peakID38623	Exon (NM_001252531/Slco2b1, exon 5 of 14)	7	99657804	99695809	38006	2	NM_001252531	30657	Slco2b1
chr7	74391461	74391872	peakID38168	Intron (NM_001038643/Slco3a1, intron 2 of 10)	7	74275418	74554780	279363	2	NM_001038643	162908	Slco3a1
chr1	13004946	13005558	peakID129	Distal Intergenic	1	12866550	12991135	124586	2	NM_172841	-13812	Slco5a1
chr19	41687925	41688782	peakID21941	Intron (NM_015748/Slit1, intron 4 of 36)	19	41600257	41743856	143600	2	NM_015748	55074	Slit1
chr19	41690009	41690545	peakID21942	Intron (NM_015748/Slit1, intron 4 of 36)	19	41600257	41743856	143600	2	NM_015748	53311	Slit1
chr5	47279582	47279950	peakID32211	Distal Intergenic	5	47983155	48307736	324582	1	NM_001291227	-703205	Slit2
chr14	108074508	108074814	peakID13938	Distal Intergenic	14	108909989	108914239	4251	2	NM_199065	839425	Slitrk1
chr8	79355729	79356160	peakID41155	Intron (NM_008539/Smad1, intron 3 of 6)	8	79338396	79399428	61033	2	NM_008539	43268	Smad1
chr18	76542458	76543149	peakID20862	Distal Intergenic	18	76262445	76311747	49303	1	NM_001311070	280014	Smad2
chr18	75434409	75435275	peakID20815	Exon (NM_201354/Ctif, exon 1 of 12)	18	75367365	75395934	28570	1	NM_001042660	67045	Smad7
chr1	23846159	23846684	peakID290	3' UTR	1	23844825	23909736	64912	2	NR_110972	63052	Smap1
chr1	72593377	72593970	peakID951	Intron (NM_018817/Smarcal1, intron 5 of 16)	1	72583251	72636790	53540	1	NM_018817	10127	Smarcal1
chr7	145102166	145102676	peakID39707	Distal Intergenic	7	145205823	145208119	2297	2	NM_001369202	105443	Smim38
chr17	14311734	14312427	peakID17920	Intron (NM_022315/Smoc2, intron 1 of 12)	17	14279506	14404790	125285	1	NM_022315	32229	Smoc2
chr10	46458593	46459138	peakID3794	Distal Intergenic	10	46244748	46244770	23	1	NR_028274	213846	Snord14d
chr2	154420986	154421800	peakID25124	Distal Intergenic	2	154376314	154408084	31771	2	NM_009228	-12903	Snta1
chr11	96762956	96763491	peakID7415	Distal Intergenic	11	96767549	96777555	10007	2	NM_001163389	14064	Snx11
chr12	35063676	35064078	peakID8794	Intron (NM_001014973/Snx13, intron 1 of 25)	12	35047189	35147477	100289	1	NM_001014973	16488	Snx13
chr4	59818952	59820130	peakID29323	Intron (NM_172468/Snx30, intron 1 of 8)	4	59805650	59904740	99091	1	NM_172468	13303	Snx30
chr16	10719910	10720367	peakID16274	Intron (NM_001204229/Clec16a, intron 21 of 22)	16	10783809	10785536	1728	2	NM_001271603	65169	Socs1
chr18	88746864	88747425	peakID21093	Distal Intergenic	18	88865169	88894207	29039	2	NM_018821	146782	Socs6
chr2	157063315	157063811	peakID25197	Intron (NM_001164663/Soga1, intron 1 of 14)	2	157010442	157079265	68824	2	NM_001164663	15454	Soga1
chr2	157049821	157050275	peakID25194	Intron (NM_001164663/Soga1, intron 3 of 14)	2	157010442	157079265	68824	2	NM_001164663	28990	Soga1
chr2	157069148	157070683	peakID25199	Intron (NM_001164663/Soga1, intron 1 of 14)	2	157010442	157079265	68824	2	NM_001164663	8582	Soga1
chr19	40369956	40370771	peakID21906	Intron (NM_001034964/Sorbs1, intron 5 of 21)	19	40292040	40402310	110271	2	NM_001034964	31539	Sorbs1
chr19	50766240	50766492	peakID22147	Distal Intergenic	19	50152953	50678646	525694	2	NM_001290356	-87595	Sorcs1
chrX	60825304	60825991	peakID45030	Distal Intergenic	20	60891366	60893430	2065	2	NM_009237	67439	Sox3
chrX	60853264	60853545	peakID45031	Distal Intergenic	20	60891366	60893430	2065	2	NM_009237	39885	Sox3
chr3	100004530	100005004	peakID27291	Exon (NM_028892/Spag17, exon 7 of 49)	3	99885417	100143322	257906	1	NM_028892	119114	Spag17
chr3	26845027	26845348	peakID26080	Intron (NM_027583/Spata16, intron 5 of 9)	3	26637631	26983212	345582	1	NM_029150	207397	Spata16
chr17	27712735	27713175	peakID18195	Downstream (1-2kb)	17	27714447	27728951	14505	2	NM_013891	15776	Spdef
chr10	75137187	75137514	peakID4251	Intron (NM_001081412/Bcr, intron 5 of 22)	10	75212073	75312400	100328	1	NM_153406	-74559	Specc1l
chr13	57603210	57603674	peakID11232	Intron (NM_001166464/Spock1, intron 4 of 10)	13	57421195	57908332	487138	2	NM_001166464	304658	Spock1
chr9	96989437	96990013	peakID43994	Intron (NM_145134/Spsb4, intron 2 of 2)	9	96943482	97018355	74874	2	NM_145134	28342	Spsb4
chr9	97051089	97051545	peakID43997	Distal Intergenic	9	96943482	97018355	74874	2	NM_145134	-32735	Spsb4
chr11	30161037	30161677	peakID5903	Intron (NM_175836/Sptbn1, intron 1 of 34)	11	30106843	30198257	91415	2	NM_009260	36580	Sptbn1
chr2	139311383	139311890	peakID24751	Distal Intergenic	2	139493913	139637061	143149	1	NM_001356507	-182023	Sptlc3
chr2	123349664	123350262	peakID24445	Distal Intergenic	2	122781999	122809551	27553	1	NM_021507	567666	Sqor
chr11	60256161	60256628	peakID6555	Intron (NM_001039092/Tom1l2, intron 7 of 13)	11	60199084	60222581	23498	2	NM_001358315	-33581	Srebf1
chr6	112850745	112851240	peakID35933	Intron (NM_080448/Srgap3, intron 1 of 21)	6	112717972	112947266	229295	2	NM_080448	96026	Srgap3
chr3	65455672	65456284	peakID26598	Distal Intergenic	3	65379657	65392553	12897	2	NM_026155	-63120	Ssr3
chr15	67110342	67111174	peakID15067	Intron (NM_009177/St3gal1, intron 6 of 8)	15	67102875	67176882	74008	2	NM_009177	65708	St3gal1
chr6	142938607	142938941	peakID36663	Intron (NM_011374/St8sia1, intron 1 of 4)	6	142821541	142964452	142912	2	NM_011374	25511	St8sia1
chr7	74055778	74056087	peakID38160	Distal Intergenic	7	73939120	74013682	74563	2	NM_009181	-42097	St8sia2
chr7	73954337	73954887	peakID38156	Intron (NM_009181/St8sia2, intron 5 of 5)	7	73939120	74013682	74563	2	NM_009181	58795	St8sia2
chr1	95582263	95582606	peakID1402	Distal Intergenic	1	95587682	95667594	79913	2	NM_009183	84988	St8sia4
chr5	151142109	151143637	peakID34286	Intron (NM_001163493/Stard13, intron 1 of 13)	5	151037515	151190193	152679	2	NM_001163493	46556	Stard13
chr1	52149999	52150385	peakID643	Intron (NM_001205314/Stat1, intron 18 of 24)	1	52119622	52161865	42244	1	NM_001205313	30378	Stat1
chr2	68352548	68352868	peakID23562	Intron (NM_016866/Stk39, intron 10 of 17)	2	68210447	68471981	261535	2	NM_016866	119113	Stk39
chr6	137712836	137713537	peakID36565	Distal Intergenic	6	137735082	137751930	16849	1	NM_011499	-21545	Strap
chr3	63570651	63571189	peakID26576	Distal Intergenic	3	63481095	63483906	2812	2	NM_001369306	-86746	Strit1
chr5	128987126	128987770	peakID33633	Promoter (2-3kb)	5	128984558	128990236	5679	2	NM_001359022	2466	Stx2
chr10	9957676	9958101	peakID3240	Distal Intergenic	10	9755547	9901040	145494	2	NM_001081344	-56637	Stxbp5
chr12	45013095	45013813	peakID8887	Intron (NM_144552/Stxbp6, intron 2 of 5)	12	44852486	45074483	221998	2	NM_144552	60670	Stxbp6
chr5	117031964	117032579	peakID33314	Distal Intergenic	5	117091678	117115993	24316	2	NM_001122666	83414	Suds3
chr19	46422352	46423141	peakID22065	Intron (NM_001025391/Sufu, intron 2 of 11)	19	46396896	46488804	91909	1	NM_015752	25457	Sufu
chr13	17216249	17216865	peakID10488	Intron (NM_138654/Sugct, intron 12 of 13)	13	16857475	17694765	837291	2	NM_138654	477900	Sugct
chr2	166206476	166206784	peakID25379	Distal Intergenic	2	166073899	166155683	81785	2	NM_028072	-50794	Sulf2
chr6	108145888	108146402	peakID35858	Intron (NM_145937/Sumf1, intron 6 of 8)	6	108107021	108185583	78563	2	NM_145937	39181	Sumf1
chr4	59383670	59384079	peakID29306	Intron (NM_001163288/Susd1, intron 6 of 16)	4	59314683	59438633	123951	2	NM_001163288	54554	Susd1
chr9	114110390	114110644	peakID44415	Distal Intergenic	9	114057354	114098733	41380	1	NM_001101510	53037	Susd5
chr12	80816697	80817014	peakID9373	Intron (NM_001242419/Susd6, intron 1 of 6)	12	80790532	80880833	90302	1	NM_178682	26166	Susd6
chr7	75329718	75330213	peakID38181	Exon (NR_045814/1500012K07Rik, exon 3 of 3)	7	75114895	75309262	194368	2	NM_153579	-20457	Sv2b
chr13	96175574	96176095	peakID11901	Distal Intergenic	13	95959443	96132577	173135	2	NM_029210	-42998	Sv2c
chr17	6729246	6729751	peakID17758	Intron (NM_031395/Sytl3, intron 10 of 14)	17	6705830	6738044	32215	1	NM_183368	23417	Sytl3
chr10	8037992	8038844	peakID3211	Distal Intergenic	10	7905648	7956123	50476	2	NM_138667	-81870	Tab2
chr2	179762410	179763304	peakID25725	Intron (NM_001316723/Cdh4, intron 2 of 5)	2	179912146	179976646	64501	2	NM_001081092	213342	Taf4
chr2	179828876	179829374	peakID25732	Intron (NM_001316723/Cdh4, intron 4 of 5)	2	179912146	179976646	64501	2	NM_001081092	147272	Taf4
chr15	87646163	87646972	peakID15658	Intron (NM_001252310/Tafa5, intron 1 of 3)	15	87625230	87759364	134135	1	NM_134096	20934	Tafa5
chr15	31989588	31989979	peakID14575	Distal Intergenic	15	32177289	32178294	1006	1	NM_020503	-187310	Tas2r119
chr14	101437963	101438277	peakID13843	Distal Intergenic	14	101442360	101609191	166832	2	NM_001081278	170914	Tbc1d4
chr14	101561219	101561711	peakID13846	Intron (NM_001081278/Tbc1d4, intron 1 of 18)	14	101442360	101609191	166832	2	NM_001081278	47480	Tbc1d4
chr8	83049073	83049924	peakID41214	Intron (NM_177378/Rnf150, intron 6 of 6)	8	83165352	83272940	107589	1	NM_001111304	-115428	Tbc1d9
chr9	42626224	42626770	peakID42972	Intron (NM_175481/Grik4, intron 9 of 20)	9	42412316	42472258	59943	2	NM_173038	-153967	Tbcel
chr9	42631503	42631832	peakID42973	Intron (NM_175481/Grik4, intron 8 of 20)	9	42412316	42472258	59943	2	NM_173038	-159246	Tbcel
chr3	21558020	21558616	peakID26035	Distal Intergenic	3	22076652	22216594	139943	1	NM_030732	-518036	Tbl1xr1
chr2	152180358	152180785	peakID25051	Distal Intergenic	2	152143609	152149096	5488	1	NM_009328	36750	Tcf15
chr15	82932879	82933512	peakID15512	Distal Intergenic	15	82808626	82912134	103509	2	NM_013836	-20746	Tcf20
chr19	55951487	55951682	peakID22227	Distal Intergenic	19	55895321	55933655	38335	1	NM_001142924	56167	Tcf7l2
chr8	24228158	24228567	peakID40222	Distal Intergenic	8	24437172	24438946	1775	2	NM_026931	210379	Tcim
chr17	7291965	7292543	peakID17776	Intron (NM_011299/Rps6ka2, intron 16 of 20)	17	7324660	7345860	21201	1	NM_011553	-32117	Tcp10a
chr9	110933625	110934520	peakID44367	Distal Intergenic	9	110939608	110946158	6551	2	NM_011562	11638	Tdgf1
chr11	37222141	37222368	peakID6080	Distal Intergenic	11	36006656	36944241	937586	2	NM_011856	-277901	Tenm2
chr9	85174398	85174781	peakID43761	Distal Intergenic	9	85320439	85327124	6686	2	NM_001160378	152343	Tent5a
chr4	133432519	133432900	peakID30634	Distal Intergenic	4	133480133	133487940	7808	1	NM_175307	-47233	Tent5b
chr1	15651783	15652185	peakID168	Intron (NM_001098528/Kcnb2, intron 2 of 2)	1	15805646	15844052	38407	1	NM_001286628	-153461	Terf1
chr5	118011888	118012201	peakID33342	Distal Intergenic	5	118027743	118061878	34136	1	NM_021344	-15542	Tesc
chr10	130314321	130314815	peakID5435	Distal Intergenic	10	130322852	130362642	39791	1	NM_183264	-8037	Tespa1
chr5	149428772	149429259	peakID34247	Intron (NM_027519/Medag, intron 4 of 4)	5	149439660	149470979	31320	1	NM_001310763	-10401	Tex26
chr9	106692924	106693591	peakID44223	Exon (NM_030730/Rad54l2, exon 1 of 22)	9	106658746	106685952	27207	2	NR_104459	-6973	Tex264
chr5	6590077	6590427	peakID31432	Distal Intergenic	5	7304164	7311491	7328	1	NM_027603	-713737	Tex47
chr1	186682410	186683202	peakID2888	Intron (NM_001329107/Tgfb2, intron 2 of 7)	1	186622792	186705989	83198	2	NM_001329107	22787	Tgfb2
chr12	86071458	86071752	peakID9495	Intron (NM_009368/Tgfb3, intron 1 of 6)	12	86056743	86079041	22299	2	NM_009368	7289	Tgfb3
chr13	56647962	56648774	peakID11222	Distal Intergenic	13	56609586	56639359	29774	1	NR_155548	38377	Tgfbi
chr9	116138619	116139025	peakID44452	Intron (NM_009371/Tgfbr2, intron 2 of 7)	9	116087695	116175363	87669	2	NM_009371	36338	Tgfbr2
chr17	14702707	14703118	peakID17934	Distal Intergenic	17	14665500	14694262	28763	2	NM_011581	-8446	Thbs2
chr13	92732813	92734252	peakID11832	Distal Intergenic	13	92751586	92794818	43233	2	NM_011582	60566	Thbs4
chr13	92736867	92737417	peakID11833	Distal Intergenic	13	92751586	92794818	43233	2	NM_011582	57401	Thbs4
chr2	105282423	105282946	peakID24108	Intron (NM_001159638/Them7, intron 1 of 2)	2	105224342	105379860	155519	1	NM_028747	58082	Them7
chr14	17900386	17900765	peakID12595	Intron (NM_001113417/Thrb, intron 2 of 9)	14	17981644	18038088	56445	1	NM_009380	-80879	Thrb
chr1	129005876	129006586	peakID1747	Distal Intergenic	1	129273304	130219278	945975	1	NM_172485	-266718	Thsd7b
chr1	129473480	129473751	peakID1754	Intron (NM_172485/Thsd7b, intron 2 of 27)	1	129273304	130219278	945975	1	NM_172485	200177	Thsd7b
chr1	129589402	129589828	peakID1755	Intron (NM_172485/Thsd7b, intron 2 of 27)	1	129273304	130219278	945975	1	NM_172485	316099	Thsd7b
chr17	3416562	3417023	peakID17689	Intron (NM_001122998/Tiam2, intron 3 of 26)	17	3397207	3519397	122191	1	NM_011878	19356	Tiam2
chr4	71933279	71933821	peakID29503	Distal Intergenic	4	72109945	72200893	90949	2	NM_001285529	267072	Tle1
chr4	71765042	71765570	peakID29500	Distal Intergenic	4	72109945	72200893	90949	2	NM_001285529	435323	Tle1
chr1	182908104	182908905	peakID2819	Distal Intergenic	1	182954788	182976044	21257	1	NM_016928	-45883	Tlr5
chr11	90130654	90130994	peakID7285	Distal Intergenic	11	90030348	90036505	6158	1	NM_026433	100307	Tmem100
chr9	103709639	103710071	peakID44148	Intron (NM_178638/Tmem108, intron 2 of 5)	9	103482936	103692807	209872	2	NM_001359465	-16833	Tmem108
chr16	8367283	8367568	peakID16222	Distal Intergenic	16	8409276	8425136	15861	2	NM_029070	57568	Tmem114
chr5	127336012	127336751	peakID33606	Intron (NM_175432/Tmem132c, intron 1 of 8)	5	127256860	127281623	24764	2	NR_038129	-54390	Tmem132cos
chr5	100108736	100109269	peakID32877	Intron (NM_182841/Tmem150c, intron 1 of 7)	5	100077962	100095273	17312	1	NR_045993	30775	Tmem150cos
chr1	119902137	119903460	peakID1596	Distal Intergenic	1	119907901	119913183	5283	2	NM_175106	9723	Tmem177
chr6	40071071	40071392	peakID34840	Intron (NM_001360978/Tmem178b, intron 2 of 3)	6	40110253	40255148	144896	1	NM_001004182	-38861	Tmem178b
chr10	26119554	26120183	peakID3483	Distal Intergenic	10	25991183	26079052	87870	2	NM_029881	-40503	Tmem200a
chr2	14136978	14137218	peakID22567	Intron (NM_001356337/Stam, intron 8 of 12)	2	14174524	14221993	47470	1	NM_001081310	-37306	Tmem236
chr17	86903614	86904512	peakID19397	Distal Intergenic	17	86917348	86922367	5020	1	NM_001277980	-12836	Tmem247
chr4	54371713	54372012	peakID29226	Distal Intergenic	4	53826045	53862018	35974	1	NM_028053	545669	Tmem38b
chr4	142080841	142081188	peakID30898	Intron (NM_145402/Tmem51, intron 1 of 2)	4	142084298	142088101	3804	1	NR_027137	-3110	Tmem51os1
chr4	142060397	142061225	peakID30896	Intron (NM_145402/Tmem51, intron 1 of 2)	4	142084298	142088101	3804	1	NR_027137	-23073	Tmem51os1
chr14	122957833	122958343	peakID14145	Intron (NM_001360599/Tmtc4, intron 5 of 17)	14	122918971	122983142	64172	2	NM_001360599	24799	Tmtc4
chr4	64094180	64094513	peakID29407	Distal Intergenic	4	63959785	64047015	87231	2	NM_011607	-47166	Tnc
chr1	161463628	161464079	peakID2317	Distal Intergenic	1	161494657	161505290	10634	1	NM_183391	-30578	Tnfsf18
chr7	4509801	4510385	peakID36845	Exon (NM_001277903/Tnnt1, exon 7 of 14)	7	4504570	4515975	11406	2	NM_001277903	5590	Tnnt1
chr1	159533250	159533507	peakID2284	Intron (NM_022312/Tnr, intron 1 of 22)	1	159523769	159924922	401154	1	NM_022312	9482	Tnr
chr11	8492395	8492648	peakID5600	Exon (NM_001083587/Tns3, exon 15 of 31)	11	8431652	8664535	232884	2	NM_001083587	171887	Tns3
chr8	90244730	90245121	peakID41401	Downstream (1-2kb)	8	90247112	90348252	101141	2	NM_172913	103131	Tox3
chr9	85835769	85836485	peakID43773	Distal Intergenic	9	85842380	85847055	4676	1	NM_011627	-5895	Tpbg
chr5	120560655	120561506	peakID33403	Intron (NM_145853/Tpcn1, intron 2 of 27)	5	120534157	120588613	54457	2	NM_145853	27107	Tpcn1
chr2	25266034	25266287	peakID22785	Intron (NM_175286/Tprn, intron 1 of 3)	2	25262598	25269886	7289	1	NM_175286	3437	Tprn
chr4	114459646	114460009	peakID30110	Intron (NM_001085549/Trabd2b, intron 2 of 6)	4	114406724	114615098	208375	1	NM_001085549	52923	Trabd2b
chr4	114476927	114477785	peakID30112	Intron (NM_001085549/Trabd2b, intron 2 of 6)	4	114406724	114615098	208375	1	NM_001085549	70204	Trabd2b
chr4	114448396	114448988	peakID30109	Intron (NM_001085549/Trabd2b, intron 2 of 6)	4	114406724	114615098	208375	1	NM_001085549	41673	Trabd2b
chr1	192070084	192070771	peakID3008	Exon (NM_011633/Traf5, exon 9 of 10)	1	191997203	192092599	95397	2	NM_011633	21828	Traf5
chr9	121398510	121399232	peakID44602	Intron (NM_001357972/Trak1, intron 3 of 13)	9	121403446	121474918	71473	1	NM_001357968	-4214	Trak1
chr10	114871159	114871643	peakID5068	Distal Intergenic	10	114398820	114802302	403483	2	NM_146241	-68858	Trhde
chr15	59567382	59568225	peakID14943	Intron (NM_026746/Nsmce2, intron 4 of 6)	15	59648654	59657099	8446	1	NM_144549	-80429	Trib1
chr7	105628640	105628962	peakID38737	Intron (NM_001285873/Trim3, intron 1 of 11)	7	105604463	105633571	29109	2	NM_001285873	4609	Trim3
chr4	65530952	65531404	peakID29429	Intron (NM_019514/Astn2, intron 18 of 21)	4	65604986	65616240	11255	1	NM_001161782	-73582	Trim32
chr4	65610883	65611234	peakID29432	Intron (NM_001161782/Trim32, intron 1 of 1)	4	65604986	65616240	11255	1	NM_053084	5898	Trim32
chr3	103401475	103401837	peakID27356	Distal Intergenic	3	103279293	103358770	79478	1	NM_053170	122183	Trim33
chr9	97602438	97602857	peakID44003	Intron (NM_022319/Clstn2, intron 2 of 17)	9	97349562	97369958	20397	2	NM_030219	-232481	Trim42
chr4	123050653	123051207	peakID30351	Intron (NM_025873/Trit1, intron 8 of 10)	4	123016593	123054949	38357	1	NR_151450	34061	Trit1
chr4	123053170	123053540	peakID30352	Intron (NM_025873/Trit1, intron 10 of 10)	4	123016593	123054949	38357	1	NR_151450	36578	Trit1
chr12	73241988	73242289	peakID9241	Intron (NM_008612/Mnat1, intron 7 of 7)	12	73280410	73286711	6302	2	NM_029580	44422	Trmt5
chr18	83949938	83950616	peakID21027	Distal Intergenic	18	84011627	84086465	74839	2	NM_001081300	135849	Tshz1
chr7	36667691	36668098	peakID37484	Distal Intergenic	7	36698118	36773553	75436	1	NM_172298	-30020	Tshz3
chr6	21857870	21858223	peakID34568	Distal Intergenic	6	21771391	21852533	81143	2	NM_173007	-5338	Tspan12
chr3	138784237	138784907	peakID28064	Intron (NM_019571/Tspan5, intron 1 of 7)	3	138742208	138904433	162226	1	NR_121195	42030	Tspan5
chr17	74846012	74846808	peakID19177	Intron (NM_152817/Ttc27, intron 16 of 19)	17	74717750	74863570	145821	1	NM_152817	128263	Ttc27
chr12	9150900	9151761	peakID8372	Distal Intergenic	12	9029997	9036394	6398	1	NM_029321	120904	Ttc32
chr12	99011191	99011551	peakID9684	Distal Intergenic	12	98920574	98983238	62665	1	NM_198311	90618	Ttc8
chr2	35928197	35928719	peakID23127	Intron (NM_029774/Ttll11, intron 3 of 9)	2	35751240	35979820	228581	2	NM_029774	51101	Ttll11
chr3	147157028	147157357	peakID28231	Distal Intergenic	3	146852367	146984008	131642	1	NM_001357217	304662	Ttll7
chr12	105354195	105354800	peakID9883	Intron (NR_045047/Tunar, intron 2 of 2)	12	105336993	105383930	46938	1	NR_125773	17203	Tunar
chr4	93675607	93676052	peakID29758	Distal Intergenic	4	93334148	93335511	1364	2	NM_026954	-340097	Tusc1
chr4	93551065	93551642	peakID29756	Distal Intergenic	4	93334148	93335511	1364	2	NM_026954	-215555	Tusc1
chr13	59925658	59926618	peakID11281	Distal Intergenic	13	59771879	59823147	51269	2	NM_153538	-102512	Tut7
chr4	58003753	58004059	peakID29282	Intron (NM_026132/Txndc8, intron 2 of 5)	4	57984029	58009126	25098	2	NM_026132	5067	Txndc8
chr10	87926987	87927723	peakID4681	Intron (NM_001314010/Igf1, intron 4 of 4)	10	87966671	87968017	1347	1	NR_000040	-38948	Tyms-ps
chr9	41054195	41054558	peakID42938	Intron (NM_001357412/Ubash3b, intron 1 of 13)	9	41013626	41079506	65881	2	NM_001357412	24948	Ubash3b
chr14	18586307	18586588	peakID12613	Intron (NM_001360328/Ube2e2, intron 5 of 5)	14	18282729	18331844	49116	2	NM_009455	-254464	Ube2e1
chr14	18303217	18303693	peakID12606	Intron (NM_009455/Ube2e1, intron 3 of 5)	14	18282729	18331844	49116	2	NM_009455	28151	Ube2e1
chr2	78655487	78655815	peakID23729	Distal Intergenic	2	78869047	78920583	51537	1	NM_009454	-213232	Ube2e3
chr5	148615932	148616376	peakID34210	Distal Intergenic	5	148504631	148552788	48158	2	NM_011908	-63145	Ubl3
chr1	167182104	167182550	peakID2426	Distal Intergenic	1	167226084	167285127	59044	2	NM_030724	102577	Uck2
chr1	167239787	167241099	peakID2431	Intron (NM_030724/Uck2, intron 1 of 6)	1	167226084	167285127	59044	2	NM_030724	44028	Uck2
chr5	139568074	139568520	peakID33938	Distal Intergenic	5	139543898	139548178	4281	1	NM_013702	24177	Uncx
chr11	4674611	4674946	peakID5506	Intron (NM_029291/Ascc2, intron 15 of 19)	11	4701968	4704344	2377	2	NM_001362879	29398	Uqcr10
chr6	90329956	90330384	peakID35587	Promoter (2-3kb)	6	90333289	90364548	31260	1	NM_001347329	-2905	Uroc1
chr5	146712416	146713478	peakID34154	Distal Intergenic	5	146734812	146794956	60145	2	NM_011669	81478	Usp12
chr2	6488698	6488953	peakID22433	Distal Intergenic	2	6352736	6443820	91085	1	NM_181399	135963	Usp6nl
chr2	6349315	6349698	peakID22426	Intron (NM_001080548/Usp6nl, intron 2 of 14)	2	6352736	6443820	91085	1	NM_181399	-3038	Usp6nl
chr11	93683620	93684157	peakID7328	Distal Intergenic	11	93859243	93885766	26524	2	NM_001013375	201609	Utp18
chr3	109707818	109708135	peakID27559	Distal Intergenic	3	109574007	109685694	111688	1	NM_146139	133812	Vav3
chr3	66325459	66326481	peakID26629	Distal Intergenic	3	66053558	66296837	243280	2	NM_145820	-28623	Veph1
chr3	66398256	66399023	peakID26631	Distal Intergenic	3	66053558	66296837	243280	2	NM_145820	-101420	Veph1
chr10	51961525	51961894	peakID3828	Distal Intergenic	10	52022502	52028471	5970	1	NM_001300957	-60608	Vgll2
chr19	27099929	27100410	peakID21685	Distal Intergenic	19	27216484	27254231	37748	1	NM_001347441	-116074	Vldlr
chr7	118778601	118778945	peakID39021	Intron (NM_027815/Vps35l, intron 12 of 30)	7	118740271	118841491	101221	1	NM_027815	38331	Vps35l
chr5	124043529	124044176	peakID33500	Distal Intergenic	5	124004641	124032260	27620	2	NM_177876	-11270	Vps37b
chr12	106020060	106020421	peakID9913	Intron (NM_001029843/Vrk1, intron 1 of 13)	12	106025807	106077426	51620	1	NM_001364365	-5386	Vrk1
chr10	60370116	60370553	peakID4004	3' UTR	10	60346851	60372684	25834	1	NM_028732	23266	Vsir
chr7	40906361	40907997	peakID37552	Intron (NM_021387/Vstm2b, intron 4 of 4)	7	40899278	40929968	30691	1	NM_021387	7084	Vstm2b
chr14	32894281	32894804	peakID12861	Intron (NM_001361602/Vstm4, intron 4 of 5)	14	32856756	32939491	82736	1	NM_178791	37526	Vstm4
chr12	84546713	84546994	peakID9445	Distal Intergenic	12	84569828	84595457	25630	1	NM_001301427	-22834	Vsx2
chr1	37122241	37122712	peakID457	Intron (NM_001370829/Vwa3b, intron 12 of 16)	1	37029313	37187607	158295	1	NM_001370828	92929	Vwa3b
chr14	78941751	78942066	peakID13669	Intron (NM_173758/Vwa8, intron 9 of 25)	14	78849178	79202310	353133	1	NM_027906	92574	Vwa8
chr6	13296073	13296443	peakID34454	Distal Intergenic	6	13185611	13224965	39355	2	NM_001013757	-71109	Vwde
chr4	133092292	133092890	peakID30617	Distal Intergenic	4	133130633	133198330	67698	1	NM_153423	-37743	Wasf2
chr5	146424752	146425483	peakID34147	Intron (NM_145155/Wasf3, intron 2 of 9)	5	146385006	146471125	86120	1	NM_145155	39747	Wasf3
chr12	65393684	65393951	peakID9132	Distal Intergenic	12	65225517	65228454	2938	1	NM_027614	168168	Wdr20rt
chr4	62458956	62459612	peakID29341	Intron (NM_001290521/Wdr31, intron 7 of 10)	4	62452632	62470899	18268	2	NM_001290521	11287	Wdr31
chr11	36176125	36176538	peakID6072	Intron (NM_001290702/Tenm2, intron 6 of 27)	11	35838399	35980527	142129	2	NM_170779	-195599	Wwc1
chr17	73918924	73919305	peakID19155	Intron (NM_011723/Xdh, intron 13 of 35)	17	73883895	73950196	66302	2	NM_011723	30891	Xdh
chr1	13696618	13697191	peakID145	Intron (NM_001011873/Xkr9, intron 3 of 3)	1	13668771	13701723	32953	1	NM_001011873	27848	Xkr9
chrX	48076830	48077406	peakID44956	Distal Intergenic	20	48108725	48136981	28257	1	NM_001289729	-31319	Xpnpep2
chr10	76493575	76493870	peakID4292	Intron (NM_019434/Mcm3ap, intron 16 of 28)	10	76459567	76469114	9548	2	NM_172550	-24462	Ybey
chr18	45015287	45016355	peakID20279	Distal Intergenic	18	44828665	44889720	61056	1	NM_001163013	186623	Ythdc2
chr18	84245676	84246195	peakID21035	Intron (NM_001033341/Zfp407, intron 8 of 8)	18	84088158	84097514	9357	1	NM_146090	157519	Zadh2
chr9	48760390	48760782	peakID43102	Intron (NM_001033324/Zbtb16, intron 2 of 6)	9	48651797	48835941	184145	2	NM_001033324	75159	Zbtb16
chr1	177444244	177444777	peakID2699	Promoter (<=1kb)	1	177444653	177450766	6114	1	NM_001355103	0	Zbtb18
chr2	181463025	181463786	peakID25792	Distal Intergenic	2	181410547	181459426	48880	2	NM_028125	-3600	Zbtb46
chr5	38196915	38197753	peakID32083	Downstream (2-3kb)	5	38200044	38220454	20411	2	NM_001359466	22701	Zbtb49
chr10	81142326	81143336	peakID4490	Intron (NM_010731/Zbtb7a, intron 1 of 2)	10	81136271	81151657	15387	1	NM_010731	6056	Zbtb7a
chr18	75838698	75838990	peakID20841	Intron (NM_145356/Zbtb7c, intron 1 of 4)	18	75820178	76148564	328387	1	NM_145356	18521	Zbtb7c
chr5	52786604	52786875	peakID32283	Intron (NM_001309445/Zcchc4, intron 2 of 11)	5	52783055	52824665	41611	1	NM_001308144	3550	Zcchc4
chr15	68096600	68096892	peakID15087	Intron (NM_001145888/Zfat, intron 15 of 15)	15	68083738	68258856	175119	2	NM_001145888	161964	Zfat
chr15	68194224	68194942	peakID15092	Intron (NM_001145888/Zfat, intron 3 of 15)	15	68083738	68258856	175119	2	NM_001145888	63914	Zfat
chr13	67818509	67818997	peakID11430	Exon (NR_045194/4930525G20Rik, exon 2 of 3)	13	67813816	67827000	13185	1	NM_198322	4694	Zfp273
chr5	105823043	105823558	peakID33018	Distal Intergenic	5	105876568	105915820	39253	1	NM_018759	-53010	Zfp326
chr2	77589577	77589816	peakID23715	Intron (NM_001113399/Zfp385b, intron 1 of 7)	2	77410631	77621414	210784	2	NM_001363039	31598	Zfp385b
chr18	84414281	84414944	peakID21043	Intron (NM_001033341/Zfp407, intron 4 of 8)	18	84207702	84589504	381803	2	NM_001033341	174560	Zfp407
chr8	87922927	87923394	peakID41366	Intron (NM_033327/Zfp423, intron 1 of 7)	8	87661810	87959595	297786	2	NM_033327	36201	Zfp423
chr8	87811618	87812080	peakID41362	Intron (NM_033327/Zfp423, intron 3 of 7)	8	87661810	87804439	142630	2	NM_001310520	-7180	Zfp423
chr18	5427768	5428384	peakID19586	Distal Intergenic	18	5210031	5334807	124777	2	NM_001360447	-92962	Zfp438
chr4	54758058	54758681	peakID29229	Distal Intergenic	4	54947945	55083563	135619	1	NM_172867	-189264	Zfp462
chr18	13706939	13707703	peakID19738	Intron (NM_001360804/Zfp521, intron 7 of 7)	18	13687014	13972733	285720	2	NM_001360804	265030	Zfp521
chr2	174566637	174567123	peakID25620	Distal Intergenic	2	174643534	174710830	67297	1	NM_001099328	-76411	Zfp831
chr8	106376939	106377201	peakID41700	Distal Intergenic	8	106415327	106426942	11616	1	NM_001368328	-38126	Zfp90
chr19	61048570	61049035	peakID22314	Intron (NM_018869/Grk5, intron 4 of 15)	19	61053840	61140840	87001	2	NR_131953	91805	Zfp950
chr12	111851786	111852074	peakID10069	Intron (NM_011625/Ppp1r13b, intron 4 of 16)	12	111814230	111828386	14157	1	NM_001374721	37557	Zfyve21
chr9	90978738	90979200	peakID43885	Distal Intergenic	9	91360345	91365799	5455	2	NM_009573	386599	Zic1
chr14	25478686	25479164	peakID12716	Intron (NM_001310666/Zmiz1, intron 1 of 23)	14	25459185	25666743	207559	1	NM_183208	19502	Zmiz1
chr6	54759938	54760460	peakID35051	Distal Intergenic	6	54816916	54890224	73309	1	NM_199143	-56456	Znrf2
chr16	55321950	55322243	peakID17020	Distal Intergenic	16	55225175	55283237	58063	2	NM_178720	-38714	Zpld1

## Sheet: EGF_bFGF_Neurog2+Hmgb2_MASs
EGF_bFGF_Neurog2+Hmgb2 vs EGF_bFGF_Control (MASs- 1635)
Chrom	Start	End	PeakID	annotation	geneChr	geneStart	geneEnd	geneLength	geneStrand	transcriptId	distanceToTSS	geneName
chr5	63767506	63768073	peakID32369	Intron (NM_177006/Nwd2, intron 3 of 6)	5	63812495	63899619	87125	1	NM_029554	-44422	0610040J01Rik
chr16	95814441	95815141	peakID17601	Distal Intergenic	16	95831123	95898713	67591	2	NR_040485	83572	1600002D24Rik
chr8	61386471	61387145	peakID40736	Intron (NM_021506/Sh3rf1, intron 11 of 11)	8	61281522	61288872	7351	2	NR_045475	-97600	1700001D01Rik
chr12	51001832	51002441	peakID8955	Promoter (2-3kb)	12	51005156	51062543	57388	1	NR_126468	-2715	1700008C04Rik
chr3	6865847	6866314	peakID25839	Distal Intergenic	3	6615413	6620443	5031	2	NM_027048	-245405	1700008P02Rik
chr4	39344274	39345382	peakID28953	Distal Intergenic	4	39450293	39451778	1486	1	NM_001081095	-104911	1700009N14Rik
chr7	111158765	111159349	peakID38854	Distal Intergenic	7	111117673	111122675	5003	2	NR_015573	-36091	1700012D14Rik
chr3	153416490	153416917	peakID28330	Intron (NM_011372/St6galnac3, intron 2 of 4)	3	153296502	153298649	2148	2	NR_126464	-117842	1700012D16Rik
chr11	112817877	112818814	peakID7877	Distal Intergenic	11	112822965	112825128	2164	2	NR_130164	6314	1700012H19Rik
chr5	77465295	77465713	peakID32591	Promoter (<=1kb)	5	77465488	77468857	3370	1	NR_131050	0	1700017L05Rik
chr5	77473985	77474407	peakID32592	Distal Intergenic	5	77465488	77468857	3370	1	NR_131050	8498	1700017L05Rik
chr5	78584834	78585425	peakID32602	Distal Intergenic	5	77465488	77468857	3370	1	NR_131050	1119347	1700017L05Rik
chr5	78622357	78622835	peakID32603	Distal Intergenic	5	77465488	77468857	3370	1	NR_131050	1156870	1700017L05Rik
chr10	100617256	100617813	peakID4902	Intron (NM_001081246/1700017N19Rik, intron 12 of 12)	10	100592386	100618391	26006	1	NM_001081246	24871	1700017N19Rik
chr13	35348323	35348705	peakID10853	Distal Intergenic	13	35210660	35212048	1389	2	NR_126478	-136276	1700019C18Rik
chr2	45411889	45412203	peakID23249	Distal Intergenic	2	45696605	45698447	1843	1	NR_040497	-284402	1700019E08Rik
chr9	120759713	120760076	peakID44575	Distal Intergenic	9	120913774	120915250	1477	2	NR_040742	155174	1700020M21Rik
chr9	120855587	120855937	peakID44579	Distal Intergenic	9	120913774	120915250	1477	2	NR_040742	59313	1700020M21Rik
chr10	21605016	21605849	peakID3415	Intron (NR_027968/1700020N01Rik, intron 2 of 2)	10	21593145	21622375	29231	1	NR_027968	11872	1700020N01Rik
chr2	173439043	173439630	peakID25588	Distal Intergenic	2	173522592	173528502	5911	1	NM_028158	-82962	1700021F07Rik
chr14	123990641	123991063	peakID14164	Intron (NR_045479/1700024B18Rik, intron 1 of 3)	14	123987635	124015684	28050	1	NR_045479	3007	1700024B18Rik
chr1	152165325	152165994	peakID2119	Distal Intergenic	1	151884524	152090320	205797	2	NM_197990	-75006	1700025G04Rik
chr3	83486297	83486670	peakID26832	Distal Intergenic	3	83555367	83574118	18752	2	NR_036591	87448	1700028M03Rik
chr2	171812716	171813090	peakID25520	Distal Intergenic	2	171956879	171962799	5921	2	NR_040509	149709	1700028P15Rik
chr2	171487351	171487826	peakID25516	Distal Intergenic	2	171956879	171962799	5921	2	NR_040509	474973	1700028P15Rik
chr2	171777146	171777632	peakID25518	Distal Intergenic	2	171956879	171962799	5921	2	NR_040509	185167	1700028P15Rik
chr14	118422338	118422695	peakID14022	Distal Intergenic	14	118365878	118398165	32288	1	NR_045624	56461	1700044C05Rik
chr6	147717931	147718655	peakID36757	Distal Intergenic	6	147690241	147702374	12134	1	NR_033636	27691	1700049E15Rik
chr10	71667178	71667600	peakID4206	Distal Intergenic	10	71979886	71980705	820	2	NR_003644	313105	1700049L16Rik
chr10	71832740	71832953	peakID4207	Distal Intergenic	10	71979886	71980705	820	2	NR_003644	147752	1700049L16Rik
chr6	111733787	111734328	peakID35907	Distal Intergenic	6	112210708	112212518	1811	1	NR_027865	-476380	1700054K19Rik
chr6	111865921	111866821	peakID35909	Distal Intergenic	6	112210708	112212518	1811	1	NR_027865	-343887	1700054K19Rik
chr2	8498474	8499059	peakID22455	Distal Intergenic	2	9189515	9197484	7970	1	NR_038180	-690456	1700061F12Rik
chr16	80272430	80273141	peakID17321	Distal Intergenic	16	79999376	80000544	1169	1	NM_030146	273055	1700066C05Rik
chr18	57533451	57533919	peakID20447	Promoter (<=1kb)	18	57504422	57533752	29331	2	NR_015541	0	1700066O22Rik
chr11	81658826	81659292	peakID7077	Intron (NM_001034013/Asic2, intron 1 of 9)	11	81572502	81573539	1038	2	NM_001033765	-85288	1700071K01Rik
chr6	120579900	120580594	peakID36148	Distal Intergenic	6	120554796	120574204	19409	1	NR_045733	25105	1700072O05Rik
chr15	33354459	33355020	peakID14595	Intron (NM_018755/Cpq, intron 5 of 8)	15	33405209	33405939	731	2	NR_033608	50919	1700084J12Rik
chr15	33342344	33342641	peakID14594	Intron (NM_018755/Cpq, intron 5 of 8)	15	33405209	33405939	731	2	NR_033608	63298	1700084J12Rik
chr13	26154778	26155674	peakID10713	Distal Intergenic	13	26283159	26312406	29248	2	NR_045933	156732	1700092E19Rik
chr4	146749819	146750550	peakID31003	Distal Intergenic	4	146519039	146546873	27835	2	NR_045468	-202947	1700095A21Rik
chr4	146564387	146565118	peakID30999	Distal Intergenic	4	146519039	146546873	27835	2	NR_045468	-17515	1700095A21Rik
chr5	25609925	25610296	peakID31812	Distal Intergenic	5	25530018	25531466	1449	1	NR_027388	79908	1700096K18Rik
chr8	87687042	87687870	peakID41356	Intron (NM_001310520/Zfp423, intron 4 of 5)	8	87636098	87642210	6113	2	NR_131165	-44833	1700096P03Rik
chr13	70600192	70600752	peakID11486	Intron (NM_144837/Ice1, intron 14 of 18)	13	70573241	70576104	2864	1	NR_045934	26952	1700100L14Rik
chr12	6786137	6786485	peakID8308	Distal Intergenic	12	7372039	7380330	8292	2	NR_045045	593845	1700101O22Rik
chr17	86464716	86465311	peakID19392	Intron (NM_011104/Prkce, intron 2 of 14)	17	86285167	86287178	2012	2	NR_045435	-177539	2010106C02Rik
chr17	86231769	86232042	peakID19383	Intron (NM_011104/Prkce, intron 1 of 14)	17	86285167	86287178	2012	2	NR_045435	55136	2010106C02Rik
chr18	57638421	57639011	peakID20449	Promoter (<=1kb)	18	57632079	57638585	6507	2	NR_045360	0	2210409D07Rik
chr4	3626706	3626973	peakID28468	Distal Intergenic	4	3656506	3663108	6603	1	NR_040643	-29533	2210414B05Rik
chr8	26593671	26594364	peakID40280	Distal Intergenic	8	26814597	26824423	9827	2	NR_045904	230059	2310008N11Rik
chr13	99058509	99058983	peakID11953	Distal Intergenic	13	99076528	99087921	11394	2	NR_045495	28938	2310020H05Rik
chr16	88635059	88635547	peakID17422	Distal Intergenic	16	88626788	88627666	879	2	NM_027173	-7394	2310079G19Rik
chr5	124334369	124334785	peakID33512	Intron (NM_028310/2810006K23Rik, intron 1 of 1)	5	124328089	124341852	13764	1	NM_001134717	6281	2810006K23Rik
chr11	28692849	28693220	peakID5875	Exon (NR_045906/2810471M01Rik, exon 3 of 3)	11	28681564	28693276	11713	1	NR_045906	11286	2810471M01Rik
chr11	28693376	28693855	peakID5876	Distal Intergenic	11	28681564	28693276	11713	1	NR_045906	11813	2810471M01Rik
chr9	46636292	46636967	peakID43068	Distal Intergenic	9	46913603	46927366	13764	1	NR_015605	-276636	2900052N01Rik
chr1	118434731	118435494	peakID1555	Intron (NM_001293300/Clasp1, intron 2 of 40)	1	118458669	118459265	597	2	NR_027901	23771	2900060B14Rik
chr9	112454670	112455137	peakID44389	Distal Intergenic	9	112256574	112348925	92352	1	NR_033433	198097	2900079G21Rik
chr7	124867874	124868583	peakID39160	Distal Intergenic	7	124625670	124708935	83266	2	NR_045907	-158940	3100003L05Rik
chr13	111232505	111232840	peakID12167	Distal Intergenic	13	111211469	111229431	17963	2	NR_045908	-3075	3110015C05Rik
chr1	151250684	151251430	peakID2101	Distal Intergenic	1	151204121	151205796	1676	1	NM_001372355	46564	3110040M04Rik
chr12	88403550	88404107	peakID9549	Intron (NM_001277296/Adck1, intron 4 of 10)	12	88365314	88377323	12010	2	NR_045888	-26228	3200001D21Rik
chr2	93030049	93030476	peakID23926	Promoter (<=1kb)	2	93029348	93033445	4098	1	NR_110333	702	4631405J19Rik
chr16	11670350	11670895	peakID16309	Intron (NM_028964/Snx29, intron 18 of 20)	16	11779702	11781501	1800	1	NR_126430	-108807	4833415N18Rik
chr9	45592378	45592725	peakID43041	Intron (NM_001081270/Dscaml1, intron 3 of 32)	9	45416626	45431232	14607	2	NR_040732	-161147	4833428L15Rik
chr13	113555289	113555753	peakID12211	Distal Intergenic	13	113446288	113502844	56557	2	NR_045501	-52446	4921509O07Rik
chr15	18052668	18053128	peakID14382	Distal Intergenic	15	18078137	18369627	291491	2	NR_045711	316499	4921515E04Rik
chr16	52981242	52981385	peakID17012	Distal Intergenic	16	52799508	52815744	16237	2	NR_040495	-165499	4930404A05Rik
chr16	52892883	52893174	peakID17011	Distal Intergenic	16	52799508	52815744	16237	2	NR_040495	-77140	4930404A05Rik
chr12	38303886	38304123	peakID8823	Intron (NM_001361688/Dgkb, intron 19 of 24)	12	38552809	38614521	61713	2	NR_045943	310398	4930428E07Rik
chr5	45097998	45098434	peakID32189	Intron (NR_131933/D5Ertd615e, intron 5 of 5)	5	44966201	44978805	12605	1	NR_073013	131798	4930431F12Rik
chr14	76740032	76740614	peakID13638	Distal Intergenic	14	76760131	76762215	2085	1	NR_153763	-19517	4930431P22Rik
chr3	18715770	18716082	peakID25991	Distal Intergenic	3	18468285	18480477	12193	2	NR_040544	-235294	4930433B08Rik
chr3	18695479	18695731	peakID25990	Distal Intergenic	3	18468285	18480477	12193	2	NR_040544	-215003	4930433B08Rik
chr1	94503544	94504364	peakID1394	Distal Intergenic	1	94797442	94802472	5031	1	NR_040473	-293078	4930440C22Rik
chr7	71705396	71705859	peakID38116	Distal Intergenic	7	71909695	71939191	29497	1	NR_130995	-203836	4930441H08Rik
chr12	14665741	14666320	peakID8465	Distal Intergenic	12	14996389	15050389	54001	2	NR_045960	384069	4930448C13Rik
chr1	41888180	41888544	peakID529	Distal Intergenic	1	41167560	41181252	13693	2	NR_040475	-706929	4930448I06Rik
chr10	96190372	96191103	peakID4836	Distal Intergenic	10	96226207	96248708	22502	1	NR_110448	-35104	4930459C07Rik
chr10	84467460	84468230	peakID4610	Distal Intergenic	10	84488293	84497676	9384	1	NR_108059	-20063	4930463O16Rik
chr17	14505423	14505781	peakID17925	Distal Intergenic	17	14389107	14398942	9836	2	NR_027986	-106482	4930474M22Rik
chr9	68486561	68486949	peakID43491	Intron (NR_040737/4930502A04Rik, intron 3 of 3)	9	68470902	68520200	49299	2	NR_040737	33251	4930502A04Rik
chr14	33820415	33821267	peakID12876	Distal Intergenic	14	33809760	33811283	1524	2	NR_131114	-9133	4930503F20Rik
chr1	194160776	194161652	peakID3067	Distal Intergenic	1	194212187	194222759	10573	2	NR_040477	61107	4930503O07Rik
chr15	69413518	69414025	peakID15110	Distal Intergenic	15	69270533	69274718	4186	1	NR_130983	142986	4930504C09Rik
chr2	16738213	16738531	peakID22603	Intron (NM_026162/Plxdc2, intron 13 of 13)	2	16918678	17013726	95049	2	NR_040632	275195	4930515L03Rik
chr2	124130991	124131401	peakID24452	Promoter (1-2kb)	2	124123636	124129956	6321	2	NR_040611	-1036	4930517E11Rik
chr9	100194593	100195211	peakID44063	Distal Intergenic	9	100022300	100034670	12371	1	NR_040763	172294	4930519F24Rik
chr6	19282836	19283273	peakID34549	Distal Intergenic	6	19247899	19278843	30945	2	NR_126084	-3994	4930524B17Rik
chr14	114222192	114222588	peakID13969	Distal Intergenic	14	114831965	114861327	29363	1	NR_045661	-609377	4930524C18Rik
chr7	74862682	74863190	peakID38177	Distal Intergenic	7	75030211	75075166	44956	1	NR_131122	-167021	4930533N22Rik
chr3	134605306	134605894	peakID27983	Distal Intergenic	3	134404143	134423635	19493	2	NR_040600	-181672	4930539C22Rik
chr3	13725506	13725829	peakID25941	Intron (NM_001163328/Ralyl, intron 1 of 8)	3	13597139	13652865	55727	2	NR_040598	-72642	4930539N22Rik
chr18	17770884	17771160	peakID19795	Distal Intergenic	18	17568746	17580990	12245	2	NR_045374	-189895	4930545E07Rik
chr2	135278467	135278830	peakID24680	Intron (NM_001145830/Plcb1, intron 9 of 31)	2	135169573	135215616	46044	2	NR_040517	-62852	4930545L23Rik
chr4	27418567	27418843	peakID28831	Distal Intergenic	4	26635820	26705449	69630	2	NR_040656	-713119	4930548K13Rik
chr4	27425958	27426192	peakID28832	Distal Intergenic	4	26635820	26705449	69630	2	NR_040656	-720510	4930548K13Rik
chr9	84548048	84548596	peakID43758	Distal Intergenic	9	84774398	84784351	9954	1	NR_040739	-225802	4930554C24Rik
chr2	151773508	151773896	peakID25030	Distal Intergenic	2	151747578	151751465	3888	2	NR_138569	-22044	4930556L07Rik
chr12	93088071	93088472	peakID9620	Distal Intergenic	12	93416457	93444823	28367	2	NR_126436	356351	4930559C10Rik
chr12	93221258	93221530	peakID9621	Distal Intergenic	12	93416457	93444823	28367	2	NR_126436	223293	4930559C10Rik
chr5	131650501	131650839	peakID33713	Intron (NM_001363480/Auts2, intron 5 of 18)	5	131880269	131883768	3500	1	NR_040704	-229430	4930563F08Rik
chr9	13173415	13173790	peakID42452	Distal Intergenic	9	13091267	13105855	14589	2	NR_040755	-67561	4930568E12Rik
chr9	12925679	12926158	peakID42451	Distal Intergenic	9	13091267	13105855	14589	2	NR_040755	179697	4930568E12Rik
chr3	156305122	156305494	peakID28386	Distal Intergenic	3	156546753	156561687	14935	2	NR_040399	256193	4930570G19Rik
chr2	52248258	52248801	peakID23336	Intron (NM_010889/Neb, intron 65 of 156)	2	52291002	52315240	24239	1	NR_040620	-42201	4930573O16Rik
chr10	27127428	27127788	peakID3500	Intron (NM_008481/Lama2, intron 34 of 63)	10	27389866	27397225	7360	1	NR_131034	-262078	4930579H20Rik
chr10	116756301	116756546	peakID5103	Distal Intergenic	10	116729253	116739760	10508	1	NR_131036	27049	4930579P08Rik
chr2	124258018	124258540	peakID24455	Intron (NM_001290997/Sema6d, intron 2 of 20)	2	124217679	124222358	4680	2	NR_040612	-35661	4930583P06Rik
chr1	141104007	141104283	peakID2020	Distal Intergenic	1	140570176	140656402	86227	2	NR_040604	-447606	4930590L20Rik
chr11	29924180	29924790	peakID5901	Intron (NM_146016/Eml6, intron 2 of 41)	11	29822395	29825668	3274	2	NM_176829	-98513	4931440F15Rik
chr17	53718500	53718937	peakID18767	Promoter (1-2kb)	17	53716509	53733843	17335	1	NR_073205	1992	4932415M13Rik
chr8	103535035	103535305	peakID41596	Distal Intergenic	8	103603799	103680382	76584	1	NR_045730	-68494	4933400L20Rik
chr5	60599677	60600515	peakID32353	Distal Intergenic	5	59963119	59986002	22884	2	NR_040683	-613676	4933402J10Rik
chr10	75465775	75466479	peakID4264	Distal Intergenic	10	75449510	75463104	13595	1	NR_045841	16266	4933407G14Rik
chr8	114294994	114295370	peakID41874	Intron (NM_173016/Vat1l, intron 7 of 8)	8	114341161	114351478	10318	2	NR_045831	56108	4933408N05Rik
chr8	114306269	114306633	peakID41875	Intron (NM_173016/Vat1l, intron 7 of 8)	8	114341161	114351478	10318	2	NR_045831	44845	4933408N05Rik
chr2	159866348	159866710	peakID25249	Distal Intergenic	2	159947341	159981289	33949	1	NR_040498	-80631	4933416E03Rik
chr13	69933388	69934048	peakID11477	Distal Intergenic	13	69959833	69963437	3605	1	NR_138559	-25785	4933416O17Rik
chr9	35335824	35336741	peakID42832	Distal Intergenic	9	35281105	35285423	4319	1	NR_040715	54720	4933422A05Rik
chrX	139134022	139134424	peakID45410	Distal Intergenic	20	139179228	139181009	1782	1	NM_001357856	-44804	4933428M09Rik
chr4	62541859	62542183	peakID29347	Exon (NM_001356420/4933430I17Rik, exon 8 of 15)	4	62525643	62547993	22351	1	NM_001356422	16217	4933430I17Rik
chr11	24473420	24473932	peakID5848	Distal Intergenic	11	24481909	24569951	88043	1	NR_045857	-7977	4933430M04Rik
chr7	121522129	121522646	peakID39097	Distal Intergenic	7	121587386	121589836	2451	2	NR_102286	67190	4933432K03Rik
chr8	30227435	30227719	peakID40328	Distal Intergenic	8	30568395	30575573	7179	1	NR_045856	-340676	4933433F19Rik
chr4	147086335	147087034	peakID31006	Distal Intergenic	4	147063366	147068436	5071	2	NR_045446	-17900	4933438K21Rik
chr7	125187296	125187660	peakID39165	Distal Intergenic	7	125331782	125349786	18005	2	NR_045803	162126	4933440M02Rik
chr6	112311274	112311993	peakID35920	Intron (NM_144799/Lmcd1, intron 3 of 5)	6	112286794	112290319	3526	2	NR_045987	-20956	5031434C07Rik
chr8	35933258	35934129	peakID40423	Distal Intergenic	8	35864085	35882957	18873	2	NR_046181	-50302	5430403N17Rik
chr3	38299262	38299933	peakID26278	Distal Intergenic	3	38203151	38208119	4969	2	NR_040541	-91144	5430434I15Rik
chr4	84017140	84017500	peakID29623	Distal Intergenic	4	84042040	84044879	2840	2	NR_130998	27379	6030471H07Rik
chr8	120151152	120151665	peakID42011	Exon (NM_001163762/6430548M08Rik, exon 5 of 8)	8	120144929	120165307	20379	1	NM_001163760	6224	6430548M08Rik
chr13	99412525	99413045	peakID11964	Promoter (<=1kb)	13	99410836	99412826	1991	2	NR_015515	0	6430562O15Rik
chr5	52616434	52616941	peakID32278	Promoter (2-3kb)	5	52607550	52619011	11462	2	NR_045738	2070	8030423F21Rik
chr13	70883956	70884405	peakID11500	Promoter (1-2kb)	13	70882948	70884503	1556	1	NR_157373	1009	8030423J24Rik
chr16	72222014	72222487	peakID17225	Distal Intergenic	16	72226383	72234327	7945	2	NR_131115	11840	8030451O07Rik
chr18	14320221	14320632	peakID19750	Distal Intergenic	18	14232306	14278542	46237	1	NR_045373	87916	8430422H06Rik
chr18	14202181	14202495	peakID19749	Distal Intergenic	18	14232306	14278542	46237	1	NR_045373	-29811	8430422H06Rik
chr2	35898787	35899156	peakID23126	Intron (NM_029774/Ttll11, intron 4 of 9)	2	35819190	35823385	4196	1	NR_040618	79598	9030204H09Rik
chr7	49087093	49087516	peakID37757	Intron (NM_001111016/Nav2, intron 2 of 38)	7	49121937	49162158	40222	2	NR_154465	74642	9130015G15Rik
chr18	47434985	47435332	peakID20328	Distal Intergenic	18	47452668	47470868	18201	1	NR_033453	-17336	9130209A04Rik
chr13	81264440	81264768	peakID11681	Intron (NM_054053/Adgrv1, intron 85 of 89)	13	80964074	81079857	115784	1	NR_015587	300367	9330111N05Rik
chr1	188077548	188078080	peakID2915	Intron (NM_001243792/Esrrg, intron 4 of 7)	1	188006576	188008990	2415	2	NR_038007	-68559	9330162B11Rik
chr3	155662121	155662783	peakID28381	Distal Intergenic	3	155976354	156008592	32239	1	NR_040553	-313571	9330178D15Rik
chr2	82599788	82600269	peakID23768	Distal Intergenic	2	82375360	82392202	16843	2	NR_152125	-207587	A130030D18Rik
chr8	120289392	120290132	peakID42023	Distal Intergenic	8	120204434	120228230	23797	2	NR_110496	-61163	A330074K22Rik
chr8	120264701	120265862	peakID42020	Distal Intergenic	8	120204434	120228230	23797	2	NR_110496	-36472	A330074K22Rik
chr7	61982215	61982686	peakID37918	Promoter (<=1kb)	7	61943901	61982303	38403	2	NR_015599	0	A330076H08Rik
chr18	46112788	46113448	peakID20299	Distal Intergenic	18	45683487	46045260	361774	2	NR_040342	-67529	A330093E20Rik
chr7	83312215	83312632	peakID38337	Distal Intergenic	7	83148470	83179438	30969	1	NM_177895	163746	A530021J07Rik
chr7	83201826	83202749	peakID38334	Distal Intergenic	7	83148470	83179438	30969	1	NM_177895	53357	A530021J07Rik
chr7	83237992	83238468	peakID38335	Distal Intergenic	7	83148470	83179438	30969	1	NM_177895	89523	A530021J07Rik
chr2	113980593	113981064	peakID24257	Distal Intergenic	2	114013565	114032292	18728	1	NR_028423	-32501	A530058N18Rik
chr1	11458212	11458904	peakID110	Intron (NM_001160370/A830018L16Rik, intron 1 of 6)	1	11414105	11975902	561798	1	NM_177173	44108	A830018L16Rik
chr3	143158459	143158998	peakID28140	Distal Intergenic	3	143243055	143257996	14942	1	NR_040551	-84057	A830019L24Rik
chr3	15053994	15054464	peakID25962	Distal Intergenic	3	14971201	15002727	31527	1	NR_040550	82794	A930001A20Rik
chr16	19884014	19884498	peakID16489	Promoter (<=1kb)	16	19876568	19884274	7707	2	NR_015488	0	A930003A15Rik
chr6	11353685	11353918	peakID34432	Distal Intergenic	6	10971468	10974378	2911	2	NR_033776	-379308	AA545190
chr5	125487547	125488488	peakID33580	Intron (NM_030210/Aacs, intron 3 of 17)	5	125475873	125517405	41533	1	NM_030210	11675	Aacs
chr15	52161533	52162234	peakID14820	Distal Intergenic	15	52040107	52045722	5616	1	NM_175503	121427	Aard
chr11	9717990	9718235	peakID5629	Distal Intergenic	11	9191942	9684259	492318	1	NM_178259	526049	Abca13
chr16	14377311	14377700	peakID16364	Intron (NM_008576/Abcc1, intron 1 of 30)	16	14361558	14474878	113321	1	NM_008576	15754	Abcc1
chr15	91373270	91373563	peakID15734	Intron (NM_001033633/Slc2a13, intron 4 of 9)	15	91145871	91192007	46137	2	NM_011994	-181264	Abcd2
chr15	91377045	91377532	peakID15735	Intron (NM_001033633/Slc2a13, intron 4 of 9)	15	91145871	91192007	46137	2	NM_011994	-185039	Abcd2
chr15	42068092	42068712	peakID14725	Distal Intergenic	15	41865293	41869720	4428	2	NM_175456	-198373	Abra
chr6	88800627	88801072	peakID35549	Intron (NM_001166249/Mgll, intron 3 of 7)	6	88835914	88841935	6022	2	NM_001362152	40863	Abtb1
chr9	104375421	104376118	peakID44160	Distal Intergenic	9	104299000	104337722	38723	2	NM_019807	-37700	Acpp
chr10	107094487	107094946	peakID4949	Intron (NM_001142804/Acss3, intron 1 of 15)	10	106933517	107123637	190121	2	NM_001142804	28691	Acss3
chr1	125236736	125237523	peakID1667	Distal Intergenic	1	125392905	125435727	42823	2	NM_001205385	198204	Actr3
chrX	47068464	47068776	peakID44949	Distal Intergenic	20	46329007	46330345	1339	1	NM_028514	739458	Actrt1
chr2	48123727	48123973	peakID23271	Distal Intergenic	2	48814109	48903264	89156	1	NM_007396	-690136	Acvr2a
chr2	48538663	48539344	peakID23277	Distal Intergenic	2	48814109	48903264	89156	1	NM_007396	-274765	Acvr2a
chr15	11173981	11174447	peakID14330	Intron (NM_175501/Adamts12, intron 3 of 23)	15	11064773	11349232	284460	1	NM_175501	109209	Adamts12
chr5	90033017	90033500	peakID32709	Distal Intergenic	5	89673841	89883334	209494	2	NM_177872	-149684	Adamts3
chr13	104499658	104500076	peakID12056	Distal Intergenic	13	104287835	104496695	208861	1	NR_136938	211824	Adamts6
chr13	104453273	104453555	peakID12053	Intron (NM_001081020/Adamts6, intron 20 of 24)	13	104287835	104496695	208861	1	NR_136938	165439	Adamts6
chr13	104509882	104510605	peakID12057	Distal Intergenic	13	104287835	104496695	208861	1	NR_136938	222048	Adamts6
chr9	90204334	90204927	peakID43877	Exon (NM_194334/Tbc1d2b, exon 1 of 13)	9	90162978	90200102	37125	1	NM_001326351	41357	Adamts7
chr4	86189878	86190355	peakID29648	Intron (NM_029967/Adamtsl1, intron 4 of 27)	4	86053975	86428382	374408	1	NM_001368621	135904	Adamtsl1
chr17	93409317	93409745	peakID19512	Distal Intergenic	17	93199168	93206537	7370	1	NM_009625	210150	Adcyap1
chr10	10397924	10398229	peakID3249	Intron (NM_001127353/Adgb, intron 20 of 36)	10	10335703	10472399	136697	2	NM_001127353	74170	Adgb
chr8	94981863	94982325	peakID41509	Promoter (2-3kb)	8	94984399	95014208	29810	1	NM_018882	-2074	Adgrg1
chr10	14470994	14471374	peakID3323	Intron (NM_001002268/Adgrg6, intron 2 of 24)	10	14402585	14545036	142452	2	NM_001002268	73662	Adgrg6
chr5	80779927	80780366	peakID32610	Distal Intergenic	5	81020571	81802142	781572	1	NM_001347367	-240205	Adgrl3
chr5	80700931	80701300	peakID32609	Distal Intergenic	5	81020571	81802142	781572	1	NM_001347367	-319271	Adgrl3
chr3	151366152	151367022	peakID28270	Distal Intergenic	3	151437882	151545081	107200	1	NM_133222	-70860	Adgrl4
chr3	151293999	151294772	peakID28268	Distal Intergenic	3	151437882	151545081	107200	1	NM_133222	-143110	Adgrl4
chr11	43958619	43959240	peakID6168	Distal Intergenic	11	43774605	43901237	126633	2	NM_001284381	-57383	Adra1b
chr11	43796014	43796317	peakID6160	Intron (NM_007416/Adra1b, intron 1 of 1)	11	43774605	43836489	61885	2	NM_007416	40172	Adra1b
chr2	180154674	180155460	peakID25753	Exon (NM_144500/Osbpl2, exon 11 of 14)	2	180171588	180176283	4696	1	NM_019822	-16128	Adrm1
chr6	140890071	140890447	peakID36622	Distal Intergenic	6	140626885	140655481	28597	1	NM_001309436	263187	Aebp2
chr6	140731433	140731707	peakID36617	Distal Intergenic	6	140626885	140655481	28597	1	NM_001309436	104549	Aebp2
chr5	35920137	35920449	peakID32023	Intron (NM_027373/Afap1, intron 1 of 16)	5	35893319	36003922	110604	1	NM_027373	26819	Afap1
chr5	36006610	36007062	peakID32027	Distal Intergenic	5	35893319	36003922	110604	1	NM_027373	113292	Afap1
chr17	13703226	13703982	peakID17902	Distal Intergenic	17	13760541	13905794	145254	1	NM_010806	-56559	Afdn
chr17	13681067	13681460	peakID17898	Distal Intergenic	17	13760541	13905794	145254	1	NM_010806	-79081	Afdn
chr7	77128904	77129495	peakID38210	Distal Intergenic	7	76229887	77124698	894812	1	NM_001199224	899018	Agbl1
chr7	76788409	76789250	peakID38209	Intron (NM_001199224/Agbl1, intron 21 of 22)	7	76229887	77124698	894812	1	NM_001199224	558523	Agbl1
chr12	37335031	37335440	peakID8818	Intron (NM_178767/Agmo, intron 3 of 12)	12	37241639	37581932	340294	1	NM_178767	93393	Agmo
chr7	89456334	89456697	peakID38417	Distal Intergenic	7	89426306	89432077	5772	1	NR_102276	30029	AI314278
chr7	89464103	89464607	peakID38418	Distal Intergenic	7	89426306	89432077	5772	1	NR_102276	37798	AI314278
chr4	53264877	53265193	peakID29214	Promoter (<=1kb)	4	53261356	53265492	4137	2	NR_033140	299	AI427809
chr3	154414583	154414923	peakID28354	Distal Intergenic	3	154330821	154334687	3867	1	NR_040387	83763	AI606473
chr2	147332833	147333173	peakID24909	Distal Intergenic	2	147361543	147362793	1251	2	NR_040330	29620	AI646519
chr4	101423074	101423362	peakID29896	Intron (NM_001177602/Ak4, intron 2 of 5)	4	101419703	101467771	48069	1	NM_009647	3372	Ak4
chr12	52847858	52848403	peakID8985	Intron (NM_198111/Akap6, intron 2 of 13)	12	52699383	53151015	451633	1	NM_198111	148476	Akap6
chr12	52671467	52671755	peakID8981	Distal Intergenic	12	52699383	53151015	451633	1	NM_198111	-27628	Akap6
chr3	108770565	108771418	peakID27529	Intron (NM_177859/Aknad1, intron 6 of 11)	3	108739658	108782309	42652	1	NM_177859	30908	Aknad1
chr13	4032417	4032897	peakID10273	Distal Intergenic	13	4059591	4090422	30832	1	NM_134072	-26694	Akr1c14
chr6	37658050	37658542	peakID34791	Distal Intergenic	6	37530173	37568815	38643	1	NM_145364	127878	Akr1d1
chr1	177150346	177150940	peakID2692	Intron (NM_011785/Akt3, intron 1 of 12)	1	177020076	177248767	228692	2	NM_011785	97827	Akt3
chr4	49559723	49560356	peakID29179	Distal Intergenic	4	49535993	49549546	13554	2	NM_144903	-10178	Aldob
chr2	93693231	93693750	peakID23948	Downstream (1-2kb)	2	93642434	93681339	38906	1	NM_007442	50798	Alx4
chr6	149174863	149175526	peakID36785	Intron (NM_001113424/Amn1, intron 3 of 6)	6	149157577	149188712	31136	2	NM_001113424	13186	Amn1
chr7	110762757	110763071	peakID38841	Distal Intergenic	7	110768206	110812408	44203	1	NM_001276301	-5135	Ampd3
chr13	18956176	18956373	peakID10518	Intron (NM_001289546/Amph, intron 1 of 20)	13	18948351	19150919	202569	1	NM_175007	7826	Amph
chr3	112699673	112700022	peakID27580	Distal Intergenic	3	113147656	113156727	9072	2	NM_001190403	456705	Amy2b
chr15	42309677	42309987	peakID14728	Distal Intergenic	15	42424667	42676977	252311	2	NM_001286062	366990	Angpt1
chr9	65541520	65542035	peakID43437	Distal Intergenic	9	65488471	65520219	31749	2	NM_001370871	-21302	Ankdd1a
chr11	89619971	89620376	peakID7274	Intron (NM_001327810/Ankfn1, intron 2 of 19)	11	89390223	89696936	306714	2	NM_001327810	76560	Ankfn1
chr2	11853567	11853896	peakID22522	Distal Intergenic	2	11777753	11790323	12571	1	NR_156442	75815	Ankrd16
chr1	54922478	54923021	peakID691	Intron (NM_001081433/Ankrd44, intron 1 of 27)	1	54645340	54926387	281048	2	NM_001081433	3366	Ankrd44
chr10	89257343	89257954	peakID4701	Promoter (<=1kb)	10	88948994	89257790	308797	2	NM_001277188	0	Ano4
chr6	87276812	87277857	peakID35507	Intron (NM_054041/Antxr1, intron 8 of 17)	6	87133853	87335775	201923	2	NM_054041	57918	Antxr1
chr13	20635454	20636072	peakID10550	Distal Intergenic	13	20794113	20851907	57795	1	NM_001281854	-158041	Aoah
chr14	48978907	48979408	peakID13100	Distal Intergenic	14	49066549	49087723	21175	1	NM_144535	-87141	Ap5m1
chr10	90966811	90967178	peakID4735	3' UTR	10	90989311	91082743	93433	2	NM_001042558	115565	Apaf1
chr7	64451517	64451800	peakID37977	Distal Intergenic	7	64501706	64753876	252171	1	NM_007461	-49906	Apba2
chr6	55320739	55321343	peakID35065	Distal Intergenic	6	55336299	55348555	12257	1	NM_007472	-14956	Aqp1
chrX	98452090	98452311	peakID45226	Distal Intergenic	20	98148757	98323218	174462	1	NM_013476	303334	Ar
chr5	62739693	62740357	peakID32357	Intron (NM_178407/Arap2, intron 2 of 32)	5	62602446	62766177	163732	2	NM_178407	25820	Arap2
chr8	8870502	8870898	peakID39828	Distal Intergenic	8	8666576	8690537	23962	2	NM_176849	-179966	Arglu1
chr8	77210281	77210604	peakID41107	Intron (NM_001083906/Nr3c2, intron 6 of 8)	8	77250366	77452089	201724	2	NM_001363419	241485	Arhgap10
chr2	43817234	43817528	peakID23231	Intron (NM_001301832/Arhgap15, intron 2 of 14)	2	43787355	44387623	600269	1	NM_001364029	29880	Arhgap15
chr2	44333319	44333599	peakID23234	Intron (NM_001301832/Arhgap15, intron 14 of 14)	2	44059238	44065324	6087	2	NR_040622	-267996	Arhgap15os
chr5	102520562	102521072	peakID32925	Intron (NM_029270/Arhgap24, intron 1 of 9)	5	102481391	102897937	416547	1	NM_146161	39172	Arhgap24
chr5	102687658	102688040	peakID32928	Intron (NM_029270/Arhgap24, intron 3 of 9)	5	102768810	102897937	129128	1	NM_001286468	-80770	Arhgap24
chr18	39030673	39031377	peakID20191	Intron (NM_001361073/Arhgap26, intron 1 of 21)	18	38993153	39376285	383133	1	NM_001374831	37521	Arhgap26
chr7	24919720	24920072	peakID37168	Exon (NM_001130150/Arhgef1, exon 16 of 31)	7	24904346	24926591	22246	1	NM_001130152	15375	Arhgef1
chr4	140610774	140611182	peakID30828	Intron (NM_001112723/Arhgef10l, intron 3 of 26)	4	140514485	140648756	134272	2	NM_001112723	37574	Arhgef10l
chr2	53436974	53437818	peakID23365	Distal Intergenic	2	53192084	53219221	27138	1	NM_022989	244891	Arl6ip6
chr7	84449170	84449421	peakID38374	Distal Intergenic	7	84246275	84410038	163764	2	NM_007488	-39133	Arnt2
chr11	109530111	109530573	peakID7821	Intron (NM_028710/Arsg, intron 8 of 13)	11	109543711	109573329	29619	1	NM_001166177	-13138	Arsg
chr3	126363517	126364140	peakID27809	Promoter (<=1kb)	3	126363852	126440374	76523	1	NM_173451	0	Arsj
chr15	64622564	64623091	peakID15023	Distal Intergenic	15	64086840	64382919	296080	2	NM_010026	-239646	Asap1
chr10	53612269	53612536	peakID3863	Intron (NM_027830/Mcm9, intron 6 of 12)	10	53596961	53609215	12255	1	NM_025541	15309	Asf1a
chr4	66215346	66215730	peakID29439	Intron (NM_019514/Astn2, intron 2 of 21)	4	65380803	66404483	1023681	2	NM_019514	188753	Astn2
chr14	47535111	47535503	peakID13074	Distal Intergenic	14	47540893	47568434	27542	2	NM_172599	32931	Atg14
chrX	141150792	141152329	peakID45430	Intron (NM_174875/Atg4a, intron 9 of 12)	20	140956907	141164270	207364	1	NM_174875	193886	Atg4a
chr1	71540486	71540854	peakID922	Distal Intergenic	1	71557156	71579403	22248	1	NM_026195	-16302	Atic
chr6	64540105	64540501	peakID35169	Intron (NM_008167/Grid2, intron 14 of 15)	6	64729125	64731245	2121	1	NM_007500	-188624	Atoh1
chr6	72253874	72255077	peakID35287	Distal Intergenic	6	72206177	72235577	29401	2	NM_153778	-18298	Atoh8
chr7	58388436	58388814	peakID37876	Distal Intergenic	7	58658202	58829426	171225	1	NM_009728	-269388	Atp10a
chr11	43182882	43183847	peakID6137	Intron (NM_176999/Atp10b, intron 4 of 22)	11	43149877	43262286	112410	1	NM_176999	33006	Atp10b
chr9	96326617	96327065	peakID43968	Distal Intergenic	9	96332656	96363715	31060	2	NM_001357213	36650	Atp1b3
chr9	96324345	96325074	peakID43967	Distal Intergenic	9	96332656	96363715	31060	2	NM_001357213	38641	Atp1b3
chr6	113860621	113861345	peakID35973	Intron (NM_001036684/Atp2b2, intron 1 of 19)	6	113743831	113891539	147709	2	NM_001036684	30194	Atp2b2
chr1	5232639	5233451	peakID29	Distal Intergenic	1	5083086	5162549	79464	1	NM_133826	149554	Atp6v1h
chr18	64684841	64685423	peakID20598	Distal Intergenic	18	64528979	64661000	132022	2	NM_001001488	-23842	Atp8b1
chr2	126424515	126424937	peakID24497	Intron (NM_001080944/Atp8b4, intron 8 of 27)	2	126320973	126491553	170581	2	NM_001080944	66616	Atp8b4
chr15	31634601	31634888	peakID14570	Distal Intergenic	15	31602116	31617535	15420	1	NM_026546	32486	Atpsckmt
chr10	113105264	113106401	peakID5060	Distal Intergenic	10	112925428	112929026	3599	2	NM_001033474	-176239	Atxn7l3b
chr17	64548401	64548954	peakID18933	Intron (NR_045899/AU016765, intron 1 of 3)	17	64514089	64555590	41502	2	NR_045899	6636	AU016765
chr9	113177206	113177562	peakID44392	Distal Intergenic	9	113496746	113587152	90407	2	NR_040760	409590	AU023762
chr2	112591471	112591897	peakID24227	Intron (NM_028844/Aven, intron 2 of 5)	2	112571613	112631253	59641	1	NR_149741	19859	Aven
chr10	122318849	122319253	peakID5236	Distal Intergenic	10	122448499	122453453	4955	1	NM_016847	-129246	Avpr1a
chr14	51786949	51787507	peakID13144	Distal Intergenic	14	51800046	51826359	26314	1	NM_194347	-12539	AY358078
chr2	101172813	101173156	peakID24022	Distal Intergenic	2	101560779	101621046	60268	2	NM_001362687	447890	B230118H07Rik
chr2	101608512	101608859	peakID24026	Intron (NM_001362687/B230118H07Rik, intron 2 of 6)	2	101560779	101621046	60268	2	NM_001362687	12187	B230118H07Rik
chr2	101021471	101021897	peakID24018	Distal Intergenic	2	101560779	101621046	60268	2	NM_001362687	599149	B230118H07Rik
chr2	100399683	100400117	peakID24011	Distal Intergenic	2	101560779	101621046	60268	2	NM_001362687	1220929	B230118H07Rik
chr13	16715621	16715833	peakID10481	Distal Intergenic	13	15813552	16023423	209872	2	NR_155430	-692199	B230303A05Rik
chr13	16762685	16763421	peakID10484	Distal Intergenic	13	15813552	16023423	209872	2	NR_155430	-739263	B230303A05Rik
chr3	69544973	69545386	peakID26693	Intron (NM_178726/Ppm1l, intron 2 of 3)	3	69573919	69598960	25042	2	NM_020026	53574	B3galnt1
chr2	68020349	68020678	peakID23556	Distal Intergenic	2	68104672	68122882	18211	1	NM_020283	-83994	B3galt1
chr1	143173924	143174180	peakID2025	Distal Intergenic	1	143640697	143649937	9241	1	NM_020025	-466517	B3galt2
chr16	96249661	96250107	peakID17617	Intron (NM_001122993/B3galt5, intron 2 of 3)	16	96235801	96319858	84058	1	NM_001122993	13861	B3galt5
chr9	26742697	26743202	peakID42715	Intron (NM_001310766/B3gat1, intron 1 of 6)	9	26751562	26761338	9777	1	NM_029792	-8360	B3gat1
chr1	86256345	86256778	peakID1180	Intron (NM_001310702/Armc9, intron 21 of 24)	1	86303221	86307305	4085	1	NM_145222	-46443	B3gnt7
chrX	8901602	8902165	peakID44810	Distal Intergenic	20	8892353	8894964	2612	1	NR_045448	9250	B630019K06Rik
chr18	3480791	3481276	peakID19537	Distal Intergenic	18	3507957	3516404	8448	1	NM_026505	-26681	Bambi
chr1	71099886	71100304	peakID918	Promoter (2-3kb)	1	71027535	71102972	75438	2	NM_007525	2668	Bard1
chr10	111329347	111329695	peakID5019	Distal Intergenic	10	111298679	111301736	3058	1	NM_027914	30669	Bbs10
chr1	155229532	155230401	peakID2198	Intron (NM_001370865/BC034090, intron 4 of 9)	1	155212471	155244532	32062	2	NM_001370865	14131	BC034090
chr4	153885869	153886188	peakID31234	Distal Intergenic	4	153948455	153950476	2022	2	NR_040670	64288	BC039966
chr8	111736398	111736784	peakID41830	Intron (NM_009954/Bcar1, intron 1 of 6)	8	111710475	111732136	21662	2	NM_001198839	-4263	Bcar1
chr3	122471045	122471521	peakID27756	Intron (NM_013867/Bcar3, intron 3 of 11)	3	122483569	122530191	46623	1	NM_001355264	-12048	Bcar3
chr11	85786243	85786760	peakID7161	Intron (NM_001166642/Bcas3, intron 23 of 24)	11	85766833	85775680	8848	2	NR_046194	-10564	Bcas3os2
chr9	84295658	84296780	peakID43753	Distal Intergenic	9	83948781	84124240	175460	1	NM_199195	346878	Bckdhb
chr1	106702777	106703464	peakID1499	Intron (NM_009741/Bcl2, intron 1 of 1)	1	106538176	106714290	176115	2	NM_009741	10826	Bcl2
chr12	109085129	109086092	peakID9987	Distal Intergenic	12	109032182	109068242	36061	2	NM_001374200	-16888	Begain
chr4	111484979	111485634	peakID30080	Intron (NM_001048189/Agbl4, intron 6 of 12)	4	111415006	111460298	45293	1	NR_033793	69974	Bend5
chr6	4291490	4291683	peakID34332	Distal Intergenic	6	4076899	4086930	10032	2	NM_009748	-204561	Bet1
chr6	149442975	149443231	peakID36793	Intron (NM_001112796/Bicd1, intron 1 of 7)	6	149408984	149563326	154343	1	NM_009753	33992	Bicd1
chr9	7857525	7858170	peakID42387	Intron (NM_007464/Birc3, intron 4 of 8)	9	7848701	7873170	24470	2	NM_007464	15000	Birc3
chr10	128920759	128922803	peakID5419	Promoter (<=1kb)	10	128919914	128923524	3611	2	NM_015740	721	Bloc1s1
chr9	22945092	22945975	peakID42657	Distal Intergenic	9	23223076	23485215	262140	1	NM_028472	-277101	Bmper
chr3	141794429	141794708	peakID28097	Intron (NM_001293561/Unc5c, intron 11 of 16)	3	141837136	141931420	94285	2	NM_001355043	136712	Bmpr1b
chr3	142063580	142064207	peakID28108	Intron (NM_001277216/Bmpr1b, intron 2 of 11)	3	141837136	141982264	145129	2	NM_007560	-81317	Bmpr1b
chr3	142234197	142234467	peakID28114	Distal Intergenic	3	141837136	142169425	332290	2	NM_001277217	-64773	Bmpr1b
chr11	31734105	31734533	peakID5936	Distal Intergenic	11	31665150	31671862	6713	2	NM_001024919	-62244	Bod1
chr2	154233251	154233800	peakID25117	Exon (NM_144890/Bpifb5, exon 10 of 15)	2	154223742	154240902	17161	1	NM_144890	9510	Bpifb5
chr1	158310326	158310873	peakID2263	Intron (NM_207583/Brinp2, intron 1 of 7)	1	158245269	158356260	110992	2	NM_207583	45387	Brinp2
chr1	147343622	147343879	peakID2066	Distal Intergenic	1	146497687	146902472	404786	1	NM_001145807	845936	Brinp3
chrX	108729161	108729428	peakID45314	Distal Intergenic	20	108735845	108834346	98502	2	NM_001081477	104918	Brwd3
chr2	138406195	138406465	peakID24743	Distal Intergenic	2	138278493	138287422	8930	1	NM_145534	127703	Btbd3
chr10	96646222	96646784	peakID4846	Distal Intergenic	10	96617001	96622811	5811	1	NM_007569	29222	Btg1
chr19	27509848	27510362	peakID21693	Distal Intergenic	19	27430037	27432631	2595	1	NR_027987	79812	C030016D13Rik
chr17	51393531	51394290	peakID18730	Intron (NR_037250/Mir669a-4, intron 3 of 4)	17	51425209	51448269	23061	2	NR_046166	53979	C330011F03Rik
chr1	151157999	151158330	peakID2099	Distal Intergenic	1	151138034	151144095	6062	1	NR_038011	19966	C730036E19Rik
chr4	94343387	94343782	peakID29766	Distal Intergenic	4	94500079	94556796	56718	2	NM_026368	213014	Caap1
chr4	94476687	94477534	peakID29768	Distal Intergenic	4	94500079	94556796	56718	2	NM_026368	79262	Caap1
chr5	16004327	16004623	peakID31631	Intron (NM_001110843/Cacna2d1, intron 1 of 38)	5	15934691	16374511	439821	1	NM_009784	69637	Cacna2d1
chr5	16056630	16057160	peakID31632	Intron (NM_001110843/Cacna2d1, intron 3 of 38)	5	15934691	16374511	439821	1	NM_009784	121940	Cacna2d1
chr19	60615474	60616078	peakID22298	Distal Intergenic	19	60524696	60581023	56328	2	NM_030197	-34452	Cacul1
chr1	173357867	173358236	peakID2622	Intron (NM_053199/Cadm3, intron 1 of 8)	1	173334254	173367695	33442	2	NM_053199	9459	Cadm3
chr14	13040008	13040564	peakID12512	Distal Intergenic	14	12372563	12823079	450517	2	NM_012061	-216930	Cadps
chr4	15608488	15608913	peakID28683	Distal Intergenic	4	15881264	15906709	25446	1	NM_009788	-272351	Calb1
chr2	5595840	5596128	peakID22406	Intron (NM_001290376/Camk1d, intron 1 of 10)	2	5293457	5676046	382590	2	NM_001290376	79918	Camk1d
chr4	122890961	122891549	peakID30340	Distal Intergenic	4	122859048	122886076	27029	2	NM_007598	-4886	Cap1
chr6	140167104	140167557	peakID36590	Distal Intergenic	6	140041557	140042837	1281	1	NM_007605	125548	Capza3
chr4	7929760	7930052	peakID28544	Distal Intergenic	4	8141493	8239041	97549	2	NM_007592	308989	Car8
chr18	61664458	61666311	peakID20544	Promoter (<=1kb)	18	61645878	61665538	19661	2	NR_045402	0	Carmn
chr2	172410689	172411519	peakID25539	Intron (NM_001080820/Cass4, intron 1 of 6)	2	172393794	172433757	39964	1	NM_001276423	16896	Cass4
chr8	122665214	122665553	peakID42111	Intron (NM_001109873/Cbfa2t3, intron 1 of 11)	8	122625136	122678175	53040	2	NM_001109873	12622	Cbfa2t3
chr8	122676631	122677744	peakID42112	Promoter (<=1kb)	8	122625136	122678175	53040	2	NM_001109873	431	Cbfa2t3
chr8	61515837	61516443	peakID40739	Exon (NM_001293774/Palld, exon 3 of 12)	8	61487734	61503500	15767	1	NM_145595	28104	Cbr4
chr9	110681879	110682276	peakID44359	Intron (NM_028312/Ccdc12, intron 1 of 6)	9	110656503	110711593	55091	1	NM_028312	25377	Ccdc12
chr15	3434460	3434796	peakID14180	Intron (NM_001286370/Ghr, intron 2 of 10)	15	3280501	3303526	23026	2	NM_001357801	-130935	Ccdc152
chr2	5250031	5250405	peakID22401	Distal Intergenic	2	5137776	5230866	93091	1	NM_028804	112256	Ccdc3
chr8	22009257	22009929	peakID40170	Intron (NM_007511/Atp7b, intron 12 of 20)	8	21970596	21974055	3460	1	NM_026459	38662	Ccdc70
chr7	92460588	92461111	peakID38473	Distal Intergenic	7	92561149	92582294	21146	1	NM_001162918	-100038	Ccdc90b
chr1	121478388	121478963	peakID1643	Intron (NM_001025156/Ccdc93, intron 13 of 23)	1	121431067	121506460	75394	1	NM_029955	47322	Ccdc93
chr8	4410987	4411464	peakID39779	Distal Intergenic	8	4349588	4360020	10433	1	NM_009138	61400	Ccl25
chr11	83556453	83556920	peakID7129	Distal Intergenic	11	83572917	83578636	5720	2	NM_011338	21716	Ccl9
chr2	153071606	153072169	peakID25091	Exon (NM_001372363/Ccm2l, exon 5 of 10)	2	153065955	153081735	15781	1	NR_164169	5652	Ccm2l
chr11	41286014	41286354	peakID6116	Distal Intergenic	11	40748552	40755286	6735	2	NM_009831	-530729	Ccng1
chr12	108208742	108209628	peakID9943	Intron (NM_001159910/Ccdc85c, intron 3 of 5)	12	108179738	108203359	23622	1	NM_009832	29005	Ccnk
chr5	143989010	143989411	peakID34087	Intron (NM_177682/Ccz1, intron 14 of 14)	5	143987909	144014853	26945	2	NM_177682	25442	Ccz1
chr9	79004674	79004985	peakID43676	Distal Intergenic	9	78615546	78716260	100715	1	NM_153098	389129	Cd109
chr5	17746646	17747050	peakID31656	Distal Intergenic	5	17781690	17835896	54207	2	NM_001159555	88846	Cd36
chr2	102936894	102937375	peakID24066	Distal Intergenic	2	102811142	102901665	90524	2	NM_009851	-35230	Cd44
chr2	148429132	148429524	peakID24932	Distal Intergenic	2	148436651	148443535	6885	2	NM_010740	14011	Cd93
chr13	64205075	64205627	peakID11371	Exon (NM_001122989/Cdc14b, exon 2 of 14)	13	64192545	64248538	55994	2	NM_001122989	42911	Cdc14b
chr17	45209004	45209476	peakID18577	Distal Intergenic	17	45391888	45433707	41820	2	NM_152810	224231	Cdc5l
chr12	117989146	117989770	peakID10215	Intron (NM_010060/Dnah11, intron 55 of 81)	12	117843861	117878706	34846	1	NM_146040	145286	Cdca7l
chr15	18748541	18749191	peakID14387	Distal Intergenic	15	18818947	19014236	195290	1	NM_001316758	-69756	Cdh10
chr8	101745051	101745397	peakID41572	Distal Intergenic	8	102632095	102785111	153017	2	NM_009866	1039714	Cdh11
chr8	102725448	102725758	peakID41583	Intron (NM_009866/Cdh11, intron 1 of 12)	8	102632095	102785111	153017	2	NM_009866	59353	Cdh11
chr15	21130641	21131008	peakID14400	Intron (NM_001008420/Cdh12, intron 1 of 11)	15	21111452	21589533	478082	1	NM_001008420	19190	Cdh12
chr15	23566953	23567191	peakID14415	Distal Intergenic	15	23036463	23474418	437956	1	NM_001081299	530491	Cdh18
chr18	16419085	16419365	peakID19775	Distal Intergenic	18	16588877	16809246	220370	2	NM_007664	389881	Cdh2
chr1	104746669	104747294	peakID1452	Distal Intergenic	1	104768520	104995481	226962	1	NM_011800	-21226	Cdh20
chr1	104754508	104754850	peakID1453	Distal Intergenic	1	104768520	104995481	226962	1	NM_011800	-13670	Cdh20
chr1	104957020	104957412	peakID1458	Intron (NM_011800/Cdh20, intron 7 of 11)	1	104768520	104995481	226962	1	NM_011800	188501	Cdh20
chr10	60595122	60595575	peakID4009	Intron (NM_001252635/Cdh23, intron 7 of 68)	10	60302750	60696490	393741	2	NM_001252635	100915	Cdh23
chr2	178840864	178841321	peakID25712	Distal Intergenic	2	178430515	178487366	56852	1	NM_198656	410350	Cdh26
chr15	13393012	13393623	peakID14371	Distal Intergenic	15	13028699	13173675	144977	2	NM_007666	-219338	Cdh6
chr15	13593912	13594262	peakID14373	Distal Intergenic	15	13028699	13173675	144977	2	NM_007666	-420238	Cdh6
chr5	5207951	5208433	peakID31407	Intron (NM_001310448/Cdk14, intron 3 of 13)	5	4803384	5266068	462685	2	NM_001310448	57635	Cdk14
chr13	64417262	64417614	peakID11384	Distal Intergenic	13	64432553	64439721	7169	1	NM_053180	-14939	Cdk20
chr4	70402000	70403005	peakID29483	Intron (NM_001313762/Cdk5rap2, intron 2 of 33)	4	70216855	70410435	193581	2	NM_001313762	7430	Cdk5rap2
chr5	3404863	3405582	peakID31371	Intron (NM_009873/Cdk6, intron 3 of 7)	5	3343893	3531005	187113	1	NM_009873	60971	Cdk6
chr13	29759578	29760289	peakID10747	Intron (NR_131896/Cdkal1, intron 5 of 16)	13	29191746	29855673	663928	2	NR_131896	95384	Cdkal1
chr13	29738084	29738631	peakID10745	Intron (NR_131896/Cdkal1, intron 5 of 16)	13	29191746	29855673	663928	2	NR_131896	117042	Cdkal1
chr7	143428121	143428957	peakID39660	Distal Intergenic	7	143458339	143461050	2712	2	NM_001161624	32093	Cdkn1c
chr2	6594764	6595283	peakID22438	Intron (NM_001310447/Celf2, intron 7 of 11)	2	6539699	6721662	181964	2	NM_001310447	126379	Celf2
chr18	25597239	25597788	peakID19927	Intron (NM_001362337/Celf4, intron 2 of 12)	18	25477620	25679748	202129	2	NM_001362337	81960	Celf4
chr18	25639471	25639774	peakID19931	Intron (NM_001362337/Celf4, intron 2 of 12)	18	25477620	25679748	202129	2	NM_001362337	39974	Celf4
chr18	25590197	25591222	peakID19926	Intron (NM_001362337/Celf4, intron 2 of 12)	18	25477620	25679748	202129	2	NM_001362337	88526	Celf4
chr18	26957596	26958030	peakID19947	Distal Intergenic	18	25477620	25754157	276538	2	NR_155533	-1203440	Celf4
chr7	84044567	84045216	peakID38352	Intron (NM_030728/Cemip, intron 1 of 28)	7	83932857	84086505	153649	2	NM_030728	41289	Cemip
chr19	21742062	21742532	peakID21594	Distal Intergenic	19	21778340	21858360	80021	1	NM_001033759	-35808	Cemip2
chr19	21789613	21790123	peakID21599	Intron (NM_001033759/Cemip2, intron 1 of 23)	19	21778340	21858360	80021	1	NM_031997	11274	Cemip2
chr10	30030702	30030964	peakID3543	Distal Intergenic	10	30196009	30200540	4532	2	NM_001109747	169576	Cenpw
chr11	118322765	118323137	peakID8079	Intron (NM_011594/Timp2, intron 1 of 4)	11	118332360	118342534	10175	2	NM_021440	19397	Cep295nl
chr2	146045259	146045813	peakID24879	Exon (NM_001369121/Cfap61, exon 17 of 27)	2	145934784	146215032	280249	1	NM_001369121	110476	Cfap61
chr1	58739675	58739969	peakID755	Intron (NM_001289704/Cflar, intron 6 of 9)	1	58730552	58758882	28331	1	NM_001293805	9124	Cflar
chr19	34435199	34435613	peakID21796	Distal Intergenic	19	34473784	34475148	1365	2	NM_009890	39535	Ch25h
chr4	152392175	152392558	peakID31210	Exon (NM_001252655/Kcnab2, exon 1 of 15)	4	152338654	152390185	51532	1	NM_001369243	53522	Chd5
chr12	102585377	102585744	peakID9789	Intron (NM_172584/Itpk1, intron 6 of 9)	12	102554941	102565027	10087	1	NM_007693	30437	Chga
chr12	102566916	102567435	peakID9786	Downstream (1-2kb)	12	102554941	102565027	10087	1	NM_007693	11976	Chga
chr3	106131594	106132428	peakID27433	3' UTR	3	106113382	106132116	18735	1	NM_023186	18213	Chia1
chr1	175673680	175674348	peakID2673	Intron (NM_010098/Opn3, intron 1 of 3)	1	175682238	175688353	6116	2	NM_021350	14005	Chml
chr6	54119721	54120386	peakID35038	Intron (NM_001163640/Chn2, intron 1 of 12)	6	54039932	54301812	261881	1	NM_001163640	79790	Chn2
chr10	83062319	83062732	peakID4572	Intron (NM_021439/Chst11, intron 1 of 2)	10	82985497	83195891	210395	1	NM_021439	76823	Chst11
chr9	95168537	95168806	peakID43945	Intron (NM_177909/Slc9a9, intron 14 of 15)	9	95400926	95407270	6345	2	NM_018763	238464	Chst2
chr18	16037904	16038690	peakID19773	Distal Intergenic	18	15451921	15760157	308237	2	NM_199055	-277748	Chst9
chr10	17478627	17479294	peakID3346	Distal Intergenic	10	17723228	17725674	2447	1	NM_010828	-243934	Cited2
chr13	91875539	91875957	peakID11811	Promoter (<=1kb)	13	91853387	91876885	23499	2	NM_198415	928	Ckmt2
chr3	31213868	31214178	peakID26159	Intron (NM_172861/Slc7a14, intron 7 of 7)	3	31149920	31164326	14407	1	NM_008770	63949	Cldn11
chr16	88408057	88408460	peakID17419	Distal Intergenic	16	88505807	88506978	1172	2	NM_181490	98518	Cldn17
chr6	129380457	129380846	peakID36412	Exon (NM_027709/Clec12b, exon 4 of 6)	6	129375513	129385503	9991	2	NM_027709	4657	Clec12b
chr12	58454772	58455315	peakID9075	Distal Intergenic	12	58264720	58269258	4539	2	NM_025809	-185515	Clec14a
chr6	129480044	129481056	peakID36416	Distal Intergenic	6	129461591	129472785	11195	2	NM_020008	-7260	Clec7a
chr17	72015293	72015744	peakID19109	Intron (NM_007439/Alk, intron 5 of 28)	17	71781947	71858351	76405	1	NM_030179	233347	Clip4
chr5	39076604	39077096	peakID32108	Distal Intergenic	5	38706457	38876693	170237	2	NM_013748	-199912	Clnk
chr5	39180957	39181441	peakID32111	Distal Intergenic	5	38706457	38876693	170237	2	NM_013748	-304265	Clnk
chr5	38881479	38882586	peakID32106	Distal Intergenic	5	38706457	38876693	170237	2	NM_013748	-4787	Clnk
chr5	45472936	45473420	peakID32195	Distal Intergenic	5	45453751	45464149	10399	1	NM_001163317	19186	Clrn2
chr9	114775213	114775801	peakID44426	Intron (NM_001252479/Cmtm7, intron 1 of 3)	9	114756836	114781993	25158	2	NM_001252479	6192	Cmtm7
chr7	105413534	105413851	peakID38719	Distal Intergenic	7	105404568	105408738	4171	1	NM_001033317	8967	Cnga4
chr4	19281365	19281699	peakID28717	Promoter (<=1kb)	4	19280850	19510623	229774	1	NM_013927	516	Cngb3
chr10	7260222	7260696	peakID3193	Distal Intergenic	10	7119062	7212237	93176	2	NM_172546	-47986	Cnksr3
chr10	7267773	7268270	peakID3194	Distal Intergenic	10	7119062	7212237	93176	2	NM_172546	-55537	Cnksr3
chr10	7268449	7268917	peakID3195	Distal Intergenic	10	7119062	7212237	93176	2	NM_172546	-56213	Cnksr3
chr11	49739098	49739330	peakID6276	Distal Intergenic	11	49671497	49712722	41226	2	NM_212484	-26377	Cnot6
chr6	45381261	45381561	peakID34902	Intron (NM_001004357/Cntnap2, intron 1 of 23)	6	45060061	47301371	2241311	1	NM_001004357	321201	Cntnap2
chr8	112735534	112735909	peakID41850	Intron (NM_130457/Cntnap4, intron 4 of 23)	8	112570043	112882707	312665	1	NM_130457	165492	Cntnap4
chr1	99369493	99370302	peakID1438	Distal Intergenic	1	99772401	100490598	718198	1	NM_172851	-402099	Cntnap5b
chr11	12741994	12742643	peakID5673	Distal Intergenic	11	12236676	12464960	228285	2	NM_172496	-277035	Cobl
chr7	121939758	121940134	peakID39108	Intron (NM_001033318/Cog7, intron 11 of 16)	7	121922839	121981693	58855	2	NM_001033318	41559	Cog7
chr10	61965438	61966048	peakID4044	Intron (NM_001304757/Col13a1, intron 1 of 37)	10	61838234	61979108	140875	2	NM_001304757	13060	Col13a1
chr3	130304855	130305168	peakID27905	Intron (NM_001244952/Col25a1, intron 2 of 35)	3	130180845	130599883	419039	1	NM_198711	124011	Col25a1
chr3	130290243	130290637	peakID27904	Intron (NM_001244952/Col25a1, intron 2 of 35)	3	130180845	130599883	419039	1	NM_198711	109399	Col25a1
chr8	11273475	11273835	peakID39870	Intron (NM_009931/Col4a1, intron 1 of 51)	8	11312805	11449287	136483	1	NM_009932	-38970	Col4a2
chr2	27802368	27803019	peakID22866	Distal Intergenic	2	27886425	28039510	153086	1	NM_015734	-83406	Col5a1
chr10	76668674	76669299	peakID4296	Distal Intergenic	10	76597835	76623630	25796	2	NM_001347207	-45045	Col6a2
chr1	90775483	90776093	peakID1300	Exon (NM_001243008/Col6a3, exon 5 of 44)	1	90766860	90843971	77112	2	NM_001243008	67878	Col6a3
chr5	113882546	113883756	peakID33210	Intron (NM_011779/Coro1c, intron 1 of 10)	5	113842439	113908706	66268	2	NM_011779	24950	Coro1c
chr9	62477104	62477481	peakID43370	Intron (NM_175484/Coro2b, intron 2 of 11)	9	62419492	62537044	117553	2	NM_175484	59563	Coro2b
chr17	83565516	83565873	peakID19319	Distal Intergenic	17	83501917	83514333	12417	2	NM_009187	-51184	Cox7a2l
chr8	64629373	64629688	peakID40772	Intron (NM_013494/Cpe, intron 1 of 8)	8	64592551	64693109	100559	2	NM_013494	63421	Cpe
chr10	117651924	117652365	peakID5122	Intron (NM_027468/Cpm, intron 2 of 8)	10	117629500	117687352	57853	1	NM_027468	22425	Cpm
chr9	54787706	54788195	peakID43197	Distal Intergenic	9	54764748	54773110	8363	1	NM_013496	22959	Crabp1
chr17	77200670	77200907	peakID19206	Distal Intergenic	17	78200248	78376592	176345	1	NM_015800	-999341	Crim1
chr1	18168338	18168682	peakID202	Distal Intergenic	1	18115191	18145902	30712	2	NM_001347048	-22437	Crisp4
chr1	18181233	18181572	peakID203	Distal Intergenic	1	18115191	18145902	30712	2	NM_001347048	-35332	Crisp4
chr1	172667638	172667965	peakID2616	Distal Intergenic	1	172698056	172699966	1911	1	NM_007768	-30091	Crp
chr16	59604290	59604822	peakID17112	Distal Intergenic	16	59492088	59601047	108960	2	NM_174848	-3244	Crybg3
chr9	57633738	57633960	peakID43271	Intron (NM_007783/Csk, intron 1 of 12)	9	57626646	57645653	19008	2	NM_007783	11693	Csk
chr10	99834910	99835285	peakID4891	Distal Intergenic	10	99757705	99759658	1954	2	NM_027945	-75253	Csl
chr2	65995046	65995436	peakID23535	Intron (NM_001290666/Csrnp3, intron 3 of 4)	2	65931865	66031546	99682	1	NM_001290665	63182	Csrnp3
chr3	157910934	157911251	peakID28412	Exon (NM_145953/Cth, exon 7 of 12)	3	157894248	157925063	30816	2	NM_145953	13812	Cth
chr10	63934056	63934281	peakID4090	Intron (NM_177612/Ctnna3, intron 7 of 17)	10	63821055	65003667	1182613	1	NM_001164519	113002	Ctnna3
chr11	73192996	73193634	peakID6865	Exon (NM_031251/Ctns, exon 9 of 11)	11	73183133	73199019	15887	2	NM_031251	5385	Ctns
chr8	111693142	111693739	peakID41824	Promoter (2-3kb)	8	111686510	111691010	4501	2	NM_025583	-2133	Ctrb1
chr13	64346001	64346379	peakID11377	Distal Intergenic	13	64361890	64370520	8631	2	NM_009984	24141	Ctsl
chr18	57472604	57472810	peakID20446	Intron (NM_001134697/Ctxn3, intron 1 of 1)	18	57468486	57478134	9649	1	NM_001134697	4119	Ctxn3
chr18	3440067	3440398	peakID19535	Distal Intergenic	18	3383225	3436700	53476	1	NM_029402	56843	Cul2
chr5	90858976	90859397	peakID32723	Distal Intergenic	5	90891245	90893115	1871	1	NM_008176	-31848	Cxcl1
chr6	117032354	117032790	peakID36075	Distal Intergenic	6	117168535	117175069	6535	1	NM_021704	-135745	Cxcl12
chr5	96037708	96038165	peakID32801	Distal Intergenic	5	95956939	95961068	4130	1	NM_018866	80770	Cxcl13
chr18	35839160	35840932	peakID20078	Intron (NM_133687/Cxxc5, intron 1 of 2)	18	35830314	35861693	31380	1	NM_001357458	8847	Cxxc5
chr7	107744936	107745478	peakID38770	Intron (NM_001163557/Ppfibp2, intron 24 of 25)	7	107748455	107758032	9578	2	NM_001205227	12554	Cyb5r2
chr6	84534973	84535487	peakID35460	Distal Intergenic	6	84571414	84593810	22397	2	NM_175475	58323	Cyp26b1
chr10	45800064	45800440	peakID3787	Distal Intergenic	10	45807704	45852018	44315	1	NR_040624	-7264	D030045P18Rik
chr7	4128759	4129382	peakID36833	Exon (NM_001001454/Ttyh1, exon 6 of 13)	7	4126340	4136926	10587	2	NR_033548	7544	D030047H15Rik
chr16	78710033	78710293	peakID17312	Distal Intergenic	16	78540336	78576688	36353	2	NM_025967	-133346	D16Ertd472e
chr16	70586008	70586331	peakID17214	Distal Intergenic	16	70616425	70624822	8398	1	NR_040474	-30094	D16Ertd519e
chr1	187024300	187024655	peakID2895	Distal Intergenic	1	186967416	186970627	3212	1	NM_033077	56885	D1Pas1
chr2	116908318	116908726	peakID24293	Intron (NR_040335/D330050G23Rik, intron 2 of 3)	2	116900152	116912791	12640	1	NR_040336	8167	D330050G23Rik
chr7	125763181	125763685	peakID39184	Intron (NM_001081022/D430042O09Rik, intron 5 of 27)	7	125707870	125874795	166926	1	NM_001358287	55312	D430042O09Rik
chr5	45292400	45292640	peakID32193	Intron (NR_131933/D5Ertd615e, intron 4 of 5)	5	45009171	45424400	415230	2	NR_131933	131760	D5Ertd615e
chr6	143359257	143359941	peakID36668	Distal Intergenic	6	143245888	143297879	51992	1	NR_027803	113370	D6Ertd474e
chr4	103922442	103922998	peakID29941	Intron (NM_001369048/Dab1, intron 1 of 9)	4	103619500	104744843	1125344	1	NM_001369049	302943	Dab1
chr4	104452616	104453012	peakID29944	Intron (NM_001369048/Dab1, intron 3 of 9)	4	104367538	104744844	377307	1	NR_104385	85079	Dab1
chr4	103781273	103781786	peakID29938	Intron (NM_001369048/Dab1, intron 1 of 9)	4	103619500	104744843	1125344	1	NM_001369049	161774	Dab1
chr14	97403227	97403727	peakID13800	Distal Intergenic	14	97786846	98169765	382920	2	NM_001038610	766038	Dach1
chr14	54090994	54091540	peakID13187	Distal Intergenic	14	54235485	54253929	18445	2	NM_001113358	162389	Dad1
chr1	170059385	170059924	peakID2498	Intron (NM_022563/Ddr2, intron 1 of 16)	1	169972307	170088944	116638	2	NM_022563	29020	Ddr2
chr3	105617376	105617713	peakID27418	Intron (NM_001039347/Kcnd3, intron 2 of 6)	3	105678462	105687571	9110	2	NM_017397	69858	Ddx20
chr7	78826819	78827373	peakID38231	Downstream (<1kb)	7	78827474	78847211	19738	2	NM_029585	19838	Det1
chr12	37879921	37881275	peakID8822	Promoter (<=1kb)	12	37880174	38634239	754066	1	NM_001361688	0	Dgkb
chr4	144867965	144868300	peakID30934	Distal Intergenic	4	144892827	144928209	35383	1	NM_001172424	-24527	Dhrs3
chr2	158799182	158799877	peakID25240	Intron (NM_001291144/Dhx35, intron 1 of 21)	2	158794807	158858220	63414	1	NM_145742	4376	Dhx35
chr14	86729449	86730100	peakID13736	Intron (NM_019670/Diaph3, intron 27 of 27)	14	86655357	87141224	485868	2	NM_019670	411124	Diaph3
chr9	94278804	94279326	peakID43922	Distal Intergenic	9	94517864	94538081	20218	2	NM_001033145	258755	Dipk2a
chr9	94377757	94378063	peakID43924	Distal Intergenic	9	94517864	94538081	20218	2	NM_001033145	160018	Dipk2a
chr9	93980882	93981486	peakID43919	Distal Intergenic	9	94517864	94538081	20218	2	NM_001033145	556595	Dipk2a
chr4	148360950	148361382	peakID31061	Distal Intergenic	4	148240264	148287965	47702	2	NR_154985	-72986	Disp3
chr17	70488713	70489286	peakID19058	Intron (NM_001347411/Dlgap1, intron 4 of 14)	17	70521894	70821413	299520	1	NM_001347413	-32608	Dlgap1
chr8	14472882	14473441	peakID39947	Intron (NM_001145965/Dlgap2, intron 2 of 14)	8	14095875	14847686	751812	1	NM_172910	377008	Dlgap2
chr12	109491700	109492292	peakID9994	Distal Intergenic	12	109453455	109463336	9882	1	NM_010052	38246	Dlk1
chr4	75562294	75562866	peakID29536	Distal Intergenic	4	75277351	75278292	942	2	NM_025849	-284003	Dmac1
chr4	75561511	75562196	peakID29535	Distal Intergenic	4	75277351	75278292	942	2	NM_025849	-283220	Dmac1
chr4	117645196	117645556	peakID30205	Intron (NM_001285901/Eri3, intron 6 of 7)	4	117674686	117682225	7540	2	NM_023178	36669	Dmap1
chr5	104195029	104195348	peakID32973	Promoter (2-3kb)	5	104197575	104214102	16528	1	NM_001359013	-2227	Dmp1
chr15	28134034	28134597	peakID14523	Distal Intergenic	15	28203766	28472045	268280	1	NM_133365	-69169	Dnah5
chr4	42943262	42943763	peakID29026	3' UTR	4	42949867	42959425	9559	1	NM_001355438	-6104	Dnajb5
chr2	181537582	181538094	peakID25796	Intron (NM_001271584/Dnajc5, intron 2 of 5)	2	181520485	181552880	32396	1	NR_073369	17098	Dnajc5
chr3	19562500	19563708	peakID26006	Intron (NM_001163536/Dnajc5b, intron 2 of 4)	3	19531247	19610862	79616	1	NM_001163537	31254	Dnajc5b
chr3	19566842	19567439	peakID26007	Intron (NM_001163536/Dnajc5b, intron 2 of 4)	3	19531247	19610862	79616	1	NM_001163537	35596	Dnajc5b
chr11	34733992	34734367	peakID6023	Intron (NM_033374/Dock2, intron 2 of 51)	11	34226821	34783905	557085	2	NM_033374	49538	Dock2
chr12	40498871	40500219	peakID8847	Intron (NM_172803/Dock4, intron 1 of 52)	12	40446053	40846488	400436	1	NM_172803	52819	Dock4
chr19	24981405	24981677	peakID21659	Distal Intergenic	19	24999529	25202432	202904	1	NM_028785	-17852	Dock8
chr7	29393303	29393737	peakID37342	Intron (NM_001081028/Sipa1l3, intron 5 of 22)	7	29308001	29317586	9586	1	NM_001368371	85303	Dpf1
chr7	35733469	35734021	peakID37471	Intron (NM_178704/Dpy19l3, intron 3 of 18)	7	35685500	35754454	68955	2	NM_178704	20433	Dpy19l3
chr5	108262553	108263228	peakID33066	Distal Intergenic	5	108268897	108280521	11625	1	NM_026106	-5669	Dr1
chr15	12848142	12848538	peakID14362	Exon (NM_001130149/Drosha, exon 9 of 35)	15	12824815	12935291	110477	1	NM_026799	23328	Drosha
chr18	20148739	20149263	peakID19809	Distal Intergenic	18	20083471	20114773	31303	2	NM_013504	-33967	Dsc1
chr18	19603987	19604384	peakID19800	Distal Intergenic	18	19960930	20002097	41168	2	NM_001291809	397713	Dsc3
chr13	38162660	38163040	peakID10893	Intron (NM_023842/Dsp, intron 1 of 23)	13	38151294	38198577	47284	1	NM_023842	11367	Dsp
chr1	34183622	34183955	peakID386	3' UTR	1	34160260	34183903	23644	1	NM_010081	23363	Dst
chr8	30952176	30952577	peakID40338	Distal Intergenic	8	31089527	31097045	7519	1	NM_025869	-136950	Dusp26
chr19	53500432	53501004	peakID22187	Distal Intergenic	19	53529145	53541809	12665	1	NM_001085390	-28141	Dusp5
chr17	84584991	84585508	peakID19358	Intron (NM_001357986/Plekhh2, intron 16 of 29)	17	84626475	84655564	29090	1	NM_172256	-40967	Dync2li1
chr10	118820980	118821229	peakID5155	Distal Intergenic	10	118859349	118868903	9555	2	NM_001014390	47674	Dyrk2
chr11	109068827	109069669	peakID7806	Distal Intergenic	11	109139291	109144369	5079	2	NR_037978	74700	E030025P04Rik
chr5	111935211	111936218	peakID33159	Distal Intergenic	5	111734284	111761728	27445	2	NR_045834	-173484	E130006D01Rik
chr2	150661030	150661362	peakID24989	Intron (NM_080575/Acss1, intron 1 of 13)	2	150667494	150668932	1439	1	NR_040331	-6132	E130215H24Rik
chr2	154583862	154584484	peakID25134	Downstream (2-3kb)	2	154559400	154569892	10493	2	NM_007891	-13971	E2f1
chr6	147145193	147146025	peakID36748	Distal Intergenic	6	147180241	147208294	28054	1	NR_033640	-34216	E330012B07Rik
chr9	98726668	98727012	peakID44027	Distal Intergenic	9	98748599	98820087	71489	2	NR_045332	93075	E330023G01Rik
chr1	43754537	43754939	peakID555	Intron (NM_001368289/Uxs1, intron 13 of 14)	1	43730602	43742564	11963	1	NM_024283	23936	Ecrg4
chr13	89029962	89030528	peakID11759	Intron (NM_001037987/Edil3, intron 3 of 10)	13	88821472	89323225	501754	1	NM_010103	208491	Edil3
chr4	120066847	120067790	peakID30285	Intron (NM_010657/Hivep3, intron 3 of 8)	4	120161206	120167360	6155	1	NM_007902	-93416	Edn2
chr16	5475420	5475866	peakID16174	Distal Intergenic	16	5244155	5255956	11802	2	NM_027446	-219465	Eef2kmt
chr9	25981337	25981730	peakID42707	Distal Intergenic	9	25481597	25604110	122514	1	NM_026189	499741	Eepd1
chr16	15052517	15053538	peakID16369	Distal Intergenic	16	14906646	14924522	17877	1	NM_025769	145872	Efcab1
chr1	178454177	178454528	peakID2722	Intron (NM_026626/Efcab2, intron 2 of 6)	1	178406018	178484513	78496	1	NM_026626	48160	Efcab2
chr3	29200616	29200976	peakID26126	Intron (NR_151636/Egfem1, intron 4 of 14)	3	29082531	29691056	608526	1	NR_151638	118086	Egfem1
chr15	7563740	7564150	peakID14263	Distal Intergenic	15	7206120	7398395	192276	2	NM_001289498	-165346	Egflam
chr17	73831434	73831784	peakID19152	3' UTR	17	73804841	73832093	27253	1	NM_020578	26594	Ehd3
chr2	120124065	120124482	peakID24378	Intron (NM_133838/Ehd4, intron 3 of 5)	2	120089487	120154575	65089	2	NM_133838	30093	Ehd4
chr7	108971986	108972849	peakID38780	Distal Intergenic	7	108934415	108941942	7528	1	NM_025344	37572	Eif3f
chr15	51767889	51768495	peakID14805	Distal Intergenic	15	51786563	51865461	78899	2	NM_080635	96966	Eif3h
chr15	51834110	51834451	peakID14810	Intron (NM_080635/Eif3h, intron 2 of 7)	15	51786563	51865461	78899	2	NM_080635	31010	Eif3h
chr4	91080591	91081208	peakID29740	Distal Intergenic	4	91250689	91372040	121352	2	NM_001374236	290832	Elavl2
chr4	91234993	91235280	peakID29745	Distal Intergenic	4	91250689	91372040	121352	2	NM_001374236	136760	Elavl2
chr4	91092070	91092764	peakID29741	Distal Intergenic	4	91250689	91372040	121352	2	NM_001374236	279276	Elavl2
chr4	110287430	110287928	peakID30065	Promoter (<=1kb)	4	110203737	110287511	83775	2	NM_001038698	0	Elavl4
chr3	51365009	51365815	peakID26387	Distal Intergenic	3	51252720	51340644	87925	2	NM_023502	-24366	Elf2
chr13	20330964	20331314	peakID10541	Intron (NM_080288/Elmo1, intron 13 of 21)	13	20472990	20608356	135367	1	NM_198093	-141676	Elmo1
chr13	20528426	20528935	peakID10548	Intron (NM_080288/Elmo1, intron 16 of 21)	13	20472990	20608356	135367	1	NM_198093	55437	Elmo1
chr15	43609819	43610264	peakID14750	Distal Intergenic	15	43477229	43527777	50549	1	NM_025736	132591	Emc2
chr13	97292095	97292358	peakID11921	Distal Intergenic	13	97241105	97253040	11936	1	NM_007930	50991	Enc1
chr9	14388835	14389733	peakID42487	Distal Intergenic	9	14353990	14381242	27253	2	NM_028013	-7594	Endod1
chr4	41628323	41628968	peakID29006	Intron (NM_175138/Dnaic1, intron 13 of 19)	4	41638144	41640302	2159	2	NM_027147	11334	Enho
chr18	48074229	48074740	peakID20335	Intron (NR_045404/G630055G22Rik, intron 3 of 3)	18	48045335	48048379	3045	1	NM_001025388	28895	Eno1b
chr14	77110653	77110954	peakID13646	Intron (NM_001310648/Ccdc122, intron 6 of 6)	14	77156763	77721763	565001	1	NM_001253759	-45809	Enox1
chr11	118972575	118973606	peakID8101	Distal Intergenic	11	118988181	118993221	5041	1	NM_001359574	-14575	Enpp7
chr18	33857999	33858660	peakID20024	Intron (NM_013512/Epb41l4a, intron 12 of 23)	18	33794892	33795989	1098	1	NR_038152	63108	Epb41l4aos
chr16	63868059	63868368	peakID17155	Distal Intergenic	16	63543532	63864175	320644	2	NM_010140	-3885	Epha3
chr5	84397123	84397444	peakID32642	Intron (NM_007937/Epha5, intron 1 of 15)	5	84054765	84417382	362618	2	NM_007937	19938	Epha5
chr16	61545887	61546352	peakID17127	Distal Intergenic	16	59653483	60605531	952049	2	NM_007938	-940357	Epha6
chr4	28301630	28302292	peakID28835	Distal Intergenic	4	28813131	28967503	154373	1	NM_001290434	-510839	Epha7
chr6	137612267	137612571	peakID36561	Intron (NM_001271588/Eps8, intron 1 of 20)	6	137477245	137649285	172041	2	NM_001271588	36714	Eps8
chr5	91101765	91102268	peakID32730	Distal Intergenic	5	91074617	91093649	19033	1	NM_007950	27149	Ereg
chr16	95728574	95729200	peakID17597	Distal Intergenic	16	95702407	95721049	18643	1	NM_011809	26168	Ets2
chr16	95790762	95790996	peakID17600	Distal Intergenic	16	95702407	95721049	18643	1	NM_011809	88356	Ets2
chr6	133984723	133985106	peakID36446	Distal Intergenic	6	134035700	134270147	234448	1	NM_001303102	-50594	Etv6
chr6	82192233	82192584	peakID35399	Distal Intergenic	6	82041628	82093099	51472	1	NM_145570	150606	Eva1a
chr11	45767119	45767446	peakID6189	Distal Intergenic	11	45808083	45842878	34796	1	NR_045876	-40637	F630206G17Rik
chr9	98999969	99000413	peakID44033	Intron (NM_001122851/Faim, intron 5 of 5)	9	98986373	99002019	15647	1	NM_011810	13597	Faim
chr17	15440237	15441355	peakID17953	Distal Intergenic	17	15396246	15433581	37336	1	NM_024203	43992	Fam120b
chr1	151631986	151632328	peakID2107	Intron (NM_022018/Fam129a, intron 1 of 13)	1	151571373	151719347	147975	1	NM_022018	60614	Fam129a
chr5	3494367	3494860	peakID31374	Intron (NM_009873/Cdk6, intron 5 of 7)	5	3543833	3570546	26714	1	NM_001042501	-48973	Fam133b
chr15	71542117	71542623	peakID15120	Intron (NM_177819/Fam135b, intron 3 of 19)	15	71445678	71727838	282161	2	NM_177819	185215	Fam135b
chr15	71617046	71617498	peakID15121	Intron (NM_177819/Fam135b, intron 2 of 19)	15	71445678	71727838	282161	2	NM_177819	110340	Fam135b
chr2	3132509	3132830	peakID22345	Intron (NM_001310434/Fam171a1, intron 1 of 7)	2	3118685	3227801	109117	1	NM_001347067	13825	Fam171a1
chr2	83833005	83833293	peakID23787	Intron (NM_175514/Fam171b, intron 1 of 7)	2	83812612	83883534	70923	1	NM_175514	20394	Fam171b
chr1	95268179	95268728	peakID1398	Distal Intergenic	1	95313628	95335284	21657	1	NM_026321	-44900	Fam174a
chr7	93110775	93111315	peakID38498	Distal Intergenic	7	93079879	93081721	1843	1	NM_021427	30897	Fam181b
chr3	127874274	127874577	peakID27858	Intron (NM_027482/Fam241a, intron 1 of 1)	3	127869688	127896323	26636	2	NM_027482	21746	Fam241a
chr15	64145996	64146670	peakID15003	Intron (NM_001276462/Asap1, intron 11 of 27)	15	63929094	64060448	131355	2	NM_144846	-85549	Fam49b
chr7	132776449	132777045	peakID39384	Promoter (<=1kb)	7	132712084	132776916	64833	2	NM_001347630	0	Fam53b
chr7	132760022	132760305	peakID39383	Exon (NM_001347630/Fam53b, exon 2 of 4)	7	132712084	132776916	64833	2	NM_001347630	16611	Fam53b
chr11	46406538	46406951	peakID6210	Promoter (1-2kb)	11	46404728	46407985	3258	1	NM_001013783	1811	Fam71b
chr1	167013387	167013902	peakID2423	Intron (NM_001160261/Fam78b, intron 1 of 2)	1	167001417	167091302	89886	1	NM_175461	11971	Fam78b
chr13	76305725	76306231	peakID11618	Distal Intergenic	13	76201708	76271944	70237	2	NM_001370926	-33782	Fam81b
chr15	57980595	57981216	peakID14908	Distal Intergenic	15	57985903	58010702	24800	1	NM_173862	-4687	Fam83a
chr4	12511967	12512355	peakID28639	Distal Intergenic	4	12153142	12172015	18874	2	NM_026558	-339953	Fam92a
chr4	12179026	12179484	peakID28637	Distal Intergenic	4	12153142	12172015	18874	2	NM_026558	-7012	Fam92a
chr6	148074493	148074825	peakID36763	Intron (NM_001347516/Far2, intron 1 of 11)	6	148047416	148182758	135343	1	NM_178797	27078	Far2
chr15	26795499	26795867	peakID14475	Intron (NM_176959/Fbxl7, intron 1 of 3)	15	26540459	26895564	355106	2	NM_176959	99697	Fbxl7
chr15	58204075	58204591	peakID14915	Intron (NM_026346/Fbxo32, intron 4 of 8)	15	58175879	58214892	39014	2	NM_026346	10301	Fbxo32
chr8	56629187	56629506	peakID40674	Distal Intergenic	8	56551154	56593939	42786	1	NM_015791	78034	Fbxo8
chr3	84745529	84746128	peakID26872	Distal Intergenic	3	84815577	84979198	163622	1	NM_001177773	-69449	Fbxw7
chr5	118108336	118108808	peakID33352	Intron (NM_172721/Fbxw8, intron 5 of 10)	5	118064981	118155458	90478	2	NM_172721	46650	Fbxw8
chr17	63878979	63879223	peakID18916	Promoter (<=1kb)	17	63878066	64139496	261431	1	NM_001286415	914	Fer
chr17	78358184	78358770	peakID19212	Intron (NM_015800/Crim1, intron 13 of 16)	17	78369212	78418152	48941	2	NM_001285949	59382	Fez2
chr7	30812207	30812804	peakID37405	Distal Intergenic	7	30818357	30820977	2621	2	NM_001168512	8173	Ffar2
chr13	118714249	118715464	peakID12294	Promoter (<=1kb)	13	118714699	118792573	77875	1	NM_008002	0	Fgf10
chr14	58505890	58506198	peakID13309	Distal Intergenic	14	58072686	58112720	40035	1	NM_013518	433205	Fgf9
chr4	132971482	132972040	peakID30608	Promoter (2-3kb)	4	132974095	133001882	27788	1	NM_010208	-2055	Fgr
chr14	10323115	10323472	peakID12479	Intron (NM_001308286/Fhit, intron 2 of 6)	14	9550094	10453458	903365	2	NM_001308286	129986	Fhit
chr2	64522194	64522622	peakID23510	Distal Intergenic	2	63971508	64098038	126531	2	NM_021716	-424157	Fign
chr14	7868017	7868271	peakID12425	Intron (NM_001081427/Flnb, intron 2 of 45)	14	7817957	7951587	133631	1	NM_134080	50061	Flnb
chr2	113654514	113655010	peakID24251	Intron (NM_001285458/Fmn1, intron 13 of 16)	2	113685090	113716767	31678	1	NM_001287817	-30080	Fmn1
chr1	174536948	174537381	peakID2648	Exon (NM_019445/Fmn2, exon 2 of 18)	1	174501825	174822729	320905	1	NM_019445	35124	Fmn2
chr1	174637483	174638012	peakID2651	Intron (NM_019445/Fmn2, intron 6 of 17)	1	174501825	174822729	320905	1	NM_019445	135659	Fmn2
chr12	48929065	48929428	peakID8927	Distal Intergenic	12	49382883	49386867	3985	1	NM_001160112	-453455	Foxg1
chr5	142074650	142075806	peakID34006	Intron (NM_177879/Sdk1, intron 22 of 44)	5	142401497	142462015	60519	1	NM_199068	-325691	Foxk1
chr17	88316484	88316918	peakID19446	Distal Intergenic	17	88440704	88490533	49830	1	NM_001355742	-123786	Foxn2
chr5	114263977	114264513	peakID33225	Intron (NM_148935/Foxn4, intron 2 of 9)	5	114254164	114273761	19598	2	NM_148935	9248	Foxn4
chr4	120242674	120243443	peakID30296	Distal Intergenic	4	120267078	120287261	20184	2	NM_194060	43818	Foxo6
chr4	120277057	120277958	peakID30300	Intron (NM_194060/Foxo6, intron 1 of 1)	4	120267078	120287261	20184	2	NM_194060	9303	Foxo6
chr8	41549856	41550459	peakID40505	Distal Intergenic	8	41397454	41417118	19665	2	NM_013522	-132739	Frg1
chr10	34904159	34905273	peakID3621	Distal Intergenic	10	34483400	34611230	127831	1	NM_010237	420760	Frk
chrX	168429848	168430149	peakID45592	Intron (NM_001033330/Frmpd4, intron 3 of 19)	20	167471306	168577231	1105926	2	NM_001033330	147082	Frmpd4
chr12	64570138	64570600	peakID9115	Distal Intergenic	12	64471333	64474898	3566	2	NM_001163271	-95241	Fscb
chr12	64229604	64230002	peakID9111	Distal Intergenic	12	64471333	64474898	3566	2	NM_001163271	244896	Fscb
chr5	142950440	142950811	peakID34047	Distal Intergenic	5	142960355	142973189	12835	1	NM_007984	-9544	Fscn1
chr19	9966057	9966451	peakID21387	Distal Intergenic	19	9980600	9985111	4512	1	NR_073181	-14149	Fth1
chr8	31193679	31193997	peakID40350	Intron (NM_001286424/Fut10, intron 1 of 3)	8	31187331	31261924	74594	1	NM_001286425	6349	Fut10
chr5	4993166	4993685	peakID31403	Intron (NM_001310448/Cdk14, intron 9 of 13)	5	4753839	4758216	4378	2	NM_021457	-234951	Fzd1
chr5	4485935	4486663	peakID31392	Distal Intergenic	5	4753839	4758216	4378	2	NM_021457	271553	Fzd1
chr12	51185802	51186127	peakID8957	Distal Intergenic	12	51348230	51376986	28757	1	NM_001015099	-162103	G2e3
chr18	47857634	47857960	peakID20333	Distal Intergenic	18	47922841	48107980	185140	1	NR_045404	-64881	G630055G22Rik
chr11	41599102	41599375	peakID6118	Distal Intergenic	11	41910190	42000857	90668	2	NM_001362655	401482	Gabrg2
chr8	84834766	84835396	peakID41290	Promoter (2-3kb)	8	84832282	84835482	3201	1	NM_183358	2485	Gadd45gip1
chr9	115708296	115708972	peakID44446	Distal Intergenic	9	115909455	116076176	166722	1	NM_028638	-200483	Gadl1
chr12	97957184	97957736	peakID9657	Distal Intergenic	12	98202300	98259459	57160	2	NM_008079	301723	Galc
chr12	98187123	98187752	peakID9660	Distal Intergenic	12	98202300	98259459	57160	2	NM_008079	71707	Galc
chr2	54906205	54906631	peakID23376	Intron (NM_173030/Galnt13, intron 8 of 12)	2	54436387	55117744	681358	1	NM_173030	469819	Galnt13
chr5	131089898	131090252	peakID33697	Intron (NM_145218/Galnt17, intron 3 of 10)	5	130874951	131307522	432572	2	NM_145218	217270	Galnt17
chr7	111692734	111693191	peakID38856	Intron (NM_001360903/Galnt18, intron 1 of 10)	7	111471656	111779977	308322	2	NM_001360903	86786	Galnt18
chr8	124184566	124184895	peakID42195	Distal Intergenic	8	124231394	124345723	114330	1	NM_139272	-46499	Galnt2
chr8	57807085	57807523	peakID40698	Intron (NM_175032/Galntl6, intron 9 of 11)	8	57523825	57653055	129231	2	NM_144731	-154031	Galnt7
chr8	58025204	58026161	peakID40703	Intron (NM_175032/Galntl6, intron 4 of 11)	8	57523825	57653055	129231	2	NM_144731	-372150	Galnt7
chr8	57922280	57922977	peakID40699	Intron (NM_175032/Galntl6, intron 6 of 11)	8	57523825	57653055	129231	2	NM_144731	-269226	Galnt7
chr18	82277597	82277923	peakID20977	Distal Intergenic	18	82392496	82406777	14282	2	NM_008082	128854	Galr1
chr7	51831931	51832195	peakID37815	Distal Intergenic	7	51862015	51994461	132447	1	NM_001330608	-29820	Gas2
chr7	51819919	51820411	peakID37814	Distal Intergenic	7	51862015	51994461	132447	1	NM_001330608	-41604	Gas2
chr8	13503872	13504331	peakID39918	Distal Intergenic	8	13465374	13494535	29162	2	NM_019521	-9338	Gas6
chr3	80004940	80005291	peakID26783	Distal Intergenic	3	79885930	79946278	60349	1	NM_133187	119011	Gask1b
chr16	70229302	70229652	peakID17210	Distal Intergenic	16	70313949	70569720	255772	1	NM_028803	-84297	Gbe1
chr16	70330652	70330904	peakID17212	Intron (NM_028803/Gbe1, intron 1 of 15)	16	70313949	70569720	255772	1	NM_028803	16704	Gbe1
chr5	105240943	105241432	peakID32994	Promoter (1-2kb)	5	105215699	105239533	23835	2	NM_001039646	-1411	Gbp10
chr2	62807400	62807946	peakID23493	Intron (NM_133207/Kcnh7, intron 6 of 15)	2	62664327	62694109	29783	1	NM_145523	143074	Gca
chr12	8295364	8295857	peakID8326	Downstream (2-3kb)	12	8297918	8301954	4037	2	NM_001312876	6097	Gdf7
chr16	96165748	96166014	peakID17614	Intron (NM_001001492/Lca5l, intron 6 of 10)	16	96145400	96157852	12453	1	NM_207301	20349	Get1
chr14	70966083	70966372	peakID13549	Exon (NM_001302094/Gfra2, exon 4 of 8)	14	70890107	70979840	89734	1	NM_008115	75977	Gfra2
chr4	20343176	20343975	peakID28741	Intron (NM_001290410/Nkain3, intron 3 of 5)	4	20042052	20066111	24060	1	NM_010281	301125	Ggh
chr14	37271578	37272145	peakID12948	Distal Intergenic	14	37120445	37135322	14878	2	NM_078478	-136257	Ghitm
chr15	3707209	3708009	peakID14187	Distal Intergenic	15	3327525	3583352	255828	2	NM_001048178	-123858	Ghr
chr15	3755654	3756109	peakID14189	Distal Intergenic	15	3327525	3583352	255828	2	NM_001048178	-172303	Ghr
chr1	97843227	97844126	peakID1419	Intron (NM_013626/Pam, intron 17 of 25)	1	97770172	97793708	23537	1	NM_026250	73056	Gin1
chr2	150949616	150950003	peakID25010	Exon (NM_207204/Ninl, exon 8 of 24)	2	150909594	150931280	21687	1	NM_027014	40023	Gins1
chr5	114753430	114753705	peakID33244	Intron (NM_001077360/Git2, intron 7 of 17)	5	114727408	114773491	46084	2	NM_001077360	19786	Git2
chr16	4598898	4599177	peakID16138	Intron (NM_031184/Glis2, intron 1 of 6)	16	4594713	4615957	21245	1	NM_031184	4186	Glis2
chr11	55582104	55582477	peakID6441	Intron (NM_001290821/Glra1, intron 1 of 8)	11	55514239	55608198	93960	2	NM_001290821	25721	Glra1
chr13	75798357	75799245	peakID11603	Distal Intergenic	13	75839885	75850151	10267	1	NM_001360151	-40640	Glrx
chr10	82662540	82663057	peakID4552	Intron (NM_029102/Glt8d2, intron 4 of 9)	10	82650433	82690650	40218	2	NM_029102	27593	Glt8d2
chr6	39435094	39435520	peakID34822	Distal Intergenic	6	39420378	39421294	917	1	NR_152168	14717	Gm10244
chr8	112906563	112907188	peakID41852	Distal Intergenic	8	113067262	113093333	26072	1	NR_033584	-160074	Gm10280
chr13	12196035	12196556	peakID10388	Intron (NM_001081128/Mtr, intron 27 of 32)	13	12182717	12186488	3772	2	NR_045170	-9548	Gm10336
chr12	116919667	116920456	peakID10184	Intron (NM_011215/Ptprn2, intron 11 of 22)	12	117144523	117151269	6747	2	NR_033538	230813	Gm10421
chr12	117039396	117039904	peakID10188	Intron (NM_011215/Ptprn2, intron 12 of 22)	12	117144523	117151269	6747	2	NR_033538	111365	Gm10421
chr12	116943969	116944260	peakID10186	Intron (NM_011215/Ptprn2, intron 11 of 22)	12	117144523	117151269	6747	2	NR_033538	207009	Gm10421
chr12	117162183	117162455	peakID10192	Intron (NM_011215/Ptprn2, intron 13 of 22)	12	117144523	117151269	6747	2	NR_033538	-10915	Gm10421
chr12	100325566	100326229	peakID9727	Exon (NM_001033213/Ttc7b, exon 2 of 20)	12	100276609	100300908	24300	1	NR_045741	48958	Gm10432
chr12	100305171	100305535	peakID9724	Intron (NM_001033213/Ttc7b, intron 19 of 19)	12	100276609	100300908	24300	1	NR_045741	28563	Gm10432
chr6	84318834	84319143	peakID35459	Distal Intergenic	6	84412942	84423838	10897	2	NR_046063	104695	Gm10445
chr17	79501058	79501533	peakID19235	Distal Intergenic	17	79506049	79510486	4438	2	NR_033462	8953	Gm10494
chr17	15342976	15343650	peakID17948	Distal Intergenic	17	15350813	15354461	3649	2	NR_033511	10811	Gm10510
chr17	13187779	13188455	peakID17880	Distal Intergenic	17	13205042	13206211	1170	1	NR_033458	-16587	Gm10512
chr9	79301673	79301956	peakID43679	Distal Intergenic	9	79444037	79519302	75266	2	NR_045336	217346	Gm10635
chr3	146337812	146338285	peakID28212	Distal Intergenic	3	146367153	146378944	11792	2	NR_033542	40659	Gm10636
chr16	85001973	85002499	peakID17354	Intron (NM_001198823/App, intron 13 of 17)	16	84972211	84979451	7241	1	NR_045889	29763	Gm10791
chr14	79842773	79843526	peakID13692	Distal Intergenic	14	79860521	79869176	8656	2	NR_033535	25650	Gm10845
chr4	15012446	15012984	peakID28674	Intron (NM_178617/Necab1, intron 5 of 12)	4	14930641	14953030	22390	1	NM_001243100	81806	Gm11837
chr4	29094193	29094784	peakID28841	Distal Intergenic	4	29068079	29088914	20836	1	NR_151693	26115	Gm11917
chr11	18070611	18071327	peakID5725	Distal Intergenic	11	18095986	18103385	7400	1	NR_131129	-24659	Gm12018
chr11	26773293	26773733	peakID5861	Distal Intergenic	11	26785108	26787859	2752	1	NR_002890	-11375	Gm12070
chr4	45755924	45756480	peakID29105	Distal Intergenic	4	45762377	45764223	1847	2	NR_046068	7743	Gm12409
chr4	137181371	137181816	peakID30743	Distal Intergenic	4	137159082	137165066	5985	2	NR_040443	-16306	Gm13003
chr4	140187805	140188123	peakID30823	Intron (NM_198610/Igsf21, intron 1 of 9)	4	140142873	140144988	2116	1	NR_153821	44933	Gm13029
chr4	148935210	148935594	peakID31081	Intron (NM_027195/Casz1, intron 7 of 15)	4	148947490	148952322	4833	2	NR_154553	16728	Gm13205
chr2	61246962	61247280	peakID23470	Distal Intergenic	2	60964376	60975151	10776	2	NR_045335	-271812	Gm13582
chr2	93383906	93384392	peakID23943	Distal Intergenic	2	93403547	93417830	14284	1	NR_040529	-19155	Gm13807
chr2	175014729	175015317	peakID25629	Distal Intergenic	2	175061549	175067769	6221	2	NM_001085546	52452	Gm14393
chr2	177128986	177129610	peakID25670	Distal Intergenic	2	177190575	177206496	15922	2	NM_001374129	76886	Gm14410
chr2	30640007	30640526	peakID22951	Distal Intergenic	2	30658164	30678011	19848	2	NR_136917	37485	Gm14486
chr7	96458985	96459372	peakID38534	Intron (NM_001310762/Tenm4, intron 3 of 32)	7	96339483	96341964	2482	2	NR_046043	-117022	Gm15412
chr7	96474401	96475291	peakID38535	Intron (NM_001310762/Tenm4, intron 3 of 32)	7	96339483	96341964	2482	2	NR_046043	-132438	Gm15412
chr7	96420062	96420433	peakID38533	Intron (NM_001310762/Tenm4, intron 2 of 32)	7	96339483	96341964	2482	2	NR_046043	-78099	Gm15412
chr7	96811734	96812109	peakID38543	Exon (NM_001310762/Tenm4, exon 18 of 33)	7	96791433	96801549	10117	2	NR_045874	-10186	Gm15413
chr7	96832515	96833236	peakID38545	Intron (NM_001310762/Tenm4, intron 19 of 32)	7	96791433	96801549	10117	2	NR_045874	-30967	Gm15413
chr7	93795114	93795549	peakID38502	Distal Intergenic	7	93178980	93184176	5197	2	NM_001358087	-610939	Gm15501
chr7	93435108	93435396	peakID38501	Distal Intergenic	7	93178980	93184176	5197	2	NM_001358087	-250933	Gm15501
chr8	98295079	98295373	peakID41555	Distal Intergenic	8	99011887	99032741	20855	1	NR_110579	-716514	Gm15679
chr10	114318433	114319054	peakID5061	Distal Intergenic	10	114801726	114816831	15106	1	NR_155864	-482672	Gm15723
chr8	58804792	58805535	peakID40705	Intron (NM_175032/Galntl6, intron 1 of 11)	8	58698849	58700796	1948	2	NM_001177534	-103997	Gm15881
chr10	45311592	45312001	peakID3784	Intron (NM_024286/Popdc3, intron 1 of 3)	10	45287311	45289416	2106	2	NR_155869	-22177	Gm15934
chr9	9093103	9093502	peakID42421	Intron (NM_001372563/Arhgap42, intron 4 of 23)	9	9236288	9260885	24598	1	NR_045754	-142786	Gm16833
chr9	52800305	52800815	peakID43170	Distal Intergenic	9	52679863	52798772	118910	1	NR_045333	120443	Gm1715
chrX	166803169	166803762	peakID45582	Distal Intergenic	20	166662025	166689812	27788	1	NR_046015	141145	Gm1720
chr1	105111270	105111639	peakID1459	Distal Intergenic	1	105356007	105361737	5731	1	NR_151538	-244368	Gm17634
chr12	25189134	25189612	peakID8643	Distal Intergenic	12	25129174	25132274	3101	1	NR_045844	59961	Gm17746
chr17	49219828	49220134	peakID18683	Distal Intergenic	17	49304479	49312960	8482	2	NR_033486	92826	Gm17830
chr15	10840797	10841060	peakID14322	Distal Intergenic	15	10829051	10832713	3663	1	NR_040357	11747	Gm19276
chr17	82625017	82625449	peakID19295	Distal Intergenic	17	83033592	83078225	44634	2	NR_045094	452776	Gm19689
chr5	37879593	37880311	peakID32075	Distal Intergenic	5	37893772	37897923	4152	1	NR_153822	-13461	Gm20052
chr10	99480317	99480947	peakID4882	Distal Intergenic	10	99609171	99658134	48964	1	NR_038019	-128224	Gm20110
chr10	16818879	16819123	peakID3336	Distal Intergenic	10	16951094	17095782	144689	2	NR_038020	276659	Gm20125
chr12	27082707	27083477	peakID8670	Distal Intergenic	12	27090237	27114995	24759	2	NR_045052	31518	Gm20187
chr15	63079836	63080213	peakID14996	Distal Intergenic	15	63414397	63479608	65212	2	NR_045279	399395	Gm20740
chr3	159181599	159181833	peakID28433	Intron (NR_040750/Gm20752, intron 2 of 4)	3	159076364	159308080	231717	1	NR_040750	105236	Gm20752
chr1	106109013	106109514	peakID1482	Distal Intergenic	1	106152625	106171524	18900	2	NR_040630	62010	Gm20753
chr9	83316517	83316973	peakID43729	Distal Intergenic	9	83431547	83454574	23028	1	NR_102437	-114574	Gm2087
chr3	52651900	52652311	peakID26416	Distal Intergenic	3	52739724	52776654	36931	1	NR_038079	-87413	Gm2447
chr3	52688506	52688958	peakID26418	Distal Intergenic	3	52739724	52776654	36931	1	NR_038079	-50766	Gm2447
chr8	49631343	49631688	peakID40621	Distal Intergenic	8	50368112	50416089	47978	1	NR_046067	-736424	Gm2516
chr1	122393595	122393995	peakID1653	Distal Intergenic	1	122205145	122252180	47036	1	NR_151524	188451	Gm28590
chr5	131573648	131574223	peakID33709	Intron (NM_001363480/Auts2, intron 5 of 18)	5	131391600	131414718	23119	2	NR_152164	-158931	Gm29681
chr8	104131366	104131787	peakID41616	Intron (NM_009868/Cdh5, intron 7 of 11)	8	104088916	104105873	16958	2	NR_131138	-25494	Gm29682
chr16	51758333	51758960	peakID16995	Distal Intergenic	16	51981033	51987287	6255	2	NR_153657	228327	Gm29686
chr16	51937336	51937704	peakID16996	Distal Intergenic	16	51981033	51987287	6255	2	NR_153657	49583	Gm29686
chr12	25865075	25865434	peakID8650	Distal Intergenic	12	26091962	26210505	118544	2	NR_131149	345071	Gm29687
chr12	25870987	25871580	peakID8651	Distal Intergenic	12	26091962	26210505	118544	2	NR_131149	338925	Gm29687
chr12	26191672	26191901	peakID8655	Intron (NR_131149/Gm29687, intron 2 of 4)	12	26091962	26210505	118544	2	NR_131149	18604	Gm29687
chr10	126953018	126953565	peakID5328	Distal Intergenic	10	126958023	126960997	2975	1	NR_155763	-4458	Gm30539
chr4	22891871	22892335	peakID28783	Distal Intergenic	4	22490548	22493126	2579	1	NR_131335	401324	Gm30731
chr4	22835205	22836361	peakID28782	Distal Intergenic	4	22490548	22493126	2579	1	NR_131335	344658	Gm30731
chr4	22566029	22566508	peakID28781	Distal Intergenic	4	22490548	22493126	2579	1	NR_131335	75482	Gm30731
chr12	29136838	29137261	peakID8699	Distal Intergenic	12	29141929	29199768	57840	1	NR_154987	-4668	Gm31333
chr6	66224206	66224780	peakID35200	Distal Intergenic	6	66272505	66284845	12341	1	NR_136927	-47725	Gm31520
chr6	66340877	66341190	peakID35201	Distal Intergenic	6	66272505	66284845	12341	1	NR_136927	68373	Gm31520
chr6	66197793	66198354	peakID35199	Distal Intergenic	6	66272505	66284845	12341	1	NR_136927	-74151	Gm31520
chr6	51057197	51057618	peakID35005	Distal Intergenic	6	50906406	50910424	4019	1	NR_157241	150792	Gm31579
chr10	91591373	91591629	peakID4752	Distal Intergenic	10	91888829	91953580	64752	1	NR_152729	-297200	Gm31592
chr10	91888486	91888957	peakID4755	Promoter (<=1kb)	10	91888829	91953580	64752	1	NR_152729	0	Gm31592
chr6	73644488	73645797	peakID35338	Distal Intergenic	6	73586109	73608673	22565	2	NR_157242	-35816	Gm31747
chr16	86772671	86772917	peakID17384	Intron (NR_153789/Gm32461, intron 5 of 5)	16	86769926	86806513	36588	2	NR_153789	33596	Gm32461
chr16	86473421	86473695	peakID17380	Distal Intergenic	16	86769926	86806513	36588	2	NR_153789	332818	Gm32461
chr3	139886023	139887020	peakID28082	Distal Intergenic	3	139777153	139780759	3607	2	NR_153353	-105265	Gm32693
chr3	139887341	139887623	peakID28083	Distal Intergenic	3	139777153	139780759	3607	2	NR_153353	-106583	Gm32693
chr10	118648121	118648449	peakID5147	Distal Intergenic	10	118714481	118715726	1246	2	NR_155867	67277	Gm33337
chr10	118640103	118640917	peakID5145	Distal Intergenic	10	118714481	118715726	1246	2	NR_155867	74809	Gm33337
chr10	118641047	118641523	peakID5146	Distal Intergenic	10	118714481	118715726	1246	2	NR_155867	74203	Gm33337
chr1	183793818	183794510	peakID2838	Intron (NR_151520/Gm34068, intron 2 of 2)	1	183748977	183809746	60770	1	NR_151520	44842	Gm34068
chr10	84060699	84061274	peakID4599	Intron (NR_152790/Gm34184, intron 2 of 4)	10	84036560	84100697	64138	2	NR_152790	39423	Gm34184
chr12	12716045	12716600	peakID8430	Distal Intergenic	12	12667732	12669917	2186	2	NR_136889	-46129	Gm34637
chr12	13500241	13500503	peakID8451	Intron (NM_027706/Nbas, intron 44 of 51)	12	13607789	13627646	19858	2	NR_136761	127143	Gm35725
chr10	53013742	53014268	peakID3851	Intron (NM_178675/Slc35f1, intron 2 of 7)	10	53235187	53260736	25550	1	NR_152766	-220919	Gm36173
chr10	53398236	53398789	peakID3854	Distal Intergenic	10	53409882	53424272	14391	1	NR_152767	-11093	Gm36229
chr5	64655339	64655644	peakID32400	Distal Intergenic	5	64593863	64610699	16837	2	NR_045078	-44641	Gm3716
chr5	64703011	64703473	peakID32402	Distal Intergenic	5	64593863	64610699	16837	2	NR_045078	-92313	Gm3716
chr3	34751659	34751862	peakID26216	Distal Intergenic	3	34772075	34782346	10272	1	NR_110488	-20213	Gm38509
chr16	11021773	11022006	peakID16286	Distal Intergenic	16	11008898	11015184	6287	1	NR_040518	12876	Gm4262
chr7	129918347	129918883	peakID39309	Distal Intergenic	7	129962165	129978669	16505	1	NR_046077	-43282	Gm4265
chr14	25623590	25624093	peakID12732	Intron (NM_001310666/Zmiz1, intron 6 of 23)	14	25603513	25605636	2124	1	NM_001309430	20078	Gm45915
chr6	121039312	121039879	peakID36155	Intron (NM_001270475/Mical3, intron 3 of 31)	6	121064464	121069954	5491	1	NR_138098	-24585	Gm4651
chr16	29711427	29712508	peakID16643	Distal Intergenic	16	29813550	29815033	1484	1	NR_164311	-101042	Gm46567
chr9	116676562	116676942	peakID44466	Intron (NM_001172122/Rbms3, intron 10 of 13)	9	116189180	116194886	5707	1	NR_152204	487383	Gm4668
chr9	116267168	116267984	peakID44459	Distal Intergenic	9	116189180	116194886	5707	1	NR_152204	77989	Gm4668
chr17	75795838	75796112	peakID19195	Distal Intergenic	17	75861023	75889039	28017	1	NR_033456	-64911	Gm4710
chr16	46290171	46290810	peakID16924	Distal Intergenic	16	46152991	46155077	2087	2	NM_001304528	-135095	Gm4737
chr13	92987657	92988056	peakID11838	Distal Intergenic	13	93073304	93074755	1452	1	NR_036451	-85248	Gm4814
chr17	15247846	15248416	peakID17947	Distal Intergenic	17	15231585	15240783	9199	2	NR_046164	-7064	Gm5091
chr9	60972471	60973022	peakID43339	Distal Intergenic	9	61017069	61019797	2729	1	NR_040767	-44047	Gm5122
chr18	52848003	52848419	peakID20383	Intron (NM_001199151/Sncaip, intron 2 of 11)	18	52825310	52826281	972	1	NM_001367923	22694	Gm51263
chr9	88295840	88296125	peakID43820	Distal Intergenic	9	88325743	88325802	60	2	NR_162813	29677	Gm51281
chr5	29772614	29773247	peakID31880	Intron (NM_001037940/Dnajb6, intron 8 of 9)	5	29735334	29735936	603	2	NR_028426	-36679	Gm5129
chr5	125685496	125686445	peakID33590	Intron (NM_001190352/Tmem132b, intron 3 of 8)	5	125781683	125781738	56	1	NR_162806	-95238	Gm51294
chr17	16599798	16600108	peakID17973	Distal Intergenic	17	17005116	17041555	36440	1	NM_001374000	-405008	Gm51425
chr12	64902427	64902921	peakID9120	Distal Intergenic	12	64917911	64924591	6681	1	NM_001025605	-14990	Gm527
chr12	64858264	64858833	peakID9119	Distal Intergenic	12	64917911	64924591	6681	1	NM_001025605	-59078	Gm527
chr1	33042467	33042834	peakID359	Distal Intergenic	1	32543546	32547293	3748	2	NM_001164286	-495175	Gm5415
chr10	21783538	21783911	peakID3418	Distal Intergenic	10	21690845	21693978	3134	1	NR_045843	92694	Gm5420
chr11	48914464	48914718	peakID6261	Intron (NM_001045540/Gm12185, intron 2 of 2)	11	48887422	48902152	14731	2	NM_001024230	-12313	Gm5431
chr16	48372304	48372828	peakID16945	Distal Intergenic	16	48399453	48412416	12964	2	NR_015373	39588	Gm5485
chr1	27578851	27579214	peakID332	Distal Intergenic	1	27884046	27902187	18142	1	NR_151583	-304832	Gm5524
chr1	28214175	28214593	peakID335	Distal Intergenic	1	27884046	27902187	18142	1	NR_151583	330130	Gm5524
chr3	137150427	137150812	peakID28024	Distal Intergenic	3	137289617	137300708	11092	1	NR_163863	-138805	Gm567
chr3	137110508	137110809	peakID28023	Distal Intergenic	3	137289617	137300708	11092	1	NR_163863	-178808	Gm567
chr8	39190880	39191380	peakID40464	Distal Intergenic	8	39297980	39368268	70289	1	NR_044988	-106600	Gm6213
chr3	143912429	143912893	peakID28144	Distal Intergenic	3	143670892	143712143	41252	2	NR_040405	-200287	Gm6260
chr7	73186512	73186943	peakID38132	Distal Intergenic	7	73097752	73102068	4317	2	NR_046024	-84445	Gm6567
chr6	12150862	12151418	peakID34443	Distal Intergenic	6	12099521	12109580	10060	2	NR_003631	-41283	Gm6578
chr2	175869959	175870410	peakID25649	Promoter (<=1kb)	2	175869245	175883182	13938	1	NM_001164689	715	Gm6710
chr15	95757122	95757594	peakID15816	Distal Intergenic	15	95747247	95751591	4345	2	NR_131148	-5532	Gm6961
chr14	77608259	77608757	peakID13653	Intron (NM_001253759/Enox1, intron 11 of 19)	14	77479483	77506868	27386	2	NR_033141	-101392	Gm6994
chr12	54385446	54385761	peakID9007	Downstream (1-2kb)	12	54387733	54391318	3586	2	NR_033689	5557	Gm7550
chr9	75479412	75479656	peakID43605	Intron (NM_001373998/Gm7972, intron 7 of 10)	9	75468573	75486681	18109	1	NM_001373998	10840	Gm7972
chr12	86181313	86181866	peakID9503	Intron (NR_046081/Gm805, intron 4 of 4)	12	86169341	86195102	25762	1	NR_046081	11973	Gm805
chr8	28141821	28142443	peakID40314	Distal Intergenic	8	28083194	28084853	1660	2	NR_033590	-56969	Gm8096
chr2	63454369	63455003	peakID23499	Distal Intergenic	2	63525463	63575288	49826	2	NR_152174	120285	Gm8541
chr2	63452894	63453193	peakID23498	Distal Intergenic	2	63525463	63575288	49826	2	NR_152174	122095	Gm8541
chr6	3244858	3245611	peakID34309	Distal Intergenic	6	3288519	3317019	28501	1	NR_036696	-42908	Gm8579
chr1	154917498	154917802	peakID2176	Distal Intergenic	1	155063447	155083264	19818	2	NR_151545	165462	Gm9530
chr19	4698191	4698699	peakID21167	Promoter (<=1kb)	19	4625841	4698668	72828	2	NM_001033447	0	Gm960
chr5	14750967	14751168	peakID31531	Intron (NM_001110796/Pclo, intron 10 of 19)	5	14910124	14914889	4766	2	NM_198666	163721	Gm9758
chr12	27182360	27182977	peakID8672	Distal Intergenic	12	27140796	27160516	19721	2	NR_045870	-21845	Gm9866
chr5	18006198	18006672	peakID31661	Intron (NM_001081143/Gnat3, intron 5 of 7)	5	17962570	18019668	57099	1	NM_001081143	43629	Gnat3
chr10	74933489	74934049	peakID4234	Distal Intergenic	10	74967177	75016906	49730	1	NM_010311	-33128	Gnaz
chr10	74952845	74953104	peakID4235	Distal Intergenic	10	74967177	75016906	49730	1	NM_010311	-14073	Gnaz
chr13	13778927	13779430	peakID10429	Distal Intergenic	13	13784059	13827895	43837	1	NM_001302997	-4629	Gng4
chr12	102511212	102511749	peakID9784	Distal Intergenic	12	102469910	102497907	27998	1	NM_013747	41303	Golga5
chr8	96388306	96388708	peakID41549	Distal Intergenic	8	95864133	95888401	24269	2	NM_010325	-499906	Got2
chr5	100836019	100836430	peakID32897	Distal Intergenic	5	100846229	100899102	52874	1	NM_172715	-9799	Gpat3
chr14	116802562	116802820	peakID13992	Distal Intergenic	14	116925297	117979529	1054233	1	NM_001079844	-122477	Gpc6
chr2	57597665	57598259	peakID23405	Distal Intergenic	2	57238382	57370719	132338	1	NM_010274	359284	Gpd2
chr2	57453871	57454515	peakID23403	Distal Intergenic	2	57238382	57370719	132338	1	NM_010274	215490	Gpd2
chr12	75425945	75426265	peakID9278	Distal Intergenic	12	75411720	75416781	5062	2	NM_175644	-9165	Gphb5
chr1	125724288	125724651	peakID1684	Intron (NM_027677/Gpr39, intron 1 of 1)	1	125676996	125873861	196866	1	NM_027677	47293	Gpr39
chr3	116253066	116253440	peakID27625	Promoter (<=1kb)	3	116249654	116253484	3831	2	NM_022427	44	Gpr88
chr6	59328374	59328667	peakID35134	Distal Intergenic	6	59352461	59426306	73846	2	NM_183183	97639	Gprin3
chr9	40307343	40307623	peakID42912	Intron (NM_001357622/Gramd1b, intron 9 of 16)	9	40293234	40321323	28090	2	NM_001357622	13700	Gramd1b
chr2	64582234	64582665	peakID23511	Distal Intergenic	2	64912482	65022766	110285	2	NM_016719	440101	Grb14
chr18	10418511	10419038	peakID19675	Intron (NM_001083628/Greb1l, intron 1 of 32)	18	10325179	10562941	237763	1	NM_001083628	93333	Greb1l
chr11	57070390	57070976	peakID6464	Intron (NM_001113325/Gria1, intron 2 of 15)	11	57013046	57330244	317199	1	NM_001252403	57345	Gria1
chr3	80367885	80368358	peakID26785	Distal Intergenic	3	80681450	80802835	121386	2	NM_001083806	434477	Gria2
chr10	50137810	50138174	peakID3809	Distal Intergenic	10	49093681	49788766	695086	2	NM_010349	-349045	Grik2
chr16	9767989	9768585	peakID16252	Intron (NM_008170/Grin2a, intron 3 of 13)	16	9567901	9995813	427913	2	NM_008170	227228	Grin2a
chr7	87787619	87787857	peakID38400	Intron (NM_001081414/Grm5, intron 3 of 9)	7	87584168	88135063	550896	1	NM_001143834	203452	Grm5
chr6	111372758	111373334	peakID35905	Intron (NM_001346640/Grm7, intron 8 of 10)	6	110645598	111567230	921633	1	NM_177328	727161	Grm7
chr6	110205759	110206300	peakID35896	Distal Intergenic	6	110645512	111567230	921719	1	NM_001346640	-439212	Grm7
chr11	102432612	102433354	peakID7638	Promoter (2-3kb)	11	102430507	102436809	6303	1	NM_008175	2106	Grn
chr5	21144492	21144899	peakID31696	Distal Intergenic	5	21176279	21291701	115423	1	NR_153366	-31380	Gsap
chr15	75856684	75857436	peakID15244	Distal Intergenic	15	75862339	75867404	5066	1	NM_026960	-4903	Gsdmd
chr8	120520699	120522021	peakID42039	Intron (NM_198671/Gse1, intron 1 of 15)	8	120535857	120581383	45527	1	NM_001145897	-13836	Gse1
chr7	126031626	126033189	peakID39192	Intron (NM_001101488/Gsg1l, intron 1 of 6)	7	125878419	126082411	203993	2	NM_001101488	49222	Gsg1l
chr7	126008435	126009264	peakID39191	Intron (NM_001101488/Gsg1l, intron 2 of 6)	7	125878419	126082411	203993	2	NM_001101488	73147	Gsg1l
chr19	47880757	47881230	peakID22113	Intron (NM_030051/Gsto2, intron 7 of 8)	19	47865794	47886305	20512	1	NM_026619	14964	Gsto2
chr1	54484966	54485268	peakID684	Intron (NM_001163314/Pgap1, intron 25 of 26)	1	54395877	54439026	43150	2	NM_001033194	-45941	Gtf3c3
chr15	92975726	92976116	peakID15763	Distal Intergenic	15	93239730	93275179	35450	2	NM_001346785	299063	Gxylt1
chr15	93084944	93085374	peakID15767	Distal Intergenic	15	93239730	93275179	35450	2	NM_001346785	189805	Gxylt1
chrX	117299641	117300212	peakID45335	Distal Intergenic	20	117014757	117015104	348	1	NM_001102665	284885	H2ab1
chrX	11269045	11269581	peakID44822	Distal Intergenic	20	11299257	11299757	501	1	NM_001111037	-29676	H2al1a
chr3	137854943	137855713	peakID28037	Distal Intergenic	3	137864487	137866922	2436	1	NM_001316995	-8774	H2az1
chr4	149990171	149990721	peakID31119	Intron (NM_001291004/H6pd, intron 3 of 4)	4	149979474	150003236	23763	2	NM_001291004	12515	H6pd
chr12	31905668	31906200	peakID8746	Intron (NM_001163126/Cog5, intron 19 of 22)	12	31926455	31950245	23791	2	NM_001361928	44045	Hbp1
chr19	36496922	36497477	peakID21835	Distal Intergenic	19	36554639	36621135	66497	1	NM_001163471	-57162	Hectd2
chr16	37584295	37585010	peakID16792	Intron (NM_013547/Hgd, intron 1 of 13)	16	37580153	37632026	51874	1	NR_027778	4143	Hgd
chr5	16265415	16265901	peakID31634	Intron (NM_001110843/Cacna2d1, intron 8 of 38)	5	16553495	16573944	20450	1	NM_001289460	-287594	Hgf
chr1	192557993	192558277	peakID3019	Intron (NM_144881/Hhat, intron 10 of 11)	1	192512828	192771219	258392	2	NM_144881	212942	Hhat
chr1	192696340	192696952	peakID3022	Intron (NM_144881/Hhat, intron 7 of 11)	1	192512828	192771219	258392	2	NM_144881	74267	Hhat
chr6	52584304	52584738	peakID35021	Intron (NM_145567/Hibadh, intron 4 of 7)	6	52546230	52640300	94071	2	NM_145567	55562	Hibadh
chr10	14082328	14082637	peakID3315	Intron (NM_001358783/Hivep2, intron 3 of 12)	10	13966379	14151378	185000	1	NM_010437	115950	Hivep2
chr10	13990818	13991169	peakID3310	Intron (NM_001358783/Hivep2, intron 1 of 12)	10	13966379	14151378	185000	1	NM_010437	24440	Hivep2
chr8	57513010	57513513	peakID40687	Promoter (1-2kb)	8	57511843	57515999	4157	1	NM_008252	1168	Hmgb2
chr8	57513914	57514207	peakID40688	Promoter (2-3kb)	8	57511843	57515999	4157	1	NM_008252	2072	Hmgb2
chr4	128411938	128412540	peakID30475	Intron (NM_001281955/Csmd2, intron 22 of 70)	4	128261044	128262990	1947	1	NR_130980	150895	Hmgb4os
chr4	128265399	128265639	peakID30473	Intron (NM_001281955/Csmd2, intron 5 of 70)	4	128261044	128262990	1947	1	NR_130980	4356	Hmgb4os
chr9	83194984	83195380	peakID43728	Distal Intergenic	9	83109942	83146607	36666	2	NM_175074	-48378	Hmgn3
chr15	22170383	22170754	peakID14403	Distal Intergenic	15	22713820	22714984	1165	2	NM_001165971	544230	Hnrnpa1l2-ps2
chr4	129124776	129125135	peakID30505	Promoter (2-3kb)	4	129111570	129121925	10356	2	NM_001286081	-2852	Hpca
chr12	17768859	17769097	peakID8547	Intron (NM_001361645/Hpcal1, intron 2 of 4)	12	17690809	17791928	101120	1	NM_016677	78051	Hpcal1
chr8	56278095	56278962	peakID40670	Distal Intergenic	8	56294552	56321046	26495	1	NM_008278	-15590	Hpgd
chr7	121466173	121466724	peakID39095	Intron (NM_001081327/Hs3st2, intron 1 of 1)	7	121392296	121501768	109473	1	NM_001081327	73878	Hs3st2
chr7	121469993	121470509	peakID39096	Intron (NM_001081327/Hs3st2, intron 1 of 1)	7	121392296	121501768	109473	1	NM_001081327	77698	Hs3st2
chr13	64020802	64021336	peakID11364	Distal Intergenic	13	64058274	64089201	30928	2	NM_008291	67865	Hsd17b3
chr8	72183575	72183862	peakID41025	Distal Intergenic	8	72189668	72200958	11291	1	NM_197944	-5806	Hsh2d
chr18	35018989	35019716	peakID20055	Distal Intergenic	18	34937415	34954351	16937	2	NM_010481	-64639	Hspa9
chr16	65029541	65030138	peakID17169	Intron (NM_008310/Htr1f, intron 2 of 2)	16	64924729	65105784	181056	2	NM_008310	75646	Htr1f
chr16	90483362	90483727	peakID17455	Intron (NM_015755/Hunk, intron 8 of 10)	16	90386397	90499553	113157	1	NM_015755	96966	Hunk
chr12	21335931	21336207	peakID8583	Intron (NM_001277266/Adam17, intron 12 of 19)	12	21316392	21323607	7216	1	NM_026347	19540	Iah1
chr9	85609082	85609522	peakID43769	Distal Intergenic	9	85687360	85749334	61975	2	NM_001081282	139812	Ibtk
chr6	8659278	8659601	peakID34407	Intron (NM_001252266/Ica1, intron 7 of 11)	6	8630527	8758458	127932	2	NM_001252266	98857	Ica1
chr9	54604190	54604480	peakID43190	3' UTR	9	54586511	54604662	18152	1	NM_029573	17680	Idh3a
chr8	24568724	24568984	peakID40231	Intron (NM_145949/Ido2, intron 1 of 9)	8	24531892	24576333	44442	2	NM_145949	7349	Ido2
chr5	108645974	108646518	peakID33076	3' UTR	5	108660331	108685446	25116	1	NM_008325	-13813	Idua
chr8	84634739	84635410	peakID41271	Intron (NM_001252059/Cacna1a, intron 42 of 45)	8	84661331	84662852	1522	2	NM_010499	27442	Ier2
chr4	139590464	139590769	peakID30811	Intron (NM_183148/Iffo2, intron 4 of 11)	4	139574720	139620382	45663	1	NM_001205173	15745	Iffo2
chr1	173802716	173803292	peakID2631	Distal Intergenic	1	173747294	173766919	19626	2	NM_008329	-35798	Ifi204
chr16	14052166	14052592	peakID16351	Intron (NM_144518/Bmerb1, intron 2 of 5)	16	13981702	13986867	5166	2	NM_001270718	-65300	Ifitm7
chr16	49533445	49534197	peakID16959	Distal Intergenic	16	49699294	49765126	65833	1	NM_028680	-165097	Ift57
chr16	49721707	49721981	peakID16961	Intron (NM_028680/Ift57, intron 5 of 10)	16	49699294	49765126	65833	1	NM_028680	22414	Ift57
chr6	138801440	138801715	peakID36580	Distal Intergenic	6	138657091	138658454	1364	2	NM_015777	-142987	Igbp1b
chr7	68070689	68070910	peakID38066	Intron (NM_010513/Igf1r, intron 2 of 20)	7	67952257	68233667	281411	1	NM_010513	118433	Igf1r
chr3	59401486	59402259	peakID26518	Distal Intergenic	3	59316735	59344256	27522	2	NM_001162884	-57231	Igsf10
chr3	59406112	59406470	peakID26519	Distal Intergenic	3	59316735	59344256	27522	2	NM_001162884	-61857	Igsf10
chr7	19952330	19952987	peakID37121	Promoter (<=1kb)	7	19937305	19953654	16350	2	NM_001364024	667	Igsf23
chr1	172319867	172320504	peakID2589	Downstream (<1kb)	1	172312367	172319843	7477	1	NM_080419	7501	Igsf8
chr11	44177291	44177636	peakID6171	Distal Intergenic	11	44400063	44414677	14615	1	NM_001303244	-222427	Il12b
chr7	83724024	83724291	peakID38343	Intron (NM_001360087/Il16, intron 1 of 18)	7	83642819	83732398	89580	2	NM_001360087	8107	Il16
chr9	100486486	100486795	peakID44067	Promoter (<=1kb)	9	100457719	100486473	28755	2	NM_001033543	-14	Il20rb
chr12	41033260	41033598	peakID8855	Intron (NM_053122/Immp2l, intron 2 of 6)	12	41024090	41955588	931499	1	NM_053122	9171	Immp2l
chr4	4948856	4949285	peakID28496	Distal Intergenic	4	4762484	4793306	30823	2	NM_177730	-155551	Impad1
chr4	5071319	5071595	peakID28500	Distal Intergenic	4	4762484	4793306	30823	2	NM_177730	-278014	Impad1
chr9	80668983	80669214	peakID43698	Distal Intergenic	9	80313330	80465438	152109	2	NM_022016	-203546	Impg1
chr16	56175989	56176427	peakID17049	Intron (NM_001360073/Senp7, intron 18 of 24)	16	56204313	56273753	69441	1	NM_174876	-27886	Impg2
chr12	55622549	55623098	peakID9041	Intron (NM_001368814/Ralgapa1, intron 39 of 41)	12	55598917	55602017	3101	1	NM_020287	23633	Insm2
chr8	3211488	3211918	peakID39730	Exon (NM_001330056/Insr, exon 20 of 22)	8	3150922	3279617	128696	2	NM_001330056	67699	Insr
chr11	34356155	34356490	peakID6020	Intron (NM_001025382/Insyn2b, intron 1 of 3)	11	34314822	34422640	107819	1	NM_001025382	41334	Insyn2b
chr13	106281808	106282165	peakID12081	Distal Intergenic	13	106794439	106936958	142520	2	NM_001360897	654793	Ipo11
chr1	90111519	90111768	peakID1286	Intron (NM_029122/Iqca, intron 6 of 18)	1	90042132	90153401	111270	2	NM_029122	41633	Iqca
chr8	76052149	76052401	peakID41093	Distal Intergenic	8	75448694	75984507	535814	1	NM_027944	603456	Iqcm
chr6	90702858	90703712	peakID35612	Intron (NM_001134383/Iqsec1, intron 1 of 13)	6	90659598	90716529	56932	2	NM_001134383	12817	Iqsec1
chr6	24397176	24397790	peakID34597	Distal Intergenic	6	24444865	24515067	70203	2	NM_172535	117277	Iqub
chr8	126569800	126570385	peakID42270	Distal Intergenic	8	126588296	126593986	5691	2	NM_001164598	23601	Irf2bp2
chr13	30829414	30829808	peakID10764	Intron (NM_001360093/Exoc2, intron 24 of 28)	13	30749233	30766981	17749	1	NM_013674	80182	Irf4
chr1	193150938	193151452	peakID3037	Promoter (1-2kb)	1	193153112	193172035	18924	1	NM_016851	-1660	Irf6
chr8	91676953	91677293	peakID41434	Distal Intergenic	8	91798511	91801654	3144	2	NM_001253822	124361	Irx3
chr13	115687308	115687849	peakID12257	Distal Intergenic	13	114958081	115101964	143884	2	NM_001033228	-585345	Itga1
chr12	119206753	119207193	peakID10236	Intron (NM_177290/Itgb8, intron 2 of 13)	12	119162803	119238276	75474	2	NM_177290	31083	Itgb8
chr1	180312720	180313319	peakID2753	Distal Intergenic	1	180330476	180423659	93184	1	NM_001081175	-17157	Itpkb
chr7	27218580	27218971	peakID37229	Intron (NM_181593/Itpkc, intron 2 of 6)	7	27207170	27228617	21448	2	NM_181593	9646	Itpkc
chrX	20414925	20415199	peakID44870	Distal Intergenic	20	20425688	20519939	94252	1	NM_001289684	-10489	Jade3
chr7	138959717	138960192	peakID39498	Intron (NM_028708/Jakmip3, intron 1 of 19)	7	138940730	139083976	143247	1	NM_028708	18988	Jakmip3
chr13	93510885	93511099	peakID11844	Distal Intergenic	13	93430097	93499808	69712	2	NM_021310	-11078	Jmy
chr4	95082432	95083147	peakID29783	Distal Intergenic	4	95049036	95052222	3187	2	NM_010591	-30211	Jun
chr16	34440782	34441457	peakID16749	Intron (NM_177357/Kalrn, intron 1 of 59)	16	33969073	34514027	544955	2	NM_177357	72570	Kalrn
chr17	53627275	53627675	peakID18763	Intron (NM_020005/Kat2b, intron 3 of 17)	17	53584126	53672721	88596	1	NM_001190846	43150	Kat2b
chr4	142303301	142304020	peakID30911	Distal Intergenic	4	142139240	142239401	100162	2	NM_001109685	-63901	Kazn
chr3	107176541	107176910	peakID27456	Distal Intergenic	3	107183143	107195721	12579	1	NM_001081140	-6233	Kcna10
chr6	126585729	126586319	peakID36309	Distal Intergenic	6	126532551	126535555	3005	2	NM_145983	-50175	Kcna5
chr7	46433831	46434139	peakID37705	Intron (NM_001112739/Kcnc1, intron 2 of 3)	7	46396468	46438704	42237	1	NM_001112739	37364	Kcnc1
chr3	107431137	107431762	peakID27464	Distal Intergenic	3	107438301	107458898	20598	2	NM_001356447	27136	Kcnc4
chr3	105308954	105309331	peakID27408	Distal Intergenic	3	105451890	105674002	222113	1	NM_001039347	-142559	Kcnd3
chr1	78761008	78761588	peakID1062	Distal Intergenic	1	78816911	78820032	3122	1	NM_021342	-55323	Kcne4
chr1	192380557	192381078	peakID3015	Intron (NM_001038607/Kcnh1, intron 7 of 10)	1	192190777	192510159	319383	1	NM_010600	189781	Kcnh1
chr2	63117134	63117803	peakID23496	Intron (NM_133207/Kcnh7, intron 2 of 15)	2	62702946	63184287	481342	2	NM_133207	66484	Kcnh7
chr11	33772565	33773229	peakID6002	Intron (NM_001190885/Kcnip1, intron 1 of 8)	11	33629341	33843686	214346	2	NM_001190885	70457	Kcnip1
chr11	33748845	33749108	peakID5999	Intron (NM_001190885/Kcnip1, intron 1 of 8)	11	33629341	33680682	51342	2	NM_001363115	-68164	Kcnip1
chr5	48489592	48490380	peakID32225	Intron (NM_001199242/Kcnip4, intron 1 of 7)	5	48389503	48482656	93154	2	NM_001199243	-6937	Kcnip4
chr5	49150240	49150934	peakID32229	Intron (NM_001199244/Kcnip4, intron 1 of 7)	5	48389503	49285659	896157	2	NM_001199244	134725	Kcnip4
chr7	46103135	46103697	peakID37701	Promoter (2-3kb)	7	46097123	46100764	3642	2	NM_001204411	-2372	Kcnj11
chr2	55818122	55818642	peakID23385	Distal Intergenic	2	55435970	55598145	162176	1	NM_008426	382153	Kcnj3
chr2	55480038	55480563	peakID23382	Intron (NM_001304810/Kcnj3, intron 2 of 2)	2	55435970	55598145	162176	1	NM_008426	44069	Kcnj3
chr8	125959289	125959761	peakID42252	Distal Intergenic	8	125995102	126030688	35587	1	NM_008430	-35341	Kcnk1
chr12	100003156	100003432	peakID9709	Intron (NM_001164426/Kcnk13, intron 2 of 2)	12	99964499	100062682	98184	1	NM_146037	38658	Kcnk13
chr15	72651818	72652442	peakID15140	Intron (NM_029640/Trappc9, intron 20 of 21)	15	72506986	72547699	40714	2	NM_001033876	-104120	Kcnk9
chr18	45439051	45439348	peakID20285	Intron (NM_001312905/Kcnn2, intron 2 of 10)	18	45560154	45685883	125730	1	NM_080465	-120806	Kcnn2
chr15	66314147	66314581	peakID15043	Distal Intergenic	15	65986376	66286629	300254	2	NM_152923	-27519	Kcnq3
chr15	66239066	66240207	peakID15041	Intron (NM_152923/Kcnq3, intron 1 of 14)	15	65986376	66286629	300254	2	NM_152923	46422	Kcnq3
chr1	21804978	21805501	peakID261	Intron (NM_001310477/Kcnq5, intron 1 of 12)	1	21398403	21961942	563540	2	NM_001160139	156441	Kcnq5
chr7	97345132	97345522	peakID38554	Intron (NM_001039039/Kctd21, intron 1 of 1)	7	97332323	97350216	17894	1	NM_001039039	12810	Kctd21
chr4	74231043	74231357	peakID29528	Distal Intergenic	4	74242497	74405864	163368	1	NM_001172095	-11140	Kdm4c
chr6	39226225	39226575	peakID34817	Distal Intergenic	6	39136620	39206773	70154	2	NM_001033430	-19453	Kdm7a
chr2	142334476	142335348	peakID24789	Intron (NM_001013802/Macrod2, intron 16 of 18)	2	142618345	142901464	283120	2	NM_001081133	566116	Kif16b
chr11	91426808	91427356	peakID7312	Distal Intergenic	11	91575286	91577555	2270	2	NM_028547	150199	Kif2b
chr2	49672458	49672835	peakID23296	Intron (NM_008449/Kif5c, intron 2 of 25)	2	49619286	49774778	155493	1	NM_008449	53173	Kif5c
chr17	49815751	49816981	peakID18704	Intron (NM_177052/Kif6, intron 13 of 22)	17	49615172	49909847	294676	1	NM_177052	200580	Kif6
chr5	75718983	75719281	peakID32543	Distal Intergenic	5	75574991	75656721	81731	1	NM_021099	143993	Kit
chr5	151046872	151047251	peakID34282	Exon (NM_001163493/Stard13, exon 5 of 14)	5	150952607	150993817	41211	1	NM_013823	94266	Kl
chr7	63986437	63987162	peakID37957	Distal Intergenic	7	63886351	63938915	52565	2	NM_021366	-47523	Klf13
chr7	63951221	63951649	peakID37953	Distal Intergenic	7	63886351	63938915	52565	2	NM_021366	-12307	Klf13
chr6	90491005	90491431	peakID35598	Distal Intergenic	6	90462576	90479686	17111	1	NM_001355668	28430	Klf15
chr4	140047722	140048261	peakID30819	Intron (NM_198610/Igsf21, intron 4 of 9)	4	139962173	139968026	5854	2	NM_173427	-79697	Klhdc7a
chr16	20032336	20032748	peakID16491	Distal Intergenic	16	19946492	19983049	36558	2	NM_183390	-49288	Klhl6
chr6	128856290	128856588	peakID36399	Intron (NM_001254946/BC035044, intron 2 of 2)	6	128813706	128826315	12610	2	NM_030599	-29976	Klrb1b
chr16	89569141	89569533	peakID17431	Promoter (1-2kb)	16	89570176	89571183	1008	2	NM_001113406	1650	Krtap11-1
chr16	88728946	88729260	peakID17427	Promoter (<=1kb)	16	88728862	88729611	750	1	NM_183189	85	Krtap13-1
chr16	88735425	88735699	peakID17428	Distal Intergenic	16	88728862	88729611	750	1	NM_183189	6564	Krtap13-1
chr16	88657458	88657915	peakID17424	Distal Intergenic	16	88646824	88647796	973	2	NM_027105	-9663	Krtap26-1
chr17	68406044	68406372	peakID19021	Intron (NM_177278/L3mbtl4, intron 4 of 20)	17	68273797	68780086	506290	1	NM_177278	132248	L3mbtl4
chr2	180227469	180228297	peakID25758	Promoter (1-2kb)	2	180176373	180225859	49487	2	NM_001081171	-1611	Lama5
chr12	31302777	31303467	peakID8737	Exon (NM_008482/Lamb1, exon 19 of 33)	12	31265293	31329644	64352	1	NM_008482	37485	Lamb1
chr9	83487987	83489022	peakID43735	Distal Intergenic	9	83391355	83441127	49773	2	NM_029434	-46861	Lca5
chr1	128324811	128325175	peakID1729	Intron (NM_001081078/Lct, intron 1 of 16)	1	128284756	128328318	43563	2	NM_001081078	3143	Lct
chr5	44538039	44538353	peakID32183	Intron (NM_001077398/Ldb2, intron 3 of 8)	5	44472133	44799746	327614	2	NM_001077398	261393	Ldb2
chr17	5286291	5286897	peakID17714	Intron (NM_001085355/Arid1b, intron 7 of 19)	17	5417323	5418767	1445	2	NM_175349	131870	Ldhal6b
chr3	130940266	130940653	peakID27914	Distal Intergenic	3	131110297	131224357	114061	1	NM_001276402	-169644	Lef1
chr11	20878487	20879045	peakID5776	Distal Intergenic	11	20823355	20831108	7754	2	NM_173752	-47380	Lgalsl
chr2	109960293	109960654	peakID24184	Intron (NM_172671/Lgr4, intron 1 of 17)	2	109917647	110014257	96611	1	NM_172671	42647	Lgr4
chr15	7062017	7062435	peakID14251	Distal Intergenic	15	7129572	7185343	55772	1	NM_001113386	-67137	Lifr
chr15	7198844	7199215	peakID14256	Distal Intergenic	15	7140542	7197489	56948	1	NM_013584	58303	Lifr
chr15	7118745	7119277	peakID14253	Distal Intergenic	15	7129572	7185343	55772	1	NM_001113386	-10295	Lifr
chr10	51257681	51258106	peakID3819	Distal Intergenic	10	51480612	51486329	5718	1	NM_001291892	-222506	Lilr4b
chr10	51271227	51271730	peakID3820	Distal Intergenic	10	51480612	51486329	5718	1	NM_001291892	-208882	Lilr4b
chr4	134041773	134042168	peakID30656	Distal Intergenic	4	134003330	134018816	15487	2	NM_145833	-22958	Lin28a
chr2	103927660	103928134	peakID24085	Distal Intergenic	2	103900951	103913968	13018	1	NR_131913	26710	Lincred1
chr7	109191348	109192346	peakID38795	Distal Intergenic	7	109138565	109175207	36643	2	NM_001302205	-16142	Lmo1
chr14	102019900	102020668	peakID13854	Distal Intergenic	14	101840623	101934693	94071	1	NM_001347628	179278	Lmo7
chr1	168046270	168046822	peakID2461	Distal Intergenic	1	167689558	167848733	159176	1	NM_033652	356713	Lmx1a
chr8	108566047	108566460	peakID41745	Intron (NR_077224/Lncbate1, intron 1 of 1)	8	108553252	108584677	31426	2	NR_077224	18217	Lncbate1
chr12	16551001	16551488	peakID8494	Intron (NM_001130412/Lpin1, intron 14 of 20)	12	16535669	16589770	54102	2	NM_001130412	38282	Lpin1
chr12	16434244	16434665	peakID8491	Distal Intergenic	12	16535669	16589770	54102	2	NM_001130412	155105	Lpin1
chr17	48784309	48784930	peakID18678	Distal Intergenic	17	48932582	49097590	165009	1	NM_027452	-147652	Lrfn2
chr10	125693413	125693968	peakID5298	Distal Intergenic	10	125966219	126015359	49141	1	NM_177152	-272251	Lrig3
chr10	126071310	126071956	peakID5303	Distal Intergenic	10	125966219	126015359	49141	1	NM_177152	105092	Lrig3
chr10	126176775	126177331	peakID5304	Distal Intergenic	10	125966219	126015359	49141	1	NM_177152	210557	Lrig3
chr4	107775770	107776106	peakID30001	Distal Intergenic	4	107802259	107876840	74582	1	NM_001080926	-26153	Lrp8
chr4	107817208	107817962	peakID30004	Intron (NM_001080926/Lrp8, intron 2 of 18)	4	107806033	107823022	16990	2	NR_151514	5060	Lrp8os2
chr5	21487789	21488107	peakID31706	Intron (NM_001199632/Fbxl13, intron 19 of 20)	5	21543527	21575902	32376	1	NM_028977	-55420	Lrrc17
chr6	28862168	28862738	peakID34636	Intron (NM_019776/Snd1, intron 16 of 23)	6	28828126	28831747	3622	2	NM_138682	-30422	Lrrc4
chr2	85213611	85214173	peakID23834	Distal Intergenic	2	85188070	85198750	10681	2	NM_001033346	-14862	Lrrc55
chr15	66485776	66486049	peakID15049	Intron (NM_019457/Lrrc6, intron 2 of 11)	15	66379858	66500910	121053	2	NM_019457	14861	Lrrc6
chr15	66475997	66476713	peakID15048	Intron (NM_019457/Lrrc6, intron 3 of 11)	15	66379858	66500910	121053	2	NM_019457	24197	Lrrc6
chr12	36207409	36207731	peakID8810	Downstream (<1kb)	12	36208329	36218218	9890	2	NM_027699	10487	Lrrc72
chr6	76620808	76621291	peakID35345	Distal Intergenic	6	77242477	77245517	3041	1	NM_001362109	-621186	Lrrtm1
chr6	77075365	77076076	peakID35350	Intron (NM_001109764/Ctnna2, intron 10 of 19)	6	77242477	77245517	3041	1	NM_001362109	-166401	Lrrtm1
chr10	64130433	64130833	peakID4098	Intron (NM_177612/Ctnna3, intron 7 of 17)	10	63928497	64090255	161759	2	NM_178678	-40179	Lrrtm3
chr16	40060446	40060810	peakID16838	Intron (NM_001361281/Lsamp, intron 1 of 8)	16	39984364	42181679	2197316	1	NM_001361282	76083	Lsamp
chr6	56560280	56560909	peakID35082	Distal Intergenic	6	56701063	56704699	3637	2	NM_025520	143790	Lsm5
chr6	18688607	18689065	peakID34543	Distal Intergenic	6	18848635	18854052	5418	1	NM_133939	-159570	Lsm8
chr12	84893772	84894267	peakID9454	Distal Intergenic	12	84783212	84876491	93280	2	NM_013589	-17282	Ltbp2
chr2	50127531	50127875	peakID23308	Intron (NM_177139/Lypd6, intron 1 of 4)	2	50066429	50193569	127141	1	NR_033304	61103	Lypd6
chr2	49741702	49742356	peakID23300	Exon (NM_008449/Kif5c, exon 19 of 26)	2	49787686	49948846	161161	1	NM_027990	-45330	Lypd6b
chr2	49840557	49841361	peakID23303	Intron (NM_027990/Lypd6b, intron 1 of 9)	2	49787686	49948846	161161	1	NM_027990	52872	Lypd6b
chr7	119985143	119985778	peakID39059	Intron (NM_001370806/Dnah3, intron 40 of 60)	7	119900111	119916756	16646	1	NR_126475	85033	Lyrm1
chr8	69158810	69159144	peakID40861	Intron (NM_001370971/Lzts1, intron 1 of 3)	8	69132659	69184198	51540	2	NM_001370971	25054	Lzts1
chr2	91187462	91187779	peakID23874	Intron (NM_013839/Nr1h3, intron 7 of 9)	2	91137360	91183047	45688	2	NM_145527	-4416	Madd
chrX	92790345	92790772	peakID45169	Distal Intergenic	20	92118879	92599572	480694	2	NM_173783	-190774	Mageb18
chr6	93819894	93820315	peakID35679	Intron (NM_001083320/Magi1, intron 1 of 22)	6	93681478	93912963	231486	2	NR_104594	92648	Magi1
chr5	20140688	20141390	peakID31675	Intron (NM_001170746/Magi2, intron 3 of 22)	5	19907518	20704792	797275	1	NM_001170745	233171	Magi2
chr19	23515421	23515715	peakID21633	Distal Intergenic	19	23302609	23448322	145714	2	NM_174857	-67100	Mamdc2
chr10	53925446	53925810	peakID3868	Exon (NM_008548/Man1a, exon 5 of 13)	10	53904785	54075737	170953	2	NM_008548	149927	Man1a
chr3	135516851	135517218	peakID27999	Intron (NM_027288/Manba, intron 4 of 16)	3	135485611	135571403	85793	1	NM_027288	31241	Manba
chr11	110595216	110595987	peakID7850	Distal Intergenic	11	110479340	110513640	34301	1	NM_001356346	115877	Map2k6
chr7	99290895	99291347	peakID38605	Intron (NM_001048167/Map6, intron 1 of 2)	7	99268346	99337137	68792	1	NM_001043355	22550	Map6
chr16	20237410	20238004	peakID16496	Intron (NM_198599/Map6d1, intron 1 of 2)	16	20233309	20241358	8050	2	NM_198599	3354	Map6d1
chr1	131116793	131117078	peakID1775	Distal Intergenic	1	131053701	131097843	44143	2	NM_008551	-18951	Mapkapk2
chr18	23874798	23875241	peakID19883	Intron (NM_001162942/Mapre2, intron 5 of 7)	18	23803970	23893861	89892	1	NM_153058	70829	Mapre2
chr11	105451566	105452000	peakID7727	Intron (NM_172568/Marchf10, intron 2 of 11)	11	105360798	105456735	95938	2	NM_172568	4735	Marchf10
chr10	37397264	37397788	peakID3644	Distal Intergenic	10	37133243	37138926	5684	2	NM_008538	-258339	Marcks
chr2	49229791	49230241	peakID23285	Intron (NM_029924/Mbd5, intron 6 of 16)	2	49245900	49317069	71170	1	NM_001290656	-15659	Mbd5
chr8	18630527	18630990	peakID40002	Intron (NM_173189/Mcph1, intron 7 of 13)	8	18595131	18803188	208058	1	NM_173189	35397	Mcph1
chr7	72504279	72504618	peakID38127	Distal Intergenic	7	72077830	72306595	228766	2	NM_001024703	-197685	Mctp2
chr6	15742694	15743902	peakID34483	Intron (NM_175088/Mdfic, intron 3 of 4)	6	15720661	15802169	81509	1	NM_175088	22034	Mdfic
chr12	67804351	67804634	peakID9149	Distal Intergenic	12	66466059	67222549	756491	2	NM_207010	-581803	Mdga2
chr12	67862609	67862957	peakID9150	Distal Intergenic	12	66466059	67222549	756491	2	NM_207010	-640061	Mdga2
chr3	30468098	30468378	peakID26135	Intron (NM_001361034/Mecom, intron 1 of 16)	3	30236569	30509675	273107	2	NM_021442	41297	Mecom
chr4	154209054	154209439	peakID31248	Intron (NM_001162977/Megf6, intron 3 of 36)	4	154170713	154275721	105009	1	NM_001162977	38342	Megf6
chr10	101373849	101374175	peakID4908	Distal Intergenic	10	101681487	102391468	709982	1	NM_001205098	-307312	Mgat4c
chr18	10735614	10735854	peakID19682	Intron (NM_001364997/Mib1, intron 1 of 21)	18	10725625	10818578	92954	1	NM_144860	9990	Mib1
chr5	82966160	82966597	peakID32631	Distal Intergenic	5	82798944	82799065	122	2	NR_035415	-167096	Mir1187
chr5	82989125	82989389	peakID32633	Distal Intergenic	5	82798944	82799065	122	2	NR_035415	-190061	Mir1187
chr16	77851775	77852819	peakID17294	Distal Intergenic	16	77646273	77646343	71	1	NR_029540	205503	Mir125b-2
chr9	112102491	112102927	peakID44385	Intron (NM_001177618/Arpp21, intron 17 of 18)	9	112118636	112118711	76	2	NR_029823	15784	Mir128-2
chr18	69015801	69016384	peakID20696	Distal Intergenic	18	69022199	69022273	75	2	NR_105780	5889	Mir145b
chr12	117261947	117262539	peakID10198	Intron (NM_011215/Ptprn2, intron 21 of 22)	12	117250817	117250885	69	1	NR_029563	11131	Mir153
chr1	159413147	159413748	peakID2281	Distal Intergenic	1	159340358	159340423	66	1	NR_039543	72790	Mir1843b
chr12	54536078	54536414	peakID9008	Distal Intergenic	12	54645933	54646012	80	2	NR_035439	109598	Mir1892
chr18	11954464	11954804	peakID19704	Distal Intergenic	18	11840361	11840438	78	2	NR_035447	-114027	Mir1901
chr1	160278321	160278600	peakID2299	Intron (NM_001038621/Rabgap1l, intron 2 of 8)	1	160295864	160295972	109	2	NR_035448	17372	Mir1927
chr1	193784962	193785474	peakID3061	Distal Intergenic	1	193507463	193507530	68	2	NR_029592	-277433	Mir205
chr1	20677982	20678378	peakID224	Promoter (<=1kb)	1	20679010	20679082	73	1	NR_029593	-632	Mir206
chr11	35668600	35669132	peakID6045	Intron (NM_011412/Slit3, intron 26 of 35)	11	35616816	35616925	110	1	NR_029799	51785	Mir218-2
chr15	53726387	53726984	peakID14843	Intron (NM_177225/Samd12, intron 2 of 4)	15	53614205	53614279	75	2	NR_039538	-112109	Mir28c
chr14	25535565	25535917	peakID12725	Promoter (1-2kb)	14	25534439	25534523	85	1	NR_037236	1127	Mir3075
chr15	82968498	82968999	peakID15514	Distal Intergenic	15	82959218	82959296	79	2	NR_037241	-9203	Mir3080
chr8	16591498	16591840	peakID39982	Intron (NM_053171/Csmd1, intron 5 of 69)	8	16168757	16168838	82	2	NR_037214	-422661	Mir3106
chr8	16194201	16194592	peakID39980	Intron (NM_053171/Csmd1, intron 21 of 69)	8	16168757	16168838	82	2	NR_037214	-25364	Mir3106
chr14	35167483	35167904	peakID12919	Intron (NM_008166/Grid1, intron 4 of 15)	14	34894609	34894706	98	1	NR_029774	272875	Mir346
chr18	61335610	61336302	peakID20529	Intron (NM_001364996/Ppargc1b, intron 2 of 12)	18	61397835	61397900	66	2	NR_029879	61598	Mir378a
chr10	126458532	126458792	peakID5309	Distal Intergenic	10	126710282	126710391	110	2	NR_105841	251599	Mir378d
chr3	151075572	151076008	peakID28265	Distal Intergenic	3	151023792	151023862	71	2	NR_039540	-51711	Mir3963
chr10	97436540	97437028	peakID4857	Distal Intergenic	10	97423478	97423562	85	1	NR_039547	13063	Mir3966
chr4	81726720	81727685	peakID29584	Distal Intergenic	4	81476309	81487013	10705	2	NR_030570	-239708	Mir466h
chr3	85393499	85393781	peakID26880	Distal Intergenic	3	85467377	85467498	122	1	NR_130326	-73596	Mir466k
chr9	115604972	115605808	peakID44445	Distal Intergenic	9	115381819	115381939	121	1	NR_130329	223154	Mir467h
chr18	82106791	82107202	peakID20968	Distal Intergenic	18	81992010	81992080	71	2	NR_039589	-114712	Mir5127
chr14	102902927	102903304	peakID13861	Distal Intergenic	14	102982549	102982632	84	2	NR_039592	79328	Mir5130
chr14	102686316	102686609	peakID13859	Distal Intergenic	14	102982549	102982632	84	2	NR_039592	296023	Mir5130
chr14	102926101	102926400	peakID13862	Distal Intergenic	14	102982549	102982632	84	2	NR_039592	56232	Mir5130
chr17	67011847	67012209	peakID18985	Intron (NM_008984/Ptprm, intron 7 of 30)	17	67026147	67026235	89	2	NR_049205	14026	Mir5709
chr6	27408527	27408812	peakID34618	Intron (NM_001311072/Grm8, intron 7 of 9)	6	27936655	27936750	96	2	NR_030420	527938	Mir592
chr9	9839963	9840253	peakID42437	Intron (NM_001033359/Cntn5, intron 9 of 20)	9	9894431	9894521	91	1	NR_105745	-54178	Mir6237
chr2	41980333	41981003	peakID23216	Intron (NM_053011/Lrp1b, intron 2 of 90)	2	42447439	42447568	130	2	NR_105754	466565	Mir6336
chr1	76642793	76643085	peakID1038	Distal Intergenic	1	76509560	76509643	84	1	NR_105761	133234	Mir6343
chr1	118916151	118917065	peakID1569	Intron (NM_001081125/Gli2, intron 2 of 13)	1	118954220	118954299	80	1	NR_105764	-37155	Mir6346
chr1	47545523	47545992	peakID615	Distal Intergenic	1	47467021	47467125	105	2	NR_105768	-78399	Mir6350
chr18	59381819	59382593	peakID20472	Intron (NM_001081328/Chsy3, intron 2 of 2)	18	59579630	59579735	106	1	NR_105773	-197037	Mir6355
chr18	59414942	59415234	peakID20473	Distal Intergenic	18	59579630	59579735	106	1	NR_105773	-164396	Mir6355
chr16	50717407	50718003	peakID16984	Distal Intergenic	16	50727132	50727245	114	1	NR_105782	-9129	Mir6363
chr13	28481120	28481672	peakID10725	Intron (NR_045053/2610307P16Rik, intron 8 of 8)	13	28710781	28710873	93	2	NR_105787	229201	Mir6368
chr15	87876348	87876980	peakID15663	Distal Intergenic	15	87795850	87795943	94	2	NR_105817	-80406	Mir6393
chr7	64236574	64237148	peakID37967	Intron (NM_001039104/Trpm1, intron 19 of 26)	7	64249983	64250099	117	2	NR_105844	12951	Mir6416
chr17	51320936	51321321	peakID18729	Intron (NR_037250/Mir669a-4, intron 3 of 4)	17	51277988	51613053	335066	1	NR_037262	42949	Mir669p-2
chr3	36406264	36406699	peakID26235	Distal Intergenic	3	36475461	36475524	64	2	NR_105976	68825	Mir7009
chr6	81471458	81471929	peakID35378	Distal Intergenic	6	81895590	81895663	74	2	NR_106091	423734	Mir7232
chr9	101938999	101939446	peakID44095	Intron (NM_001168296/Ephb1, intron 11 of 14)	9	102304924	102304975	52	2	NR_106163	365529	Mir7243
chr11	6404655	6405035	peakID5551	Exon (NM_001005867/Zmiz2, exon 19 of 19)	11	6401630	6401693	64	1	NR_106109	3026	Mir7651
chr5	50457494	50458004	peakID32244	Distal Intergenic	5	50252762	50252868	107	1	NR_106197	204733	Mir8117
chr15	35757121	35757529	peakID14626	Intron (NM_177151/Vps13b, intron 35 of 61)	15	35660970	35661047	78	2	NR_030606	-96075	Mir875
chr5	9346565	9346830	peakID31475	Intron (NM_001359887/9330182L06Rik, intron 1 of 3)	5	9375704	9375779	76	1	NR_030537	-28874	Mir879
chr10	122884002	122884804	peakID5253	Intron (NM_176919/Ppm1h, intron 6 of 8)	10	122985640	122985724	85	2	NR_029527	100920	Mirlet7i
chr9	77252216	77252557	peakID43623	Promoter (<=1kb)	9	77102084	77251852	149769	2	NM_001368971	-365	Mlip
chr4	87819137	87819622	peakID29672	Intron (NM_027326/Mllt3, intron 5 of 10)	4	87769925	87806323	36399	2	NM_029931	-12815	Mllt3
chr11	90232737	90233163	peakID7288	Distal Intergenic	11	90249476	90278573	29098	1	NM_026178	-16313	Mmd
chr11	90198191	90198405	peakID7287	Distal Intergenic	11	90249476	90278573	29098	1	NM_026178	-51071	Mmd
chr4	24631193	24631601	peakID28801	Intron (NM_001033531/Klhl32, intron 7 of 9)	4	24496451	24602948	106498	1	NR_149739	134743	Mms22l
chr17	41259602	41260090	peakID18517	Distal Intergenic	17	40934685	40961989	27305	1	NM_008650	324918	Mmut
chr14	9811536	9812125	peakID12476	Intron (NM_001308286/Fhit, intron 4 of 6)	14	9884095	9886868	2774	1	NR_030680	-71970	Mnd1-ps
chr14	9805123	9805366	peakID12475	Intron (NM_001308286/Fhit, intron 4 of 6)	14	9884095	9886868	2774	1	NR_030680	-78729	Mnd1-ps
chr1	173880089	173880704	peakID2632	Promoter (<=1kb)	1	173857220	173880187	22968	2	NM_001170853	0	Mndal
chr2	128324338	128324878	peakID24536	Intron (NR_028589/Morrbid, intron 2 of 2)	2	128298663	128429351	130689	2	NR_028589	104473	Morrbid
chr7	145335266	145335697	peakID39728	Distal Intergenic	7	145314835	145324059	9225	1	NM_203490	20432	Mrgprd
chr11	76255620	76256127	peakID6940	Downstream (1-2kb)	11	76243736	76250622	6887	1	NM_183263	11885	Mrm3
chr11	76290210	76290816	peakID6944	Intron (NM_008750/Nxn, intron 1 of 7)	11	76243736	76250622	6887	1	NM_183263	46475	Mrm3
chr15	73886800	73887459	peakID15189	Distal Intergenic	15	73786936	73839671	52736	2	NM_001368162	-47130	Mroh5
chr5	96221786	96222529	peakID32805	Intron (NM_001039084/Mrpl1, intron 2 of 6)	5	96210115	96266727	56613	1	NM_053158	11672	Mrpl1
chr9	104989321	104989584	peakID44170	Exon (NM_001357439/Cpne4, exon 8 of 16)	9	105053268	105076467	23200	1	NM_001364513	-63684	Mrpl3
chr3	8824399	8824760	peakID25871	Intron (NM_025434/Mrps28, intron 2 of 2)	3	8802146	8923857	121712	2	NM_025434	99097	Mrps28
chr10	56059003	56059439	peakID3886	Intron (NM_001033385/Tbc1d32, intron 27 of 32)	10	56106917	56116880	9964	1	NM_001163833	-47478	Msl3l2
chr8	39950026	39950513	peakID40471	Distal Intergenic	8	39603452	39642678	39227	2	NM_031195	-307349	Msr1
chr3	19203731	19204511	peakID25996	Intron (NM_001253390/Mtfr1, intron 2 of 7)	3	19188295	19220817	32523	1	NM_001356295	15437	Mtfr1
chr8	40615448	40615712	peakID40484	Intron (NM_001040699/Mtmr7, intron 1 of 13)	8	40550159	40634792	84634	2	NM_001040699	19080	Mtmr7
chr9	15813032	15814038	peakID42531	Distal Intergenic	9	15862614	15874556	11943	2	NM_145712	60518	Mtnr1b
chr15	59040465	59041332	peakID14931	Intron (NM_001146180/Mtss1, intron 3 of 13)	15	58941234	59082026	140793	2	NM_001146180	40694	Mtss1
chr15	59030097	59030547	peakID14930	Intron (NM_001146180/Mtss1, intron 3 of 13)	15	58941234	59082026	140793	2	NM_001146180	51479	Mtss1
chr2	110696935	110697249	peakID24207	Exon (NM_001355244/Ano3, exon 11 of 24)	2	110721494	110739537	18044	1	NM_001290786	-24245	Muc15
chr5	114456333	114456641	peakID33235	Intron (NM_001306205/Mvk, intron 9 of 10)	5	114444269	114460590	16322	1	NM_023556	12065	Mvk
chr16	97475582	97475971	peakID17642	Exon (NM_020622/Fam3b, exon 3 of 8)	16	97447035	97462906	15872	2	NR_003520	-12677	Mx1
chr12	12812753	12813229	peakID8433	Distal Intergenic	12	12936093	12941836	5744	2	NM_008709	128607	Mycn
chr16	49260649	49261051	peakID16954	Distal Intergenic	16	49057400	49199561	142162	1	NM_001166210	203250	Myh15
chr16	49335767	49336298	peakID16957	Distal Intergenic	16	49057400	49199561	142162	1	NM_001166210	278368	Myh15
chr9	80173634	80173969	peakID43693	Intron (NM_001039546/Myo6, intron 1 of 32)	9	80165034	80311729	146696	1	NM_001039546	8601	Myo6
chr1	162643733	162644267	peakID2337	Intron (NM_010865/Myoc, intron 1 of 2)	1	162639150	162649694	10545	1	NM_010865	4584	Myoc
chr9	120264058	120264319	peakID44559	Distal Intergenic	9	120304073	120474834	170762	1	NM_144557	-39754	Myrip
chr3	24355091	24355351	peakID26062	Intron (NM_001326288/Naaladl2, intron 4 of 13)	3	23798103	24784006	985904	2	NM_001326288	428655	Naaladl2
chr8	67661364	67661696	peakID40820	Distal Intergenic	8	67523854	67548627	24774	1	NM_008674	137511	Nat3
chr10	109832769	109833308	peakID4995	Intron (NM_001081035/Nav3, intron 9 of 38)	10	109681260	110000390	319131	2	NM_001081035	167082	Nav3
chr3	56646716	56647668	peakID26470	Distal Intergenic	3	55625198	56183701	558504	2	NM_030595	-463016	Nbea
chr16	82711290	82711516	peakID17332	Distal Intergenic	16	81200697	81624287	423591	1	NM_001113208	1510594	Ncam2
chr1	152815211	152815711	peakID2131	Intron (NM_010877/Ncf2, intron 3 of 15)	1	152800153	152836990	36838	1	NM_010877	15059	Ncf2
chr1	126686725	126687111	peakID1698	Intron (NM_001081756/Nckap5, intron 2 of 16)	1	125913636	126830632	916997	2	NM_001081756	143521	Nckap5
chr15	99440397	99441162	peakID15938	Intron (NM_001001884/Nckap5l, intron 1 of 12)	15	99422034	99457748	35715	2	NM_001001884	16586	Nckap5l
chr1	13290188	13290466	peakID135	Intron (NM_001302702/Ncoa2, intron 1 of 21)	1	13139105	13372429	233325	2	NM_001302702	81963	Ncoa2
chr5	125154976	125155453	peakID33549	Intron (NM_001253904/Ncor2, intron 1 of 47)	5	125017153	125179214	162062	2	NM_001253904	23761	Ncor2
chr2	31263691	31264424	peakID22986	Intron (NM_019681/Ncs1, intron 1 of 7)	2	31245923	31295471	49549	1	NM_019681	17769	Ncs1
chr3	123596913	123597308	peakID27785	Intron (NM_001293682/Ndst3, intron 4 of 11)	3	123526166	123619450	93285	2	NM_001293682	22142	Ndst3
chr3	125403817	125404419	peakID27799	Promoter (<=1kb)	3	125404091	125724986	320896	1	NM_022565	0	Ndst4
chr4	24928171	24928959	peakID28808	Distal Intergenic	4	24898083	24905001	6919	1	NM_026742	30089	Ndufaf4
chr15	58980406	58981058	peakID14928	Intron (NM_001146180/Mtss1, intron 3 of 13)	15	58933801	58939516	5716	1	NM_023172	46606	Ndufb9
chr16	46567541	46567793	peakID16930	Distal Intergenic	16	46447161	46496967	49807	2	NM_021495	-70575	Nectin3
chr14	14834099	14834616	peakID12549	Intron (NM_001195229/Nek10, intron 4 of 34)	14	14820815	15006693	185879	1	NM_001195229	13285	Nek10
chr14	14983819	14984347	peakID12552	Intron (NM_001195229/Nek10, intron 30 of 34)	14	14820815	15006693	185879	1	NM_001195229	163005	Nek10
chr7	50242017	50242300	peakID37800	Intron (NM_001037906/Nell1, intron 9 of 19)	7	49975350	50863289	887940	1	NM_001037906	266668	Nell1
chr7	49969425	49969904	peakID37799	Distal Intergenic	7	49975350	50863289	887940	1	NM_001037906	-5446	Nell1
chr17	26368328	26368732	peakID18159	Distal Intergenic	17	26414859	26446320	31462	1	NM_001081656	-46127	Neurl1b
chr10	130259483	130259925	peakID5431	Distal Intergenic	10	130268152	130280138	11987	2	NM_001329489	20213	Neurod4
chr10	130263207	130263682	peakID5432	Distal Intergenic	10	130268152	130280138	11987	2	NM_001329489	16456	Neurod4
chr3	127633549	127634928	peakID27851	Promoter (<=1kb)	3	127633136	127635631	2496	1	NM_009718	414	Neurog2
chr4	97418585	97419024	peakID29817	Distal Intergenic	4	97581943	98118876	536934	1	NM_001122952	-162919	Nfia
chr4	82415775	82416357	peakID29589	Intron (NM_001113209/Nfib, intron 2 of 11)	4	82290173	82505779	215607	2	NM_001113209	89422	Nfib
chr1	172057388	172058043	peakID2571	Promoter (<=1kb)	1	172052292	172057596	5305	2	NM_010916	0	Nhlh1
chr13	13480937	13481476	peakID10419	Intron (NM_010917/Nid1, intron 7 of 19)	13	13437602	13512275	74674	1	NM_010917	43336	Nid1
chr4	52999513	52999743	peakID29203	Intron (NM_028529/Nipsnap3a, intron 4 of 6)	4	52989284	53000854	11571	1	NM_028529	10230	Nipsnap3a
chr10	32401053	32401290	peakID3580	Intron (NM_001013411/Nkain2, intron 2 of 6)	10	31689319	32889915	1200597	2	NM_001013411	488625	Nkain2
chr4	20589069	20589770	peakID28743	Intron (NM_001290410/Nkain3, intron 1 of 5)	4	20118874	20778668	659795	2	NM_001290410	188898	Nkain3
chr5	101425937	101426731	peakID32907	Distal Intergenic	5	101659197	101664711	5515	2	NM_144955	237980	Nkx6-1
chr3	25688939	25689467	peakID26070	Intron (NM_001163387/Nlgn1, intron 3 of 5)	3	25421808	26153986	732179	2	NM_001163387	464519	Nlgn1
chr9	98329394	98330003	peakID44011	Intron (NM_001357445/Nmnat3, intron 1 of 3)	9	98296570	98420533	123964	1	NM_001357452	32825	Nmnat3
chr9	98337879	98338348	peakID44012	Intron (NM_001357445/Nmnat3, intron 1 of 3)	9	98296570	98420533	123964	1	NM_001357452	41310	Nmnat3
chr3	51095921	51096410	peakID26373	Distal Intergenic	3	51224447	51251654	27208	1	NM_009834	-128037	Noct
chr12	46646109	46646663	peakID8911	Distal Intergenic	12	46697898	46818767	120870	2	NM_001364634	172104	Nova1
chr12	47164046	47165391	peakID8919	Distal Intergenic	12	46711702	46818767	107066	2	NM_001364639	-345280	Nova1
chr7	18942411	18942780	peakID37043	Intron (NM_001029877/Nova2, intron 2 of 3)	7	18925888	18965319	39432	1	NM_001029877	16524	Nova2
chr4	152558228	152558582	peakID31217	Intron (NM_001355738/Nphp4, intron 23 of 29)	4	152478142	152563184	85043	1	NM_153424	80087	Nphp4
chr8	66777115	66777745	peakID40809	Distal Intergenic	8	66697422	66706798	9377	1	NM_010934	79694	Npy1r
chr3	82557857	82558218	peakID26816	Distal Intergenic	3	82538383	82548085	9703	2	NM_008731	-9773	Npy2r
chr10	94129581	94130174	peakID4794	Intron (NM_053072/Fgd6, intron 14 of 20)	10	94147931	94197214	49284	1	NM_011629	-17757	Nr2c1
chr18	39391025	39391287	peakID20201	Distal Intergenic	18	39410545	39489279	78735	2	NM_008173	97992	Nr3c1
chr8	77051227	77052214	peakID41104	Intron (NM_001083906/Nr3c2, intron 2 of 8)	8	76902330	77245012	342683	1	NM_001083906	148898	Nr3c2
chr2	25171741	25172151	peakID22775	Distal Intergenic	2	25180758	25183332	2575	1	NM_025980	-8607	Nrarp
chr18	33443419	33443851	peakID20016	Intron (NM_001267717/Nrep, intron 3 of 4)	18	33437019	33463634	26616	2	NM_001267717	19783	Nrep
chr14	38629637	38630112	peakID12957	Intron (NM_001190187/Nrg3, intron 3 of 9)	14	38898302	38958794	60493	1	NR_045713	-268190	Nrg3os
chr14	38122438	38123003	peakID12954	Distal Intergenic	14	38898302	38958794	60493	1	NR_045713	-775299	Nrg3os
chr14	39043846	39044223	peakID12958	Intron (NM_001190187/Nrg3, intron 1 of 9)	14	38898302	38958794	60493	1	NR_045713	145545	Nrg3os
chr1	62548877	62549331	peakID799	Intron (NM_001081050/Pard3b, intron 21 of 22)	1	62703317	62797091	93775	1	NM_001077406	-153986	Nrp2
chr17	90086855	90087187	peakID19477	Promoter (1-2kb)	17	90033644	90088368	54725	2	NM_001346962	1181	Nrxn1
chr12	89041753	89042104	peakID9564	Intron (NM_001198587/Nrxn3, intron 3 of 19)	12	88953390	90334933	1381544	1	NM_172544	88364	Nrxn3
chr12	89049307	89049628	peakID9565	Intron (NM_001198587/Nrxn3, intron 3 of 19)	12	88953390	90334933	1381544	1	NM_172544	95918	Nrxn3
chr12	89239848	89240285	peakID9567	Intron (NM_001198587/Nrxn3, intron 5 of 19)	12	88953390	90334933	1381544	1	NM_172544	286459	Nrxn3
chr12	90113380	90113763	peakID9576	Intron (NM_001198587/Nrxn3, intron 15 of 19)	12	89812483	90334933	522451	1	NM_001252074	300898	Nrxn3
chr4	6425378	6425743	peakID28526	Intron (NM_010945/Nsmaf, intron 11 of 30)	4	6396208	6454271	58064	2	NM_010945	28528	Nsmaf
chr4	6600635	6601264	peakID28532	Distal Intergenic	4	6396208	6454271	58064	2	NM_010945	-146365	Nsmaf
chr7	64728035	64728620	peakID37985	Intron (NM_007461/Apba2, intron 6 of 14)	7	64871682	64873040	1359	2	NM_023239	144420	Nsmce3
chr16	62690491	62690845	peakID17136	Distal Intergenic	16	62734852	62786716	51865	2	NM_178925	95871	Nsun3
chr10	86771719	86772708	peakID4664	Intron (NM_001003910/Ttc41, intron 14 of 15)	10	86779005	86838389	59385	1	NM_175331	-6297	Nt5dc3
chr6	126199966	126200244	peakID36297	Distal Intergenic	6	126101412	126166744	65333	2	NM_008742	-33223	Ntf3
chr6	126117137	126117497	peakID36295	Intron (NM_001164035/Ntf3, intron 1 of 1)	6	126101412	126164960	63549	2	NM_001164035	47463	Ntf3
chr9	28999828	29000406	peakID42739	Intron (NM_001357601/Ntm, intron 7 of 7)	9	28994749	29412685	417937	2	NM_001357601	412279	Ntm
chr3	109994958	109995745	peakID27567	Intron (NM_001163348/Ntng1, intron 2 of 6)	3	109780050	110143472	363423	2	NM_001163348	147727	Ntng1
chr7	78390088	78390318	peakID38217	Intron (NM_008746/Ntrk3, intron 11 of 16)	7	78192114	78577838	385725	2	NM_008746	187520	Ntrk3
chr10	84357958	84358710	peakID4602	Distal Intergenic	10	84370900	84440668	69769	2	NM_001004363	81958	Nuak1
chr1	132322667	132323056	peakID1814	Intron (NM_001195025/Nuak2, intron 1 of 7)	1	132316125	132333488	17364	1	NM_028778	6543	Nuak2
chr17	59848882	59849209	peakID18881	Distal Intergenic	17	59000109	59013322	13214	2	NM_026497	-835561	Nudt12
chr3	37398874	37399410	peakID26263	Intron (NM_008006/Fgf2, intron 2 of 2)	3	37404982	37419596	14615	2	NM_001291044	20186	Nudt6
chr5	63608954	63609446	peakID32367	Distal Intergenic	5	63649103	63810543	161441	1	NM_177006	-39657	Nwd2
chr16	55898536	55898990	peakID17036	Downstream (<1kb)	16	55839953	55895279	55327	2	NM_001134457	-3258	Nxpe3
chr6	9498939	9499633	peakID34420	Distal Intergenic	6	8950019	9248578	298560	1	NM_008751	548921	Nxph1
chr2	23321055	23321621	peakID22747	Promoter (<=1kb)	2	23321246	23401973	80728	1	NM_008752	0	Nxph2
chr7	56421783	56422398	peakID37858	Intron (NM_021879/Oca2, intron 21 of 23)	7	56239759	56536518	296760	1	NR_157031	182025	Oca2
chr12	17557174	17558438	peakID8533	Distal Intergenic	12	17544873	17551502	6630	1	NM_013614	12302	Odc1
chr12	17576044	17576470	peakID8534	Distal Intergenic	12	17544873	17551502	6630	1	NM_013614	31172	Odc1
chr12	17600070	17600305	peakID8535	Distal Intergenic	12	17544873	17551502	6630	1	NM_013614	55198	Odc1
chr13	40061236	40061631	peakID10917	Intron (NM_172143/Ofcc1, intron 16 of 18)	13	40001882	40288011	286130	2	NM_172143	226380	Ofcc1
chr9	20713605	20713903	peakID42572	Intron (NM_001357635/Olfm2, intron 1 of 5)	9	20667690	20727003	59314	2	NM_001357635	13100	Olfm2
chr14	80172797	80173404	peakID13695	Distal Intergenic	14	80000302	80023141	22840	1	NM_001351947	172496	Olfm4
chr14	80492819	80493294	peakID13700	Distal Intergenic	14	80000302	80023141	22840	1	NM_001351947	492518	Olfm4
chr14	80731257	80731506	peakID13707	Distal Intergenic	14	80000302	80023141	22840	1	NM_001351947	730956	Olfm4
chr14	80923643	80924012	peakID13712	Distal Intergenic	14	80000302	80023141	22840	1	NM_001351947	923342	Olfm4
chr1	170655495	170655893	peakID2518	Intron (NM_177068/Olfml2b, intron 3 of 7)	1	170644532	170682789	38258	1	NM_177068	10964	Olfml2b
chr3	103661580	103662331	peakID27359	Distal Intergenic	3	103735394	103738001	2608	2	NM_133859	75670	Olfml3
chr10	130244301	130244613	peakID5430	Distal Intergenic	10	130210160	130211128	969	2	NM_146300	-33174	Olfr827
chr2	85284677	85284990	peakID23839	Distal Intergenic	2	85330967	85331896	930	2	NM_001011785	46906	Olfr987
chr10	19277180	19277707	peakID3386	Distal Intergenic	10	19356539	19358604	2066	1	NM_053008	-78832	Olig3
chr10	19310076	19310491	peakID3387	Distal Intergenic	10	19356539	19358604	2066	1	NM_053008	-46048	Olig3
chr3	130691120	130692014	peakID27908	Distal Intergenic	3	130695917	130709444	13528	2	NM_025509	17430	Ostc
chr3	70307570	70308464	peakID26701	Distal Intergenic	3	70007613	70028708	21096	1	NM_001018031	299958	Otol1
chr14	16200751	16201487	peakID12566	Distal Intergenic	14	16238656	16243331	4676	2	NM_001359883	41844	Oxsm
chr11	54122375	54122882	peakID6397	Intron (NM_001136076/P4ha2, intron 9 of 15)	11	54100924	54131667	30744	1	NM_011031	21452	P4ha2
chr8	122639651	122640339	peakID42109	Intron (NM_001109873/Cbfa2t3, intron 5 of 11)	8	122619471	122622735	3265	2	NM_001007462	-16917	Pabpn1l
chr2	102508215	102508525	peakID24051	Distal Intergenic	2	102550021	102643040	93020	1	NM_173749	-41496	Pamr1
chr1	158748182	158748894	peakID2272	Intron (NM_001085376/Pappa2, intron 21 of 22)	1	158711735	158958175	246441	2	NM_001085376	209281	Pappa2
chr5	97195325	97195640	peakID32826	Distal Intergenic	5	97102142	97111596	9455	2	NM_001359913	-83730	Paqr3
chr8	127706158	127706885	peakID42306	Distal Intergenic	8	127299612	127433144	133533	1	NM_001013581	406547	Pard3
chr4	98623159	98623586	peakID29851	Intron (NM_172696/Patj, intron 30 of 43)	4	98546634	98719603	172970	1	NM_007704	76526	Patj
chr2	105722369	105722700	peakID24123	Intron (NM_023876/Elp4, intron 9 of 9)	2	105682463	105698410	15948	1	NM_001310146	39907	Pax6
chr5	27768008	27768251	peakID31847	Intron (NM_018878/Paxip1, intron 6 of 20)	5	27740081	27791550	51470	2	NM_018878	23299	Paxip1
chr10	74022938	74023420	peakID4225	Intron (NM_001142747/Pcdh15, intron 2 of 26)	10	73821867	74649732	827866	1	NM_001142760	201072	Pcdh15
chr14	88934448	88934882	peakID13760	Distal Intergenic	14	88464747	88471396	6650	2	NM_178685	-463053	Pcdh20
chr5	57899016	57899485	peakID32342	Intron (NM_001122758/Pcdh7, intron 1 of 2)	5	57718081	58133235	415155	1	NM_001310608	180936	Pcdh7
chr14	93962737	93962993	peakID13791	Distal Intergenic	14	93013700	93890679	876980	2	NM_001346722	-72059	Pcdh9
chr1	7104895	7105901	peakID52	Intron (NM_183028/Pcmtd1, intron 1 of 5)	1	7088920	7173628	84709	1	NM_183028	15976	Pcmtd1
chr9	95624203	95624468	peakID43953	Distal Intergenic	9	95637628	95695551	57924	1	NM_029620	-13160	Pcolce2
chr1	94074313	94074570	peakID1387	Distal Intergenic	1	94038305	94052553	14249	2	NM_008798	-21761	Pdcd1
chr6	56335921	56336306	peakID35078	Intron (NM_001159953/Pde1c, intron 2 of 18)	6	56069804	56362392	292589	2	NM_001159953	26086	Pde1c
chr6	141041448	141042298	peakID36630	Distal Intergenic	6	141249269	141505940	256672	1	NM_018779	-206971	Pde3a
chr6	141071588	141072171	peakID36632	Distal Intergenic	6	141249269	141505940	256672	1	NM_018779	-177098	Pde3a
chr3	81367834	81368264	peakID26798	Distal Intergenic	3	81036416	81214040	177625	1	NM_019971	331419	Pdgfc
chr3	141140704	141140975	peakID28089	Distal Intergenic	3	141210004	141212355	2352	2	NM_008811	71380	Pdha2
chr10	43332367	43332920	peakID3756	Intron (NM_027772/Pdss2, intron 2 of 7)	10	43221486	43464882	243397	1	NM_001168289	110882	Pdss2
chr11	60027902	60028788	peakID6543	Intron (NM_008819/Pemt, intron 2 of 6)	11	59970614	60037005	66392	2	NM_008819	8217	Pemt
chr3	5754588	5755421	peakID25831	Distal Intergenic	3	5560188	5576248	16061	2	NM_008994	-178341	Pex2
chr2	178274088	178274803	peakID25695	Intron (NM_001177789/Phactr3, intron 4 of 12)	2	178193084	178338492	145409	1	NM_001007154	81005	Phactr3
chrX	160598581	160599582	peakID45532	3' UTR	20	160502162	160598878	96717	1	NM_001358966	96420	Phka2
chr8	86087170	86087720	peakID41327	Distal Intergenic	8	85840988	86060642	219655	1	NM_199446	246183	Phkb
chr16	45796896	45797227	peakID16910	Intron (NM_001252442/Phldb2, intron 5 of 18)	16	45746231	45844378	98148	2	NM_001252442	47151	Phldb2
chr1	84464116	84465182	peakID1129	Intron (NM_152915/Dner, intron 7 of 12)	1	84036293	84284645	248353	2	NM_001003948	-179472	Pid1
chr6	139878074	139878679	peakID36589	Intron (NM_207683/Pik3c2g, intron 24 of 31)	6	139841445	139969283	127839	1	NM_011084	36630	Pik3c2g
chr18	30197631	30198051	peakID19966	Distal Intergenic	18	30272865	30348126	75262	1	NM_181414	-74814	Pik3c3
chr9	105696889	105697121	peakID44183	Intron (NM_001102607/Col6a6, intron 35 of 36)	9	105642995	105687655	44661	1	NM_001081309	53895	Pik3r4
chr13	6473844	6474344	peakID10306	Distal Intergenic	13	6548157	6580036	31880	1	NM_001360106	-73813	Pitrm1
chr17	83235248	83235593	peakID19309	Distal Intergenic	17	83215283	83225069	9787	1	NM_134117	19966	Pkdcc
chr1	149388751	149389240	peakID2070	Distal Intergenic	1	149829619	149922439	92821	2	NM_001305632	533199	Pla2g4a
chr5	32335135	32335436	peakID31943	Intron (NM_001081407/Plb1, intron 44 of 58)	5	32353580	32364356	10777	1	NM_172147	-18144	Plb1
chr2	134946865	134947276	peakID24677	Intron (NM_001145830/Plcb1, intron 2 of 31)	2	134786164	135475258	689095	1	NM_019677	160702	Plcb1
chr1	55454137	55454470	peakID706	Intron (NM_001114663/Plcl1, intron 1 of 5)	1	55405946	55754285	348340	1	NM_001114663	48192	Plcl1
chr1	55489310	55489783	peakID707	Intron (NM_001114663/Plcl1, intron 1 of 5)	1	55405946	55754285	348340	1	NM_001114663	83365	Plcl1
chr17	50470499	50471103	peakID18718	Distal Intergenic	17	50509547	50688494	178948	1	NM_013880	-38444	Plcl2
chr16	45999860	46000246	peakID16919	Intron (NM_001134480/Plcxd2, intron 1 of 3)	16	45959261	46010413	51153	2	NM_001134480	10167	Plcxd2
chr15	4498110	4498367	peakID14201	Intron (NM_177355/Plcxd3, intron 1 of 2)	15	4375491	4575579	200089	1	NM_177355	122620	Plcxd3
chr1	34979391	34979724	peakID410	Distal Intergenic	1	34849989	34879554	29566	1	NM_001357425	129403	Plekhb2
chr1	64918822	64919189	peakID844	Intron (NM_001039493/Plekhm3, intron 3 of 7)	1	64789121	64956824	167704	2	NM_001039493	37635	Plekhm3
chr9	50451836	50452283	peakID43130	Distal Intergenic	9	50494525	50505639	11115	1	NM_029639	-42242	Plet1
chr2	16484008	16484278	peakID22599	Intron (NM_026162/Plxdc2, intron 1 of 13)	2	16356304	16755839	399536	1	NM_026162	127705	Plxdc2
chr6	32702446	32702681	peakID34723	Distal Intergenic	6	32144557	32588192	443636	2	NM_175750	-114255	Plxna4
chr6	32520119	32520519	peakID34720	Intron (NM_175750/Plxna4, intron 1 of 31)	6	32511141	32515576	4436	1	NR_040277	8979	Plxna4os1
chr15	89182312	89182917	peakID15693	Promoter (1-2kb)	15	89155546	89180788	25243	2	NM_138749	-1525	Plxnb2
chr11	63173550	63174068	peakID6630	Distal Intergenic	11	63132803	63159547	26745	1	NM_001302260	40748	Pmp22
chr7	16947961	16948425	peakID37017	3' UTR	7	16944682	16948828	4147	1	NM_001099636	3280	Pnmal2
chr8	94865365	94865667	peakID41505	Exon (NM_053246/Dok4, exon 2 of 9)	8	94857450	94864240	6791	1	NM_009090	7916	Polr2c
chr16	38368311	38368674	peakID16813	Intron (NM_001081984/Popdc2, intron 1 of 3)	16	38362190	38378216	16027	1	NM_022318	6122	Popdc2
chrX	8222196	8223435	peakID44805	Distal Intergenic	20	8193846	8206525	12680	2	NR_131893	-15672	Porcn
chr6	25767130	25767422	peakID34613	Intron (NM_133931/Pot1a, intron 8 of 17)	6	25743942	25809218	65277	2	NM_133931	41796	Pot1a
chr1	166043772	166044184	peakID2398	Distal Intergenic	1	165865154	166002634	137481	2	NM_198932	-41139	Pou2f1
chr6	103832398	103832781	peakID35824	Distal Intergenic	6	103964035	103964684	650	2	NR_144494	131903	Pou5f1-rs5
chr7	107592602	107593051	peakID38763	Promoter (1-2kb)	7	107595051	107744896	149846	1	NM_008905	-2000	Ppfibp2
chr16	16930717	16931331	peakID16417	Distal Intergenic	16	16896469	16927375	30907	1	NM_176833	34249	Ppm1f
chr3	69362081	69362715	peakID26688	Intron (NM_178726/Ppm1l, intron 1 of 3)	3	69316918	69555396	238479	1	NM_178726	45164	Ppm1l
chr10	3414821	3415189	peakID3108	Intron (NM_133485/Ppp1r14c, intron 1 of 3)	10	3366150	3464975	98826	1	NM_133485	48672	Ppp1r14c
chr6	14409759	14410250	peakID34467	Distal Intergenic	6	14713822	14755274	41453	2	NM_080464	345024	Ppp1r3a
chr6	14600603	14600882	peakID34469	Distal Intergenic	6	14713822	14755274	41453	2	NM_080464	154392	Ppp1r3a
chr6	100892418	100892963	peakID35794	Distal Intergenic	6	100833638	100868717	35080	1	NM_182939	58781	Ppp4r2
chr2	39400209	39400849	peakID23205	Distal Intergenic	2	39196670	39226349	29680	2	NM_024209	-173861	Ppp6c
chr18	53490407	53491106	peakID20399	Intron (NM_001033281/Prdm6, intron 2 of 6)	18	53464546	53575857	111312	1	NM_001033281	25862	Prdm6
chr5	98172559	98172989	peakID32838	Distal Intergenic	5	98180869	98187448	6580	1	NM_029947	-7880	Prdm8
chr10	45019550	45019821	peakID3780	Distal Intergenic	10	45067216	45162751	95536	1	NM_011156	-47395	Prep
chr1	11089604	11089961	peakID103	Exon (NM_029525/Prex2, exon 6 of 40)	1	10993465	11303682	310218	1	NM_029525	96140	Prex2
chr10	61330981	61331440	peakID4030	Intron (NM_013753/Pald1, intron 18 of 19)	10	61297836	61304263	6428	1	NM_011073	33146	Prf1
chr17	11157595	11157891	peakID17836	Intron (NM_001317726/Prkn, intron 2 of 6)	17	10840359	12063366	1223008	1	NM_016694	317237	Prkn
chr17	10938817	10939179	peakID17833	Intron (NM_001317726/Prkn, intron 1 of 6)	17	10840359	12063366	1223008	1	NM_016694	98459	Prkn
chr7	49808218	49808691	peakID37794	Intron (NM_133740/Prmt3, intron 10 of 15)	7	49778358	49858265	79908	1	NM_133740	29861	Prmt3
chr6	127700943	127701590	peakID36340	Intron (NR_157230/Prmt8, intron 7 of 9)	6	127689009	127769155	80147	2	NR_157230	67565	Prmt8
chr5	44151305	44152123	peakID32179	Distal Intergenic	5	43993622	44101736	108115	2	NM_008935	-49570	Prom1
chr16	63091497	63091938	peakID17143	Distal Intergenic	16	62854307	62929342	75036	1	NM_011173	237191	Pros1
chr18	51150340	51151095	peakID20365	Intron (NM_001081224/Prr16, intron 1 of 1)	18	51117898	51304641	186744	1	NM_001081224	32443	Prr16
chr14	101327142	101327811	peakID13838	Distal Intergenic	14	101197690	101200069	2380	2	NM_029680	-127074	Prr30
chr1	162773714	162774039	peakID2342	Distal Intergenic	1	162671785	162740556	68772	2	NM_001081290	-33159	Prrc2c
chr1	163251833	163252147	peakID2347	Intron (NM_011127/Prrx1, intron 3 of 3)	1	163245119	163313650	68532	2	NM_011127	61503	Prrx1
chr8	95566884	95567398	peakID41536	Intron (NM_001310539/Prss54, intron 3 of 5)	8	95559133	95575607	16475	2	NM_001310539	8209	Prss54
chr4	154886832	154887519	peakID31276	Intron (NM_013783/Mmel1, intron 9 of 23)	4	154896430	154899043	2614	2	NM_025582	11524	Prxl2b
chr4	83467503	83467910	peakID29617	Exon (NR_152448/Snapc3, exon 12 of 12)	4	83455681	83486463	30783	2	NM_133948	18553	Psip1
chr2	38578820	38579542	peakID23178	Intron (NM_021606/Nek6, intron 8 of 9)	2	38588046	38643906	55861	2	NM_011187	64364	Psmb7
chr3	119368895	119369491	peakID27681	Intron (NM_170778/Dpyd, intron 20 of 22)	3	119718742	119783388	64647	2	NM_001310711	413897	Ptbp2
chr13	63552390	63553008	peakID11349	Intron (NM_008957/Ptch1, intron 2 of 23)	13	63508328	63565735	57408	2	NM_008957	12727	Ptch1
chr11	121808356	121809197	peakID8219	Distal Intergenic	11	121830218	121843436	13219	1	NM_029049	-21021	Ptchd3
chr2	12883372	12883878	peakID22539	Distal Intergenic	2	12924041	13003454	79414	1	NM_001305436	-40163	Pter
chr1	150130506	150131182	peakID2084	Distal Intergenic	1	150100031	150108234	8204	1	NM_011198	30476	Ptgs2
chr4	57294924	57295464	peakID29266	Intron (NM_011207/Ptpn3, intron 1 of 25)	4	57190841	57301837	110997	2	NM_011207	6373	Ptpn3
chr2	130438910	130439259	peakID24580	Exon (NM_030559/Vps16, exon 8 of 24)	2	130450278	130554300	104023	1	NM_001163688	-11019	Ptpra
chr4	75973291	75973704	peakID29540	Intron (NM_001352628/Ptprd, intron 24 of 30)	4	75941237	76344243	403007	2	NM_001352628	370539	Ptprd
chr10	28345170	28345919	peakID3511	Intron (NM_001359355/Ptprk, intron 5 of 33)	10	28074820	28597397	522578	1	NM_008983	270351	Ptprk
chr12	116513686	116514052	peakID10170	Intron (NM_011215/Ptprn2, intron 1 of 22)	12	116485720	117278167	792448	1	NM_011215	27967	Ptprn2
chr10	107662396	107662972	peakID4962	Exon (NM_001081432/Ptprq, exon 29 of 45)	10	107514364	107719941	205578	2	NM_001081432	56969	Ptprq
chr18	50769173	50769493	peakID20360	Distal Intergenic	18	50567656	50568699	1044	2	NM_026108	-200475	Pudp
chr11	6481681	6482242	peakID5556	Distal Intergenic	11	6467599	6476076	8478	2	NM_011221	-5606	Purb
chr15	94503515	94504145	peakID15798	Distal Intergenic	15	94522640	94543507	20868	2	NM_172437	39362	Pus7l
chr12	30003639	30004822	peakID8715	Intron (NM_181395/Pxdn, intron 17 of 22)	12	29938036	30017658	79623	1	NM_181395	65604	Pxdn
chr17	10105347	10105646	peakID17818	Distal Intergenic	17	10206471	10319361	112891	2	NM_001159517	213715	Qk
chr1	155809823	155810474	peakID2212	Promoter (2-3kb)	1	155778155	155812899	34745	2	NM_001024945	2425	Qsox1
chr9	64590822	64591130	peakID43412	Intron (NM_172522/Megf11, intron 4 of 22)	9	64715300	64737756	22457	2	NM_017382	146626	Rab11a
chr5	41412523	41412920	peakID32137	Distal Intergenic	5	41624973	41707691	82719	2	NM_001310592	294771	Rab28
chr11	48186642	48186977	peakID6239	Distal Intergenic	11	48800360	48806241	5882	1	NM_008143	-613383	Rack1
chr11	48502365	48502990	peakID6242	Distal Intergenic	11	48800360	48806241	5882	1	NM_008143	-297370	Rack1
chr2	33318445	33319270	peakID23067	Intron (NM_001290570/Ralgps1, intron 3 of 16)	2	33133419	33371494	238076	2	NM_001290570	52224	Ralgps1
chr14	120660289	120660664	peakID14082	Distal Intergenic	14	120478461	120507192	28732	1	NM_029519	181829	Rap2a
chr3	77800869	77801107	peakID26743	Distal Intergenic	3	79062511	79145746	83236	2	NM_001310536	1344639	Rapgef2
chr13	85310983	85311314	peakID11737	Distal Intergenic	13	85214699	85289486	74788	2	NM_145452	-21498	Rasa1
chr13	85414937	85415323	peakID11739	Distal Intergenic	13	85214699	85289486	74788	2	NM_145452	-125452	Rasa1
chr8	75220027	75220747	peakID41091	Intron (NM_029182/Rasd2, intron 2 of 2)	8	75213944	75224113	10170	1	NM_029182	6084	Rasd2
chr8	75169406	75169963	peakID41086	Distal Intergenic	8	75213944	75224113	10170	1	NM_029182	-43981	Rasd2
chr11	49938440	49939329	peakID6284	Intron (NM_029004/Rasgef1c, intron 1 of 13)	11	49902161	49980223	78063	1	NM_001347462	36280	Rasgef1c
chr9	89906536	89907157	peakID43864	Promoter (2-3kb)	9	89909775	89915847	6073	1	NM_001039655	-2618	Rasgrf1
chr16	5811302	5811822	peakID16181	Distal Intergenic	16	5884793	7412480	1527688	1	NM_001359723	-72971	Rbfox1
chr16	7081009	7081620	peakID16202	Intron (NM_001359723/Rbfox1, intron 4 of 15)	16	7069835	7412480	342646	1	NM_183188	11175	Rbfox1
chr16	7150465	7150863	peakID16205	Intron (NM_001359723/Rbfox1, intron 4 of 15)	16	7069835	7412480	342646	1	NM_183188	80631	Rbfox1
chr2	60863842	60864171	peakID23461	Intron (NM_001141931/Rbms1, intron 1 of 13)	2	60751953	60881438	129486	2	NM_001141931	17267	Rbms1
chr17	44000894	44001485	peakID18563	Intron (NM_001357742/Rcan2, intron 2 of 4)	17	43953191	44039516	86326	1	NM_030598	47704	Rcan2
chr6	78460154	78460739	peakID35367	Distal Intergenic	6	78466269	78468874	2606	2	NM_011260	8135	Reg3g
chr5	125015085	125015476	peakID33537	Downstream (1-2kb)	5	125003448	125012547	9100	1	NM_028443	11638	Rflna
chr5	125072435	125072801	peakID33542	Intron (NM_001253904/Ncor2, intron 14 of 47)	5	125003448	125012547	9100	1	NM_028443	68988	Rflna
chr10	84816078	84816478	peakID4618	Intron (NM_001024918/Rfx4, intron 4 of 17)	10	84838148	84906538	68391	1	NM_027689	-21670	Rfx4
chr1	152536472	152536892	peakID2124	Intron (NM_016846/Rgl1, intron 11 of 17)	1	152516763	152625217	108455	2	NM_016846	88325	Rgl1
chr1	144177238	144177761	peakID2045	Promoter (<=1kb)	1	144138667	144177372	38706	2	NM_153171	0	Rgs13
chr10	5900786	5901045	peakID3170	Intron (NM_001161822/Rgs17, intron 2 of 5)	10	5825664	5922400	96737	2	NM_001161822	21355	Rgs17
chr1	143917651	143918014	peakID2036	Distal Intergenic	1	143999338	144004149	4812	2	NM_009061	86135	Rgs2
chr1	144544524	144544954	peakID2055	Intron (NM_001290269/Rgs21, intron 2 of 4)	1	144519690	144567667	47978	2	NM_001290269	22713	Rgs21
chr15	36079514	36079992	peakID14632	Intron (NM_001195748/Rgs22, intron 14 of 27)	15	36009477	36140400	130924	2	NM_001195748	60408	Rgs22
chr13	75931121	75931479	peakID11607	Intron (NM_028493/Rhobtb3, intron 3 of 11)	13	75869537	75943824	74288	2	NM_028493	12345	Rhobtb3
chr1	22640644	22640921	peakID271	Intron (NM_001012623/Rims1, intron 2 of 29)	1	22285973	22806003	520031	2	NM_001012623	165082	Rims1
chr12	102302738	102303410	peakID9773	Intron (NM_177620/Rin3, intron 1 of 9)	12	102283641	102390854	107214	1	NM_001161365	19098	Rin3
chr4	16119624	16119905	peakID28698	Downstream (2-3kb)	4	16122741	16163643	40903	2	NM_001329751	43738	Ripk2
chr13	24576381	24577049	peakID10690	Distal Intergenic	13	24582189	24733806	151618	1	NM_001286100	-5140	Ripor2
chr18	30958733	30959234	peakID19975	Distal Intergenic	18	30974314	31317128	342815	2	NM_009065	357894	Rit2
chr18	31011743	31012007	peakID19976	Intron (NM_009065/Rit2, intron 4 of 4)	18	30974314	31317128	342815	2	NM_009065	305121	Rit2
chr4	121227132	121227409	peakID30329	Distal Intergenic	4	121145883	121215084	69202	2	NM_001346660	-12049	Rlf
chr14	51143153	51143795	peakID13134	Promoter (2-3kb)	14	51145002	51146767	1766	2	NM_011271	2972	Rnase1
chr10	29433061	29433380	peakID3527	Distal Intergenic	10	29344176	29362442	18267	2	NM_026518	-70620	Rnf146
chr16	72888169	72888502	peakID17231	Intron (NM_019413/Robo1, intron 2 of 28)	16	72663149	73046100	382952	1	NM_019413	225021	Robo1
chr16	75104962	75105158	peakID17251	Distal Intergenic	16	73892306	75092770	1200465	2	NM_001358493	-12193	Robo2
chrX	20391792	20391940	peakID44869	Intron (NM_001290643/Rp2, intron 3 of 5)	20	20364481	20405653	41173	1	NR_110967	27312	Rp2
chr9	106405206	106405791	peakID44206	Distal Intergenic	9	106429411	106431568	2158	1	NM_001324533	-23620	Rpl29
chr3	23001125	23001493	peakID26058	Distal Intergenic	3	22251370	22251607	238	1	NR_004439	749756	Rprl2
chr2	53711194	53711742	peakID23366	Distal Intergenic	2	54084093	54085552	1460	2	NM_023396	373810	Rprm
chr17	27642438	27642900	peakID18192	Distal Intergenic	17	27630415	27635244	4830	2	NM_025963	-7195	Rps10
chr14	24578514	24579153	peakID12699	Distal Intergenic	14	24490753	24496960	6208	1	NM_001360586	87762	Rps24
chr7	102369645	102370086	peakID38690	Intron (NM_001374058/Stim1, intron 2 of 12)	7	102441695	102469771	28077	1	NM_009103	-71609	Rrm1
chr2	84888503	84889253	peakID23821	Promoter (1-2kb)	2	84871946	84886692	14747	2	NM_199223	-1812	Rtn4rl2
chr4	13844524	13844997	peakID28662	Intron (NM_001111026/Runx1t1, intron 4 of 10)	4	13784782	13895055	110274	1	NM_009822	59743	Runx1t1
chr4	13832967	13833373	peakID28661	Intron (NM_001111026/Runx1t1, intron 1 of 10)	4	13784782	13895055	110274	1	NM_009822	48186	Runx1t1
chr2	27746790	27747185	peakID22862	Intron (NM_011305/Rxra, intron 4 of 9)	2	27710583	27763319	52737	1	NM_001290482	36208	Rxra
chr6	100162989	100163905	peakID35769	Distal Intergenic	6	100228565	100287358	58794	2	NM_019743	123453	Rybp
chr6	100197137	100197473	peakID35772	Distal Intergenic	6	100228565	100287358	58794	2	NM_019743	89885	Rybp
chr2	113016168	113016745	peakID24232	Intron (NM_001319156/Ryr3, intron 2 of 103)	2	112631382	113217083	585702	2	NM_001319156	200338	Ryr3
chr3	115462625	115463060	peakID27602	Distal Intergenic	3	115710433	115715055	4623	2	NM_007901	251995	S1pr1
chr3	115453925	115454362	peakID27601	Distal Intergenic	3	115710433	115715055	4623	2	NM_007901	260693	S1pr1
chr1	56928750	56929142	peakID720	Intron (NM_139146/Satb2, intron 3 of 10)	1	56793981	56971334	177354	2	NM_139146	42192	Satb2
chr5	92498680	92499485	peakID32762	Intron (NM_007644/Scarb2, intron 1 of 11)	5	92441311	92505657	64347	2	NM_007644	6172	Scarb2
chr14	103472231	103472531	peakID13877	Distal Intergenic	14	103513341	103613346	100006	1	NM_022886	-40810	Scel
chr2	65690443	65690994	peakID23531	Intron (NM_001346679/Scn2a, intron 11 of 26)	2	65668686	65767447	98762	1	NM_001346680	21758	Scn2a
chr9	119517020	119517322	peakID44536	Intron (NM_001253860/Scn5a, intron 16 of 26)	9	119483408	119562678	79271	2	NM_001253860	45356	Scn5a
chr11	113981687	113982503	peakID7919	Intron (NM_172800/Sdk2, intron 1 of 44)	11	113780172	114067029	286858	2	NM_172800	84526	Sdk2
chr7	128860655	128861144	peakID39298	Distal Intergenic	7	128744870	128784835	39966	1	NM_001029982	115786	Sec23ip
chr6	6415277	6415608	peakID34372	Distal Intergenic	6	6558275	6578658	20384	2	NM_009169	163050	Sem1
chr6	6696021	6696560	peakID34375	Distal Intergenic	6	6558275	6578658	20384	2	NM_009169	-117364	Sem1
chr5	14039110	14039488	peakID31523	Intron (NM_011348/Sema3e, intron 1 of 16)	5	14025276	14256689	231414	1	NM_011348	13835	Sema3e
chr14	31217666	31218154	peakID12828	Promoter (<=1kb)	14	31217873	31229511	11639	1	NM_001025379	0	Sema3g
chr5	93136887	93137848	peakID32791	Intron (NM_001009818/Septin11, intron 1 of 9)	5	93093416	93181378	87963	1	NM_001347377	43472	Septin11
chr11	53504874	53505515	peakID6375	Distal Intergenic	11	53519736	53544096	24361	1	NM_001252332	-14221	Septin8
chr10	57572183	57572594	peakID3914	Distal Intergenic	10	57515775	57532529	16755	2	NM_019760	-39655	Serinc1
chr13	33005576	33005982	peakID10803	Promoter (1-2kb)	13	33004541	33017955	13415	1	NM_009256	1036	Serpinb9
chr1	79832744	79833212	peakID1074	Intron (NM_009255/Serpine2, intron 1 of 8)	1	79794321	79858665	64345	2	NM_009255	25453	Serpine2
chr2	84774640	84775482	peakID23810	Promoter (<=1kb)	2	84765360	84775429	10070	2	NM_009776	0	Serping1
chr18	79071221	79071937	peakID20908	Intron (NM_053099/Setbp1, intron 2 of 5)	18	78750378	79109391	359014	2	NM_053099	37454	Setbp1
chr18	79050758	79051490	peakID20907	Intron (NM_053099/Setbp1, intron 2 of 5)	18	78750378	79109391	359014	2	NM_053099	57901	Setbp1
chr11	47704878	47705863	peakID6232	Distal Intergenic	11	46971079	47379325	408247	2	NM_011891	-325554	Sgcd
chr11	47247962	47248880	peakID6227	Intron (NM_011891/Sgcd, intron 2 of 7)	11	46971079	47379325	408247	2	NM_011891	130445	Sgcd
chr17	53678608	53679079	peakID18764	Exon (NM_028232/Sgo1, exon 3 of 9)	17	53674787	53689315	14529	2	NM_028232	10236	Sgo1
chr9	83537890	83538139	peakID43736	Distal Intergenic	9	83548338	83600291	51954	1	NM_172507	-10199	Sh3bgrl2
chr1	89130321	89130843	peakID1266	Intron (NM_133816/Sh3bp4, intron 2 of 5)	1	89070415	89155087	84673	1	NM_133816	59907	Sh3bp4
chr11	32375083	32375583	peakID5969	Intron (NM_177364/Sh3pxd2b, intron 2 of 12)	11	32347840	32428188	80349	1	NM_177364	27244	Sh3pxd2b
chr4	45472583	45473728	peakID29098	Intron (NM_001033306/Shb, intron 2 of 5)	4	45423276	45530828	107553	2	NM_001033306	57100	Shb
chr10	79631399	79631726	peakID4386	Intron (NM_001024539/Shc2, intron 1 of 12)	10	79617938	79637918	19981	2	NM_001024539	6192	Shc2
chr2	122366004	122366383	peakID24429	Promoter (2-3kb)	2	122348892	122368918	20027	2	NM_001013829	2535	Shf
chr2	132678979	132679190	peakID24636	Distal Intergenic	2	132686931	132751055	64125	1	NM_001358260	-7741	Shld1
chr3	66746635	66746983	peakID26633	Distal Intergenic	3	66971723	66978811	7089	2	NM_001302358	231828	Shox2
chr17	31766685	31767660	peakID18293	Distal Intergenic	17	31844248	31855804	11557	2	NM_010831	88144	Sik1
chr15	9135116	9135585	peakID14298	Intron (NM_013787/Skp2, intron 2 of 9)	15	9111982	9140454	28473	2	NM_013787	4869	Skp2
chr2	112308723	112309358	peakID24217	Intron (NM_001362700/Slc12a6, intron 1 of 23)	2	112284688	112363163	78476	1	NM_133648	24036	Slc12a6
chr16	33493357	33493636	peakID16728	Intron (NM_011749/Zfp148, intron 7 of 8)	16	33517328	33664138	146811	1	NM_001370999	-23692	Slc12a8
chr16	36775690	36775982	peakID16781	Intron (NM_021301/Slc15a2, intron 3 of 21)	16	36750164	36784962	34799	2	NM_021301	8980	Slc15a2
chr10	125324246	125324720	peakID5294	Intron (NM_001358496/Slc16a7, intron 1 of 5)	10	125219270	125328963	109694	2	NM_001358496	4243	Slc16a7
chr8	69126641	69127507	peakID40857	Distal Intergenic	8	69037708	69089222	51515	2	NM_153054	-37420	Slc18a1
chr8	69133877	69134507	peakID40859	Exon (NM_001370971/Lzts1, exon 1 of 4)	8	69037708	69089222	51515	2	NM_153054	-44656	Slc18a1
chr8	69131674	69132683	peakID40858	Exon (NM_001370971/Lzts1, exon 1 of 4)	8	69037708	69089222	51515	2	NM_153054	-42453	Slc18a1
chr15	8785517	8785934	peakID14286	Distal Intergenic	15	8634124	8710807	76684	2	NM_148938	-74711	Slc1a3
chr11	20372182	20372958	peakID5757	Distal Intergenic	11	20302180	20332713	30534	2	NM_018861	-39470	Slc1a4
chr10	78812547	78813010	peakID4370	Exon (NM_009200/Slc1a6, exon 9 of 10)	10	78780496	78814825	34330	1	NM_009200	32052	Slc1a6
chr15	57567913	57568598	peakID14892	Distal Intergenic	15	57243767	57477625	233859	2	NM_172378	-90289	Slc22a22
chr12	102201510	102201929	peakID9766	Intron (NM_001362345/Slc24a4, intron 2 of 16)	12	102128727	102267133	138407	1	NM_172152	72784	Slc24a4
chr12	102202890	102203362	peakID9767	Intron (NM_001362345/Slc24a4, intron 2 of 16)	12	102128727	102267133	138407	1	NM_172152	74164	Slc24a4
chr2	125015066	125015543	peakID24466	Distal Intergenic	2	125068127	125088677	20551	1	NM_175034	-52584	Slc24a5
chr4	45452576	45453142	peakID29096	Intron (NM_001033306/Shb, intron 3 of 5)	4	45395924	45408766	12843	2	NM_001009949	-43811	Slc25a51
chr3	90383687	90384165	peakID27036	Downstream (1-2kb)	3	90385233	90389938	4706	2	NM_001316688	5773	Slc27a3
chr15	52412853	52413815	peakID14824	Distal Intergenic	15	52295553	52335798	40246	1	NM_172816	117301	Slc30a8
chr4	62292789	62293031	peakID29337	Promoter (1-2kb)	4	62291547	62298412	6866	1	NM_001290518	1243	Slc31a2
chr1	47119603	47120178	peakID611	Distal Intergenic	1	46807544	46925776	118233	2	NM_001356417	-193828	Slc39a10
chr11	113539513	113540091	peakID7901	Intron (NM_001166503/Slc39a11, intron 3 of 9)	11	113244855	113565815	320961	2	NM_001166503	25724	Slc39a11
chr2	14480031	14480327	peakID22573	Intron (NM_001012305/Slc39a12, intron 12 of 12)	2	14388398	14494977	106580	1	NM_001012305	91634	Slc39a12
chr1	45905095	45905718	peakID591	Downstream (2-3kb)	1	45908070	45925594	17525	2	NM_016917	19876	Slc40a1
chr4	53515828	53516496	peakID29220	Intron (NM_001159633/Slc44a1, intron 3 of 12)	4	53440416	53565483	125068	1	NM_001374697	75413	Slc44a1
chr3	154119133	154119578	peakID28347	Intron (NM_001081263/Slc44a5, intron 1 of 21)	3	153973436	154271720	298285	1	NM_001081263	145698	Slc44a5
chr16	35729217	35729643	peakID16768	Intron (NM_153550/Slc49a4, intron 5 of 8)	16	35694062	35769370	75309	2	NM_153550	39727	Slc49a4
chr17	54191697	54192414	peakID18770	Distal Intergenic	17	54273590	54299034	25445	2	NM_022025	106620	Slc5a7
chr6	121402893	121403372	peakID36166	Intron (NM_001033354/Iqsec3, intron 5 of 13)	6	121346697	121365773	19077	1	NM_133661	56197	Slc6a12
chr13	73701124	73701496	peakID11552	Promoter (<=1kb)	13	73679745	73700780	21036	2	NM_028878	-345	Slc6a19
chr3	50282401	50282849	peakID26363	Distal Intergenic	3	50364936	50443613	78678	2	NM_011990	160764	Slc7a11
chr17	81554285	81554729	peakID19285	Intron (NM_001112798/Slc8a1, intron 2 of 8)	17	81373105	81738387	365283	2	NM_001112798	183658	Slc8a1
chr17	81621128	81621548	peakID19288	Intron (NM_001112798/Slc8a1, intron 2 of 8)	17	81373105	81738387	365283	2	NM_001112798	116839	Slc8a1
chrX	56651682	56652274	peakID45013	Intron (NM_001358861/Slc9a6, intron 14 of 16)	20	56609835	56664230	54396	1	NM_172780	41848	Slc9a6
chr6	141434333	141434829	peakID36640	Intron (NM_018779/Pde3a, intron 2 of 15)	6	141524354	141570177	45824	1	NM_001177772	-89525	Slco1c1
chr7	74391461	74391872	peakID38168	Intron (NM_001038643/Slco3a1, intron 2 of 10)	7	74275418	74554780	279363	2	NM_001038643	162908	Slco3a1
chr19	41687925	41688782	peakID21941	Intron (NM_015748/Slit1, intron 4 of 36)	19	41600257	41743856	143600	2	NM_015748	55074	Slit1
chr19	41690009	41690545	peakID21942	Intron (NM_015748/Slit1, intron 4 of 36)	19	41600257	41743856	143600	2	NM_015748	53311	Slit1
chr5	47279582	47279950	peakID32211	Distal Intergenic	5	47983155	48307736	324582	1	NM_001291227	-703205	Slit2
chr14	109748704	109749004	peakID13946	Distal Intergenic	14	108909989	108914239	4251	2	NM_199065	-834466	Slitrk1
chr8	79355729	79356160	peakID41155	Intron (NM_008539/Smad1, intron 3 of 6)	8	79338396	79399428	61033	2	NM_008539	43268	Smad1
chr18	76542458	76543149	peakID20862	Distal Intergenic	18	76262445	76311747	49303	1	NM_001311070	280014	Smad2
chr13	56698354	56698766	peakID11224	Distal Intergenic	13	56703010	56742378	39369	1	NM_008541	-4244	Smad5
chr18	75434409	75435275	peakID20815	Exon (NM_201354/Ctif, exon 1 of 12)	18	75367365	75395934	28570	1	NM_001042660	67045	Smad7
chr1	23846159	23846684	peakID290	3' UTR	1	23844825	23909736	64912	2	NR_110972	63052	Smap1
chr1	72593377	72593970	peakID951	Intron (NM_018817/Smarcal1, intron 5 of 16)	1	72583251	72636790	53540	1	NM_018817	10127	Smarcal1
chr17	14311734	14312427	peakID17920	Intron (NM_022315/Smoc2, intron 1 of 12)	17	14279506	14404790	125285	1	NM_022315	32229	Smoc2
chr17	14312507	14312784	peakID17921	Intron (NM_022315/Smoc2, intron 1 of 12)	17	14279506	14404790	125285	1	NM_022315	33002	Smoc2
chr17	13492728	13493247	peakID17887	Intron (NR_045436/2700054A10Rik, intron 4 of 4)	17	13521456	13528434	6979	1	NR_030763	-28209	Smok4a
chr6	60870180	60870554	peakID35142	Distal Intergenic	6	60731573	60829855	98283	2	NM_009221	-40326	Snca
chr10	46458593	46459138	peakID3794	Distal Intergenic	10	46244748	46244770	23	1	NR_028274	213846	Snord14d
chr2	154420986	154421800	peakID25124	Distal Intergenic	2	154376314	154408084	31771	2	NM_009228	-12903	Snta1
chr4	59818952	59820130	peakID29323	Intron (NM_172468/Snx30, intron 1 of 8)	4	59805650	59904740	99091	1	NM_172468	13303	Snx30
chr16	10719910	10720367	peakID16274	Intron (NM_001204229/Clec16a, intron 21 of 22)	16	10783809	10785536	1728	2	NM_001271603	65169	Socs1
chr18	88785236	88785620	peakID21094	Distal Intergenic	18	88865169	88894207	29039	2	NM_018821	108587	Socs6
chr18	88746864	88747425	peakID21093	Distal Intergenic	18	88865169	88894207	29039	2	NM_018821	146782	Socs6
chr19	40369956	40370771	peakID21906	Intron (NM_001034964/Sorbs1, intron 5 of 21)	19	40292040	40402310	110271	2	NM_001034964	31539	Sorbs1
chr19	50013712	50013995	peakID22136	Distal Intergenic	19	50143301	50678646	535346	2	NM_001252501	664651	Sorcs1
chr19	50766240	50766492	peakID22147	Distal Intergenic	19	50152953	50678646	525694	2	NM_001290356	-87595	Sorcs1
chr3	100004530	100005004	peakID27291	Exon (NM_028892/Spag17, exon 7 of 49)	3	99885417	100143322	257906	1	NM_028892	119114	Spag17
chr11	55423829	55424134	peakID6433	Distal Intergenic	11	55394159	55420080	25922	2	NM_009242	-3750	Sparc
chr3	26845027	26845348	peakID26080	Intron (NM_027583/Spata16, intron 5 of 9)	3	26637631	26983212	345582	1	NM_029150	207397	Spata16
chr5	13667467	13667873	peakID31514	Distal Intergenic	5	13791619	13796819	5201	1	NM_027650	-123746	Speer3
chr3	37666753	37667328	peakID26267	Distal Intergenic	3	37639947	37644599	4653	1	NM_011896	26807	Spry1
chr9	96989437	96990013	peakID43994	Intron (NM_145134/Spsb4, intron 2 of 2)	9	96943482	97018355	74874	2	NM_145134	28342	Spsb4
chr9	97051089	97051545	peakID43997	Distal Intergenic	9	96943482	97018355	74874	2	NM_145134	-32735	Spsb4
chr11	30161037	30161677	peakID5903	Intron (NM_175836/Sptbn1, intron 1 of 34)	11	30106843	30198257	91415	2	NM_009260	36580	Sptbn1
chr2	139311383	139311890	peakID24751	Distal Intergenic	2	139493913	139637061	143149	1	NM_001356507	-182023	Sptlc3
chr7	47000490	47001028	peakID37724	Intron (NM_175318/Spty2d1, intron 1 of 5)	7	46990396	47008414	18019	2	NM_175318	7386	Spty2d1
chr2	123349664	123350262	peakID24445	Distal Intergenic	2	122781999	122809551	27553	1	NM_021507	567666	Sqor
chr6	112850745	112851240	peakID35933	Intron (NM_080448/Srgap3, intron 1 of 21)	6	112717972	112947266	229295	2	NM_080448	96026	Srgap3
chr3	65455672	65456284	peakID26598	Distal Intergenic	3	65379657	65392553	12897	2	NM_026155	-63120	Ssr3
chr9	31097623	31098023	peakID42764	Exon (NM_011176/St14, exon 8 of 19)	9	31088590	31131799	43210	2	NM_011176	33776	St14
chr1	6729804	6730111	peakID48	Promoter (<=1kb)	1	6730051	6860940	130890	1	NM_173868	0	St18
chr15	67110342	67111174	peakID15067	Intron (NM_009177/St3gal1, intron 6 of 8)	15	67102875	67176882	74008	2	NM_009177	65708	St3gal1
chr17	55083419	55084045	peakID18776	Distal Intergenic	17	55445382	55514581	69200	1	NM_001347403	-361337	St6gal2
chr6	142938607	142938941	peakID36663	Intron (NM_011374/St8sia1, intron 1 of 4)	6	142821541	142964452	142912	2	NM_011374	25511	St8sia1
chr7	74055778	74056087	peakID38160	Distal Intergenic	7	73939120	74013682	74563	2	NM_009181	-42097	St8sia2
chr7	74006758	74007358	peakID38157	Intron (NM_009181/St8sia2, intron 1 of 5)	7	73939120	74013682	74563	2	NM_009181	6324	St8sia2
chr1	95582263	95582606	peakID1402	Distal Intergenic	1	95587682	95667594	79913	2	NM_009183	84988	St8sia4
chr8	25798783	25799052	peakID40266	Intron (NM_026032/Lsm1, intron 3 of 3)	8	25808474	25815982	7509	1	NM_011485	-9422	Star
chr1	52149999	52150385	peakID643	Intron (NM_001205314/Stat1, intron 18 of 24)	1	52119622	52161865	42244	1	NM_001205313	30378	Stat1
chr2	68352548	68352868	peakID23562	Intron (NM_016866/Stk39, intron 10 of 17)	2	68210447	68471981	261535	2	NM_016866	119113	Stk39
chr12	91710861	91711268	peakID9603	Intron (NM_175367/Ston2, intron 4 of 6)	12	91633009	91786436	153428	2	NM_175367	75168	Ston2
chr3	63570651	63571189	peakID26576	Distal Intergenic	3	63481095	63483906	2812	2	NM_001369306	-86746	Strit1
chr19	11813151	11813514	peakID21444	Intron (NM_001025307/Stx3, intron 1 of 10)	19	11775118	11819403	44286	2	NM_001025307	5889	Stx3
chr10	9957676	9958101	peakID3240	Distal Intergenic	10	9755547	9901040	145494	2	NM_001081344	-56637	Stxbp5
chr12	45013095	45013813	peakID8887	Intron (NM_144552/Stxbp6, intron 2 of 5)	12	44852486	45074483	221998	2	NM_144552	60670	Stxbp6
chr5	117031964	117032579	peakID33314	Distal Intergenic	5	117091678	117115993	24316	2	NM_001122666	83414	Suds3
chr19	46422352	46423141	peakID22065	Intron (NM_001025391/Sufu, intron 2 of 11)	19	46396896	46488804	91909	1	NM_015752	25457	Sufu
chr13	17216249	17216865	peakID10488	Intron (NM_138654/Sugct, intron 12 of 13)	13	16857475	17694765	837291	2	NM_138654	477900	Sugct
chr1	12692162	12692640	peakID123	Promoter (<=1kb)	1	12692430	12860372	167943	1	NM_001198565	0	Sulf1
chr2	166206476	166206784	peakID25379	Distal Intergenic	2	166073899	166155683	81785	2	NM_028072	-50794	Sulf2
chr10	75632617	75632999	peakID4269	Distal Intergenic	10	75636619	75644008	7390	2	NM_001162913	11009	Susd2
chr12	80816697	80817014	peakID9373	Intron (NM_001242419/Susd6, intron 1 of 6)	12	80790532	80880833	90302	1	NM_178682	26166	Susd6
chr7	75265169	75265675	peakID38178	Intron (NM_001360574/Sv2b, intron 1 of 12)	7	75114895	75302609	187715	2	NM_001360574	36934	Sv2b
chr7	75329718	75330213	peakID38181	Exon (NR_045814/1500012K07Rik, exon 3 of 3)	7	75114895	75309262	194368	2	NM_153579	-20457	Sv2b
chr13	96175574	96176095	peakID11901	Distal Intergenic	13	95959443	96132577	173135	2	NM_029210	-42998	Sv2c
chr10	5110771	5111098	peakID3147	Exon (NM_001079686/Syne1, exon 28 of 55)	10	5020196	5069063	48868	2	NM_022027	-41709	Syne1
chr10	8037992	8038844	peakID3211	Distal Intergenic	10	7905648	7956123	50476	2	NM_138667	-81870	Tab2
chr6	7472455	7472827	peakID34385	Distal Intergenic	6	7555061	7562978	7918	1	NM_001311060	-82234	Tac1
chr2	179828876	179829374	peakID25732	Intron (NM_001316723/Cdh4, intron 4 of 5)	2	179912146	179976646	64501	2	NM_001081092	147272	Taf4
chr10	123548459	123548711	peakID5276	Intron (NM_001252387/Tafa2, intron 1 of 4)	10	123264076	123741204	477129	1	NR_153334	284384	Tafa2
chr15	87646163	87646972	peakID15658	Intron (NM_001252310/Tafa5, intron 1 of 3)	15	87625230	87759364	134135	1	NM_134096	20934	Tafa5
chr2	59736461	59736974	peakID23442	Intron (NM_198294/Tanc1, intron 4 of 26)	2	59646769	59846213	199445	1	NM_001290659	89693	Tanc1
chr5	117135869	117136189	peakID33321	Promoter (2-3kb)	5	117133588	117275098	141511	1	NM_183306	2282	Taok3
chr15	31989588	31989979	peakID14575	Distal Intergenic	15	32177289	32178294	1006	1	NM_020503	-187310	Tas2r119
chr14	101437963	101438277	peakID13843	Distal Intergenic	14	101442360	101609191	166832	2	NM_001081278	170914	Tbc1d4
chr14	101561219	101561711	peakID13846	Intron (NM_001081278/Tbc1d4, intron 1 of 18)	14	101442360	101609191	166832	2	NM_001081278	47480	Tbc1d4
chr8	83049073	83049924	peakID41214	Intron (NM_177378/Rnf150, intron 6 of 6)	8	83165352	83272940	107589	1	NM_001111304	-115428	Tbc1d9
chr9	42631503	42631832	peakID42973	Intron (NM_175481/Grik4, intron 8 of 20)	9	42412316	42472258	59943	2	NM_173038	-159246	Tbcel
chr10	22746235	22746877	peakID3444	Distal Intergenic	10	22703877	22731447	27571	2	NM_011603	-14789	Tbpl1
chrX	136575791	136576202	peakID45394	Distal Intergenic	20	136590842	136668378	77537	1	NM_001359279	-14640	Tceal3
chr2	152180358	152180785	peakID25051	Distal Intergenic	2	152143609	152149096	5488	1	NM_009328	36750	Tcf15
chr8	24228158	24228567	peakID40222	Distal Intergenic	8	24437172	24438946	1775	2	NM_026931	210379	Tcim
chr17	7291965	7292543	peakID17776	Intron (NM_011299/Rps6ka2, intron 16 of 20)	17	7324660	7345860	21201	1	NM_011553	-32117	Tcp10a
chr11	36527560	36527779	peakID6077	Intron (NM_001290702/Tenm2, intron 2 of 27)	11	36006656	36944241	937586	2	NM_001290702	416462	Tenm2
chr11	37222141	37222368	peakID6080	Distal Intergenic	11	36006656	36944241	937586	2	NM_011856	-277901	Tenm2
chr9	85174398	85174781	peakID43761	Distal Intergenic	9	85320439	85327124	6686	2	NM_001160378	152343	Tent5a
chr1	15651783	15652185	peakID168	Intron (NM_001098528/Kcnb2, intron 2 of 2)	1	15805646	15844052	38407	1	NM_001286628	-153461	Terf1
chr5	118011888	118012201	peakID33342	Distal Intergenic	5	118027743	118061878	34136	1	NM_021344	-15542	Tesc
chr10	130314321	130314815	peakID5435	Distal Intergenic	10	130322852	130362642	39791	1	NM_183264	-8037	Tespa1
chr5	149428772	149429259	peakID34247	Intron (NM_027519/Medag, intron 4 of 4)	5	149439660	149470979	31320	1	NM_001310763	-10401	Tex26
chr9	106692924	106693591	peakID44223	Exon (NM_030730/Rad54l2, exon 1 of 22)	9	106658746	106685952	27207	2	NR_104459	-6973	Tex264
chr5	6590077	6590427	peakID31432	Distal Intergenic	5	7304164	7311491	7328	1	NM_027603	-713737	Tex47
chr6	16957080	16957572	peakID34496	Distal Intergenic	6	16833381	16898441	65061	2	NM_031198	-58640	Tfec
chr17	31125683	31126314	peakID18275	Intron (NM_011575/Tff3, intron 2 of 2)	17	31125306	31129611	4306	2	NM_011575	3297	Tff3
chr12	86071458	86071752	peakID9495	Intron (NM_009368/Tgfb3, intron 1 of 6)	12	86056743	86079041	22299	2	NM_009368	7289	Tgfb3
chr9	116138619	116139025	peakID44452	Intron (NM_009371/Tgfbr2, intron 2 of 7)	9	116087695	116175363	87669	2	NM_009371	36338	Tgfbr2
chr5	107148158	107148638	peakID33043	Exon (NM_011578/Tgfbr3, exon 11 of 17)	5	107106567	107289629	183063	2	NM_011578	140991	Tgfbr3
chr17	14702707	14703118	peakID17934	Distal Intergenic	17	14665500	14694262	28763	2	NM_011581	-8446	Thbs2
chr13	92736867	92737417	peakID11833	Distal Intergenic	13	92751586	92794818	43233	2	NM_011582	57401	Thbs4
chr2	105282423	105282946	peakID24108	Intron (NM_001159638/Them7, intron 1 of 2)	2	105224342	105379860	155519	1	NM_028747	58082	Them7
chr2	21254314	21254774	peakID22701	Distal Intergenic	2	21205724	21215009	9286	1	NM_177588	48591	Thnsl1
chr14	17722793	17723261	peakID12592	Intron (NM_001113417/Thrb, intron 1 of 9)	14	17660960	18038088	377129	1	NM_001113417	61834	Thrb
chr1	129005876	129006586	peakID1747	Distal Intergenic	1	129273304	130219278	945975	1	NM_172485	-266718	Thsd7b
chr1	129473480	129473751	peakID1754	Intron (NM_172485/Thsd7b, intron 2 of 27)	1	129273304	130219278	945975	1	NM_172485	200177	Thsd7b
chr17	3416562	3417023	peakID17689	Intron (NM_001122998/Tiam2, intron 3 of 26)	17	3397207	3519397	122191	1	NM_011878	19356	Tiam2
chr4	71933279	71933821	peakID29503	Distal Intergenic	4	72109945	72200893	90949	2	NM_001285529	267072	Tle1
chr4	71765042	71765570	peakID29500	Distal Intergenic	4	72109945	72200893	90949	2	NM_001285529	435323	Tle1
chr6	13134018	13134357	peakID34453	Distal Intergenic	6	13069759	13089269	19511	1	NM_027992	64260	Tmem106b
chr9	103709639	103710071	peakID44148	Intron (NM_178638/Tmem108, intron 2 of 5)	9	103482936	103692807	209872	2	NM_001359465	-16833	Tmem108
chr16	8367283	8367568	peakID16222	Distal Intergenic	16	8409276	8425136	15861	2	NM_029070	57568	Tmem114
chr3	84062052	84062410	peakID26849	Distal Intergenic	3	83898287	84040161	141875	2	NM_172681	-21892	Tmem131l
chr5	127336012	127336751	peakID33606	Intron (NM_175432/Tmem132c, intron 1 of 8)	5	127256860	127281623	24764	2	NR_038129	-54390	Tmem132cos
chr5	100108736	100109269	peakID32877	Intron (NM_182841/Tmem150c, intron 1 of 7)	5	100077962	100095273	17312	1	NR_045993	30775	Tmem150cos
chr11	22440567	22440888	peakID5801	Distal Intergenic	11	22512283	22519231	6949	1	NM_153596	-71395	Tmem17
chr11	22482133	22482678	peakID5803	Distal Intergenic	11	22512283	22519231	6949	1	NM_153596	-29605	Tmem17
chr1	119902137	119903460	peakID1596	Distal Intergenic	1	119907901	119913183	5283	2	NM_175106	9723	Tmem177
chr6	40071071	40071392	peakID34840	Intron (NM_001360978/Tmem178b, intron 2 of 3)	6	40110253	40255148	144896	1	NM_001004182	-38861	Tmem178b
chr10	26119554	26120183	peakID3483	Distal Intergenic	10	25991183	26079052	87870	2	NM_029881	-40503	Tmem200a
chr10	26107692	26108488	peakID3481	Distal Intergenic	10	25991183	26079052	87870	2	NM_029881	-28641	Tmem200a
chr2	14165575	14166150	peakID22568	Distal Intergenic	2	14174524	14221993	47470	1	NM_001081310	-8374	Tmem236
chr2	14136978	14137218	peakID22567	Intron (NM_001356337/Stam, intron 8 of 12)	2	14174524	14221993	47470	1	NM_001081310	-37306	Tmem236
chr4	54371713	54372012	peakID29226	Distal Intergenic	4	53826045	53862018	35974	1	NM_028053	545669	Tmem38b
chr4	142060397	142061225	peakID30896	Intron (NM_145402/Tmem51, intron 1 of 2)	4	142084298	142088101	3804	1	NR_027137	-23073	Tmem51os1
chr4	15213122	15213640	peakID28678	Distal Intergenic	4	15265820	15286753	20934	1	NM_181401	-52180	Tmem64
chr14	122957833	122958343	peakID14145	Intron (NM_001360599/Tmtc4, intron 5 of 17)	14	122918971	122983142	64172	2	NM_001360599	24799	Tmtc4
chr18	90531480	90531608	peakID21115	Intron (NM_198295/Tmx3, intron 10 of 15)	18	90510154	90543267	33114	1	NM_198295	21327	Tmx3
chr1	159533250	159533507	peakID2284	Intron (NM_022312/Tnr, intron 1 of 22)	1	159523769	159924922	401154	1	NM_022312	9482	Tnr
chr11	8492395	8492648	peakID5600	Exon (NM_001083587/Tns3, exon 15 of 31)	11	8431652	8664535	232884	2	NM_001083587	171887	Tns3
chr11	8443496	8443851	peakID5591	Intron (NM_001083587/Tns3, intron 27 of 30)	11	8431652	8664535	232884	2	NM_001083587	220684	Tns3
chr8	90244730	90245121	peakID41401	Downstream (1-2kb)	8	90247112	90348252	101141	2	NM_172913	103131	Tox3
chr4	114459646	114460009	peakID30110	Intron (NM_001085549/Trabd2b, intron 2 of 6)	4	114406724	114615098	208375	1	NM_001085549	52923	Trabd2b
chr4	114448396	114448988	peakID30109	Intron (NM_001085549/Trabd2b, intron 2 of 6)	4	114406724	114615098	208375	1	NM_001085549	41673	Trabd2b
chr10	39506916	39507161	peakID3672	Intron (NM_001122892/Fyn, intron 2 of 12)	10	39612934	39655307	42374	1	NM_134000	-105773	Traf3ip2
chr1	192070084	192070771	peakID3008	Exon (NM_011633/Traf5, exon 9 of 10)	1	191997203	192092599	95397	2	NM_011633	21828	Traf5
chr9	121398510	121399232	peakID44602	Intron (NM_001357972/Trak1, intron 3 of 13)	9	121403446	121474918	71473	1	NM_001357968	-4214	Trak1
chr10	114871159	114871643	peakID5068	Distal Intergenic	10	114398820	114802302	403483	2	NM_146241	-68858	Trhde
chr15	59567382	59568225	peakID14943	Intron (NM_026746/Nsmce2, intron 4 of 6)	15	59648654	59657099	8446	1	NM_144549	-80429	Trib1
chr7	105628640	105628962	peakID38737	Intron (NM_001285873/Trim3, intron 1 of 11)	7	105604463	105633571	29109	2	NM_001285873	4609	Trim3
chr4	65530952	65531404	peakID29429	Intron (NM_019514/Astn2, intron 18 of 21)	4	65604986	65616240	11255	1	NM_001161782	-73582	Trim32
chr4	65610883	65611234	peakID29432	Intron (NM_001161782/Trim32, intron 1 of 1)	4	65604986	65616240	11255	1	NM_053084	5898	Trim32
chr9	97602438	97602857	peakID44003	Intron (NM_022319/Clstn2, intron 2 of 17)	9	97349562	97369958	20397	2	NM_030219	-232481	Trim42
chr9	97685502	97686099	peakID44005	Intron (NM_022319/Clstn2, intron 2 of 17)	9	97349562	97369958	20397	2	NM_030219	-315545	Trim42
chr4	123050653	123051207	peakID30351	Intron (NM_025873/Trit1, intron 8 of 10)	4	123016593	123054949	38357	1	NR_151450	34061	Trit1
chr4	123053170	123053540	peakID30352	Intron (NM_025873/Trit1, intron 10 of 10)	4	123016593	123054949	38357	1	NR_151450	36578	Trit1
chr9	8597106	8597540	peakID42409	Intron (NM_001282087/Trpc6, intron 1 of 2)	9	8544142	8680741	136600	1	NM_013838	52965	Trpc6
chr18	83949938	83950616	peakID21027	Distal Intergenic	18	84011627	84086465	74839	2	NM_001081300	135849	Tshz1
chr7	36667691	36668098	peakID37484	Distal Intergenic	7	36698118	36773553	75436	1	NM_172298	-30020	Tshz3
chr6	21857870	21858223	peakID34568	Distal Intergenic	6	21771391	21852533	81143	2	NM_173007	-5338	Tspan12
chr3	138784237	138784907	peakID28064	Intron (NM_019571/Tspan5, intron 1 of 7)	3	138742208	138904433	162226	1	NR_121195	42030	Tspan5
chr10	34316803	34317256	peakID3609	Intron (NM_001347463/Nt5dc1, intron 7 of 10)	10	34297421	34301320	3900	1	NM_030203	19383	Tspyl4
chr12	9150900	9151761	peakID8372	Distal Intergenic	12	9029997	9036394	6398	1	NM_029321	120904	Ttc32
chr17	87330420	87331292	peakID19420	Intron (NM_028639/Ttc7, intron 10 of 19)	17	87282886	87381770	98885	1	NM_028639	47535	Ttc7
chr12	99011191	99011551	peakID9684	Distal Intergenic	12	98920574	98983238	62665	1	NM_198311	90618	Ttc8
chr9	83875123	83875423	peakID43745	Distal Intergenic	9	83834689	83872390	37702	1	NM_009445	40435	Ttk
chr3	147157028	147157357	peakID28231	Distal Intergenic	3	146852367	146984008	131642	1	NM_001357217	304662	Ttll7
chr12	105354195	105354800	peakID9883	Intron (NR_045047/Tunar, intron 2 of 2)	12	105336993	105383930	46938	1	NR_125773	17203	Tunar
chr4	93675607	93676052	peakID29758	Distal Intergenic	4	93334148	93335511	1364	2	NM_026954	-340097	Tusc1
chr4	93551065	93551642	peakID29756	Distal Intergenic	4	93334148	93335511	1364	2	NM_026954	-215555	Tusc1
chr8	39130998	39131278	peakID40460	Intron (NM_001357304/Tusc3, intron 6 of 7)	8	39005845	39167049	161205	1	NM_030254	125154	Tusc3
chr4	58003753	58004059	peakID29282	Intron (NM_026132/Txndc8, intron 2 of 5)	4	57984029	58009126	25098	2	NM_026132	5067	Txndc8
chr10	87926987	87927723	peakID4681	Intron (NM_001314010/Igf1, intron 4 of 4)	10	87966671	87968017	1347	1	NR_000040	-38948	Tyms-ps
chr1	57510789	57511064	peakID730	Distal Intergenic	1	57388244	57406674	18431	2	NM_001302964	-104116	Tyw5
chr14	18586307	18586588	peakID12613	Intron (NM_001360328/Ube2e2, intron 5 of 5)	14	18282729	18331844	49116	2	NM_009455	-254464	Ube2e1
chr14	18303217	18303693	peakID12606	Intron (NM_009455/Ube2e1, intron 3 of 5)	14	18282729	18331844	49116	2	NM_009455	28151	Ube2e1
chr14	18678169	18678857	peakID12614	Intron (NM_001360328/Ube2e2, intron 3 of 5)	14	18573566	18893413	319848	2	NM_001360328	214556	Ube2e2
chr5	148615932	148616376	peakID34210	Distal Intergenic	5	148504631	148552788	48158	2	NM_011908	-63145	Ubl3
chr1	167182104	167182550	peakID2426	Distal Intergenic	1	167226084	167285127	59044	2	NM_030724	102577	Uck2
chr1	167194775	167195165	peakID2427	Distal Intergenic	1	167226084	167285127	59044	2	NM_030724	89962	Uck2
chr1	167239787	167241099	peakID2431	Intron (NM_030724/Uck2, intron 1 of 6)	1	167226084	167285127	59044	2	NM_030724	44028	Uck2
chr9	73927284	73927806	peakID43573	Intron (NM_001081153/Unc13c, intron 2 of 31)	9	73479424	73969037	489614	2	NM_001081153	41231	Unc13c
chr5	139585021	139585486	peakID33939	Distal Intergenic	5	139543898	139548178	4281	1	NM_013702	41124	Uncx
chr5	139568074	139568520	peakID33938	Distal Intergenic	5	139543898	139548178	4281	1	NM_013702	24177	Uncx
chr11	4674611	4674946	peakID5506	Intron (NM_029291/Ascc2, intron 15 of 19)	11	4701968	4704344	2377	2	NM_001362879	29398	Uqcr10
chr7	37929630	37930075	peakID37508	Distal Intergenic	7	37959992	38019552	59561	2	NM_011274	89477	Uri1
chr6	90329956	90330384	peakID35587	Promoter (2-3kb)	6	90333289	90364548	31260	1	NM_001347329	-2905	Uroc1
chr5	146712416	146713478	peakID34154	Distal Intergenic	5	146734812	146794956	60145	2	NM_011669	81478	Usp12
chr2	6488698	6488953	peakID22433	Distal Intergenic	2	6352736	6443820	91085	1	NM_181399	135963	Usp6nl
chr2	6349315	6349698	peakID22426	Intron (NM_001080548/Usp6nl, intron 2 of 14)	2	6352736	6443820	91085	1	NM_181399	-3038	Usp6nl
chr11	93683620	93684157	peakID7328	Distal Intergenic	11	93859243	93885766	26524	2	NM_001013375	201609	Utp18
chr10	12725982	12726396	peakID3273	Exon (NM_011682/Utrn, exon 59 of 74)	10	12382188	12861735	479548	2	NM_011682	135339	Utrn
chr3	109707818	109708135	peakID27559	Distal Intergenic	3	109574007	109685694	111688	1	NM_146139	133812	Vav3
chrX	164373026	164373419	peakID45562	Promoter (<=1kb)	20	164373522	164400971	27450	1	NM_001308489	-103	Vegfd
chr3	66398256	66399023	peakID26631	Distal Intergenic	3	66053558	66296837	243280	2	NM_145820	-101420	Veph1
chr10	51961525	51961894	peakID3828	Distal Intergenic	10	52022502	52028471	5970	1	NM_001300957	-60608	Vgll2
chr10	52018532	52018864	peakID3830	Distal Intergenic	10	52022502	52028471	5970	1	NM_001300957	-3638	Vgll2
chr19	27099929	27100410	peakID21685	Distal Intergenic	19	27216484	27254231	37748	1	NM_001347441	-116074	Vldlr
chr7	118778601	118778945	peakID39021	Intron (NM_027815/Vps35l, intron 12 of 30)	7	118740271	118841491	101221	1	NM_027815	38331	Vps35l
chr12	106020060	106020421	peakID9913	Intron (NM_001029843/Vrk1, intron 1 of 13)	12	106025807	106077426	51620	1	NM_001364365	-5386	Vrk1
chr10	60370116	60370553	peakID4004	3' UTR	10	60346851	60372684	25834	1	NM_028732	23266	Vsir
chr7	40906361	40907997	peakID37552	Intron (NM_021387/Vstm2b, intron 4 of 4)	7	40899278	40929968	30691	1	NM_021387	7084	Vstm2b
chr14	32894281	32894804	peakID12861	Intron (NM_001361602/Vstm4, intron 4 of 5)	14	32856756	32939491	82736	1	NM_178791	37526	Vstm4
chr1	37122241	37122712	peakID457	Intron (NM_001370829/Vwa3b, intron 12 of 16)	1	37029313	37187607	158295	1	NM_001370828	92929	Vwa3b
chr14	78941751	78942066	peakID13669	Intron (NM_173758/Vwa8, intron 9 of 25)	14	78849178	79202310	353133	1	NM_027906	92574	Vwa8
chr6	13296073	13296443	peakID34454	Distal Intergenic	6	13185611	13224965	39355	2	NM_001013757	-71109	Vwde
chr4	133092292	133092890	peakID30617	Distal Intergenic	4	133130633	133198330	67698	1	NM_153423	-37743	Wasf2
chr5	146424752	146425483	peakID34147	Intron (NM_145155/Wasf3, intron 2 of 9)	5	146385006	146471125	86120	1	NM_145155	39747	Wasf3
chr4	62458956	62459612	peakID29341	Intron (NM_001290521/Wdr31, intron 7 of 10)	4	62452632	62470899	18268	2	NM_001290521	11287	Wdr31
chr2	121610535	121610941	peakID24411	Intron (NM_001360084/Frmd5, intron 1 of 13)	2	121508493	121544859	36367	1	NM_001369185	102043	Wdr76
chr11	36176125	36176538	peakID6072	Intron (NM_001290702/Tenm2, intron 6 of 27)	11	35838399	35980527	142129	2	NM_170779	-195599	Wwc1
chr17	73918924	73919305	peakID19155	Intron (NM_011723/Xdh, intron 13 of 35)	17	73883895	73950196	66302	2	NM_011723	30891	Xdh
chrX	48076830	48077406	peakID44956	Distal Intergenic	20	48108725	48136981	28257	1	NM_001289729	-31319	Xpnpep2
chr10	76493575	76493870	peakID4292	Intron (NM_019434/Mcm3ap, intron 16 of 28)	10	76459567	76469114	9548	2	NM_172550	-24462	Ybey
chr18	45015287	45016355	peakID20279	Distal Intergenic	18	44828665	44889720	61056	1	NM_001163013	186623	Ythdc2
chr18	84245676	84246195	peakID21035	Intron (NM_001033341/Zfp407, intron 8 of 8)	18	84088158	84097514	9357	1	NM_146090	157519	Zadh2
chr2	173218671	173219177	peakID25566	Promoter (<=1kb)	2	173206612	173218922	12311	2	NM_021394	0	Zbp1
chr9	48760390	48760782	peakID43102	Intron (NM_001033324/Zbtb16, intron 2 of 6)	9	48651797	48835941	184145	2	NM_001033324	75159	Zbtb16
chr1	177444244	177444777	peakID2699	Promoter (<=1kb)	1	177444653	177450766	6114	1	NM_001355103	0	Zbtb18
chr2	33465930	33466359	peakID23073	Promoter (2-3kb)	2	33450288	33468532	18245	2	NM_001025594	2173	Zbtb43
chr2	181463025	181463786	peakID25792	Distal Intergenic	2	181410547	181459426	48880	2	NM_028125	-3600	Zbtb46
chr5	38196915	38197753	peakID32083	Downstream (2-3kb)	5	38200044	38220454	20411	2	NM_001359466	22701	Zbtb49
chr5	52786604	52786875	peakID32283	Intron (NM_001309445/Zcchc4, intron 2 of 11)	5	52783055	52824665	41611	1	NM_001308144	3550	Zcchc4
chr7	48749247	48750231	peakID37741	Distal Intergenic	7	48789003	48827437	38435	1	NM_028031	-38772	Zdhhc13
chr15	67898981	67899784	peakID15084	Distal Intergenic	15	68083738	68258856	175119	2	NM_001145888	359072	Zfat
chr15	68194224	68194942	peakID15092	Intron (NM_001145888/Zfat, intron 3 of 15)	15	68083738	68258856	175119	2	NM_001145888	63914	Zfat
chr13	67818509	67818997	peakID11430	Exon (NR_045194/4930525G20Rik, exon 2 of 3)	13	67813816	67827000	13185	1	NM_198322	4694	Zfp273
chr5	105823043	105823558	peakID33018	Distal Intergenic	5	105876568	105915820	39253	1	NM_018759	-53010	Zfp326
chr2	77589577	77589816	peakID23715	Intron (NM_001113399/Zfp385b, intron 1 of 7)	2	77410631	77621414	210784	2	NM_001363039	31598	Zfp385b
chr8	87922927	87923394	peakID41366	Intron (NM_033327/Zfp423, intron 1 of 7)	8	87661810	87959595	297786	2	NM_033327	36201	Zfp423
chr8	87811618	87812080	peakID41362	Intron (NM_033327/Zfp423, intron 3 of 7)	8	87661810	87804439	142630	2	NM_001310520	-7180	Zfp423
chr18	5427768	5428384	peakID19586	Distal Intergenic	18	5210031	5334807	124777	2	NM_001360447	-92962	Zfp438
chr4	54758058	54758681	peakID29229	Distal Intergenic	4	54947945	55083563	135619	1	NM_172867	-189264	Zfp462
chr7	35920138	35920635	peakID37477	Distal Intergenic	7	35772346	35802989	30644	2	NM_177739	-117150	Zfp507
chr18	13706939	13707703	peakID19738	Intron (NM_001360804/Zfp521, intron 7 of 7)	18	13687014	13972733	285720	2	NM_001360804	265030	Zfp521
chr7	37291776	37292115	peakID37493	Distal Intergenic	7	37479109	37769752	290644	2	NM_172385	477637	Zfp536
chr8	106376939	106377201	peakID41700	Distal Intergenic	8	106415327	106426942	11616	1	NM_001368328	-38126	Zfp90
chr19	61048570	61049035	peakID22314	Intron (NM_018869/Grk5, intron 4 of 15)	19	61053840	61140840	87001	2	NR_131953	91805	Zfp950
chr6	47963173	47963370	peakID34942	Exon (NM_178898/Zfp956, exon 5 of 5)	6	47953390	47965299	11910	1	NM_178898	9784	Zfp956
chr4	146223998	146224664	peakID30984	Distal Intergenic	4	146270385	146468233	197849	1	NM_001083918_2	-45721	Zfp991
chr4	145729560	145730213	peakID30975	Distal Intergenic	4	145781543	145829939	48397	1	NM_001083918	-51330	Zfp991
chr15	12084174	12084732	peakID14342	Distal Intergenic	15	12117851	12185449	67599	1	NM_001358823	-33119	Zfr
chr12	111851786	111852074	peakID10069	Intron (NM_011625/Ppp1r13b, intron 4 of 16)	12	111814230	111828386	14157	1	NM_001374721	37557	Zfyve21
chr8	23736638	23737363	peakID40216	Intron (NM_001277239/Zmat4, intron 1 of 7)	8	23669661	24063116	393456	1	NM_177086	66978	Zmat4
chr14	25478686	25479164	peakID12716	Intron (NM_001310666/Zmiz1, intron 1 of 23)	14	25459185	25666743	207559	1	NM_183208	19502	Zmiz1
chr13	9977134	9977605	peakID10363	Intron (NM_033269/Chrm3, intron 4 of 4)	13	9684836	9765321	80486	2	NM_144516	-211814	Zmynd11
chr6	54759938	54760460	peakID35051	Distal Intergenic	6	54816916	54890224	73309	1	NM_199143	-56456	Znrf2
chr16	55321950	55322243	peakID17020	Distal Intergenic	16	55225175	55283237	58063	2	NM_178720	-38714	Zpld1

## Sheet: bFGF_Hmgb2_MASs
bFGF_Hmgb2 vs bFGF_Control (MASs-9)
Chrom	Start	End	FGF_HMGB2.FGF_CONTROL_UP..9.genes	annotation	geneChr	geneStart	geneEnd	geneLength	geneStrand	transcriptId	distanceToTSS	geneName
chr4	146749819	146750550	peakID31003	Distal Intergenic	4	146519039	146546873	27835	2	NR_045468	-202947	1700095A21Rik
chr4	146564387	146565118	peakID30999	Distal Intergenic	4	146519039	146546873	27835	2	NR_045468	-17515	1700095A21Rik
chr16	52981242	52981385	peakID17012	Distal Intergenic	16	52799508	52815744	16237	2	NR_040495	-165499	4930404A05Rik
chr4	147086335	147087034	peakID31006	Distal Intergenic	4	147063366	147068436	5071	2	NR_045446	-17900	4933438K21Rik
chr8	57513010	57513513	peakID40687	Promoter (1-2kb)	8	57511843	57515999	4157	1	NM_008252	1168	Hmgb2
chr8	57513914	57514207	peakID40688	Promoter (2-3kb)	8	57511843	57515999	4157	1	NM_008252	2072	Hmgb2
chr10	26107692	26108488	peakID3481	Distal Intergenic	10	25991183	26079052	87870	2	NM_029881	-28641	Tmem200a
chr4	146223998	146224664	peakID30984	Distal Intergenic	4	146270385	146468233	197849	1	NM_001083918_2	-45721	Zfp991
chr4	145729560	145730213	peakID30975	Distal Intergenic	4	145781543	145829939	48397	1	NM_001083918	-51330	Zfp991

## Sheet: bFGF_Neurog2_MASs
bFGF_Neurog2 vs bFGF_Control (MASs- 445)
Chrom	Start	End	PeakID	annotation	geneChr	geneStart	geneEnd	geneLength	geneStrand	transcriptId	distanceToTSS	geneName
chr10	112649134	112649412	peakID5053	Distal Intergenic	10	112726926	112785599	58674	1	NR_040579	-77514	1700010J16Rik
chr11	112817877	112818814	peakID7877	Distal Intergenic	11	112822965	112825128	2164	2	NR_130164	6314	1700012H19Rik
chr5	78584834	78585425	peakID32602	Distal Intergenic	5	77465488	77468857	3370	1	NR_131050	1119347	1700017L05Rik
chr10	100617256	100617813	peakID4902	Intron (NM_001081246/1700017N19Rik, intron 12 of 12)	10	100592386	100618391	26006	1	NM_001081246	24871	1700017N19Rik
chr13	35348323	35348705	peakID10853	Distal Intergenic	13	35210660	35212048	1389	2	NR_126478	-136276	1700019C18Rik
chr9	120759713	120760076	peakID44575	Distal Intergenic	9	120913774	120915250	1477	2	NR_040742	155174	1700020M21Rik
chr11	109845715	109846205	peakID7832	Promoter (<=1kb)	11	109845878	109848476	2599	1	NR_045909	0	1700023C21Rik
chr2	171777146	171777632	peakID25518	Distal Intergenic	2	171956879	171962799	5921	2	NR_040509	185167	1700028P15Rik
chr19	53058425	53058993	peakID22168	Distal Intergenic	19	53076252	53084392	8141	1	NR_045320	-17259	1700054A03Rik
chr6	111733787	111734328	peakID35907	Distal Intergenic	6	112210708	112212518	1811	1	NR_027865	-476380	1700054K19Rik
chr6	111865921	111866821	peakID35909	Distal Intergenic	6	112210708	112212518	1811	1	NR_027865	-343887	1700054K19Rik
chr2	8498474	8499059	peakID22455	Distal Intergenic	2	9189515	9197484	7970	1	NR_038180	-690456	1700061F12Rik
chr16	80272430	80273141	peakID17321	Distal Intergenic	16	79999376	80000544	1169	1	NM_030146	273055	1700066C05Rik
chr18	57533451	57533919	peakID20447	Promoter (<=1kb)	18	57504422	57533752	29331	2	NR_015541	0	1700066O22Rik
chr13	70600192	70600752	peakID11486	Intron (NM_144837/Ice1, intron 14 of 18)	13	70573241	70576104	2864	1	NR_045934	26952	1700100L14Rik
chr18	57638421	57639011	peakID20449	Promoter (<=1kb)	18	57632079	57638585	6507	2	NR_045360	0	2210409D07Rik
chr9	46636292	46636967	peakID43068	Distal Intergenic	9	46913603	46927366	13764	1	NR_015605	-276636	2900052N01Rik
chr1	151250684	151251430	peakID2101	Distal Intergenic	1	151204121	151205796	1676	1	NM_001372355	46564	3110040M04Rik
chr12	88403550	88404107	peakID9549	Intron (NM_001277296/Adck1, intron 4 of 10)	12	88365314	88377323	12010	2	NR_045888	-26228	3200001D21Rik
chr13	113555289	113555753	peakID12211	Distal Intergenic	13	113446288	113502844	56557	2	NR_045501	-52446	4921509O07Rik
chr10	96190372	96191103	peakID4836	Distal Intergenic	10	96226207	96248708	22502	1	NR_110448	-35104	4930459C07Rik
chr17	14501239	14501722	peakID17924	Distal Intergenic	17	14389107	14398942	9836	2	NR_027986	-102298	4930474M22Rik
chr5	38333443	38334180	peakID32087	Distal Intergenic	5	38344389	38349197	4809	1	NR_046191	-10209	4930487D11Rik
chr6	19282836	19283273	peakID34549	Distal Intergenic	6	19247899	19278843	30945	2	NR_126084	-3994	4930524B17Rik
chr14	114222192	114222588	peakID13969	Distal Intergenic	14	114831965	114861327	29363	1	NR_045661	-609377	4930524C18Rik
chr7	74862682	74863190	peakID38177	Distal Intergenic	7	75030211	75075166	44956	1	NR_131122	-167021	4930533N22Rik
chr18	18146618	18146912	peakID19797	Distal Intergenic	18	17568746	17580990	12245	2	NR_045374	-565629	4930545E07Rik
chr18	17770884	17771160	peakID19795	Distal Intergenic	18	17568746	17580990	12245	2	NR_045374	-189895	4930545E07Rik
chr4	27418567	27418843	peakID28831	Distal Intergenic	4	26635820	26705449	69630	2	NR_040656	-713119	4930548K13Rik
chr9	84548048	84548596	peakID43758	Distal Intergenic	9	84774398	84784351	9954	1	NR_040739	-225802	4930554C24Rik
chr12	93221258	93221530	peakID9621	Distal Intergenic	12	93416457	93444823	28367	2	NR_126436	223293	4930559C10Rik
chr9	13173415	13173790	peakID42452	Distal Intergenic	9	13091267	13105855	14589	2	NR_040755	-67561	4930568E12Rik
chr2	124258018	124258540	peakID24455	Intron (NM_001290997/Sema6d, intron 2 of 20)	2	124217679	124222358	4680	2	NR_040612	-35661	4930583P06Rik
chr10	37907705	37908128	peakID3650	Distal Intergenic	10	38175774	38181903	6130	1	NR_131035	-267646	4930591E09Rik
chr10	75465775	75466479	peakID4264	Distal Intergenic	10	75449510	75463104	13595	1	NR_045841	16266	4933407G14Rik
chrX	139134022	139134424	peakID45410	Distal Intergenic	20	139179228	139181009	1782	1	NM_001357856	-44804	4933428M09Rik
chr6	72154045	72154344	peakID35282	3' UTR	6	72120213	72123197	2985	2	NR_045165	-30849	4933431G14Rik
chr3	38299262	38299933	peakID26278	Distal Intergenic	3	38203151	38208119	4969	2	NR_040541	-91144	5430434I15Rik
chrX	13041603	13042161	peakID44833	Promoter (<=1kb)	20	13042015	13045295	3281	1	NR_038158	0	5730405O15Rik
chr12	69456622	69457247	peakID9172	Distal Intergenic	12	69464787	69475550	10764	2	NR_038060	18303	5830428M24Rik
chr6	77358145	77358725	peakID35357	Intron (NM_001109764/Ctnna2, intron 8 of 19)	6	77380257	77382475	2219	2	NR_045141	23750	6330415B21Rik
chr6	55396651	55397282	peakID35067	Promoter (<=1kb)	6	55396887	55412285	15399	1	NR_046179	0	6430584L05Rik
chr3	120897212	120897887	peakID27700	Distal Intergenic	3	120454334	120886732	432399	2	NR_130170	-10481	6530403H02Rik
chr5	52616434	52616941	peakID32278	Promoter (2-3kb)	5	52607550	52619011	11462	2	NR_045738	2070	8030423F21Rik
chr3	155662121	155662783	peakID28381	Distal Intergenic	3	155976354	156008592	32239	1	NR_040553	-313571	9330178D15Rik
chr15	52161533	52162234	peakID14820	Distal Intergenic	15	52040107	52045722	5616	1	NM_175503	121427	Aard
chr15	91373270	91373563	peakID15734	Intron (NM_001033633/Slc2a13, intron 4 of 9)	15	91145871	91192007	46137	2	NM_011994	-181264	Abcd2
chr15	42068092	42068712	peakID14725	Distal Intergenic	15	41865293	41869720	4428	2	NM_175456	-198373	Abra
chr9	104375421	104376118	peakID44160	Distal Intergenic	9	104299000	104337722	38723	2	NM_019807	-37700	Acpp
chrX	47068464	47068776	peakID44949	Distal Intergenic	20	46329007	46330345	1339	1	NM_028514	739458	Actrt1
chr9	30844003	30844687	peakID42757	Distal Intergenic	9	30899155	30920950	21796	2	NM_001329420	76263	Adamts15
chr8	113873581	113874167	peakID41863	Distal Intergenic	8	113697124	113848839	151716	2	NM_172466	-24743	Adamts18
chr10	14332389	14333321	peakID3320	Distal Intergenic	10	14402585	14545036	142452	2	NM_001002268	211715	Adgrg6
chr5	80700931	80701300	peakID32609	Distal Intergenic	5	81020571	81802142	781572	1	NM_001347367	-319271	Adgrl3
chr3	151293999	151294772	peakID28268	Distal Intergenic	3	151437882	151545081	107200	1	NM_133222	-143110	Adgrl4
chr6	140731433	140731707	peakID36617	Distal Intergenic	6	140626885	140655481	28597	1	NM_001309436	104549	Aebp2
chr5	35920137	35920449	peakID32023	Intron (NM_027373/Afap1, intron 1 of 16)	5	35893319	36003922	110604	1	NM_027373	26819	Afap1
chr15	73154250	73155198	peakID15158	Intron (NM_153178/Ago2, intron 1 of 18)	15	73101625	73184947	83323	2	NM_153178	29749	Ago2
chr7	89456334	89456697	peakID38417	Distal Intergenic	7	89426306	89432077	5772	1	NR_102276	30029	AI314278
chr7	89464103	89464607	peakID38418	Distal Intergenic	7	89426306	89432077	5772	1	NR_102276	37798	AI314278
chr6	37658050	37658542	peakID34791	Distal Intergenic	6	37530173	37568815	38643	1	NM_145364	127878	Akr1d1
chr4	49559723	49560356	peakID29179	Distal Intergenic	4	49535993	49549546	13554	2	NM_144903	-10178	Aldob
chr15	42309677	42309987	peakID14728	Distal Intergenic	15	42424667	42676977	252311	2	NM_001286062	366990	Angpt1
chr18	39030673	39031377	peakID20191	Intron (NM_001361073/Arhgap26, intron 1 of 21)	18	38993153	39376285	383133	1	NM_001374831	37521	Arhgap26
chr7	24919720	24920072	peakID37168	Exon (NM_001130150/Arhgef1, exon 16 of 31)	7	24904346	24926591	22246	1	NM_001130152	15375	Arhgef1
chr2	53436974	53437818	peakID23365	Distal Intergenic	2	53192084	53219221	27138	1	NM_022989	244891	Arl6ip6
chr6	136470247	136470686	peakID36524	Distal Intergenic	6	136518851	136607379	88529	1	NM_019426	-48165	Atf7ip
chr6	72253874	72255077	peakID35287	Distal Intergenic	6	72206177	72235577	29401	2	NM_153778	-18298	Atoh8
chr9	96324345	96325074	peakID43967	Distal Intergenic	9	96332656	96363715	31060	2	NM_001357213	38641	Atp1b3
chr18	64684841	64685423	peakID20598	Distal Intergenic	18	64528979	64661000	132022	2	NM_001001488	-23842	Atp8b1
chr15	85403199	85403783	peakID15598	Intron (NM_016843/Atxn10, intron 9 of 11)	15	85336255	85463837	127583	1	NM_016843	66945	Atxn10
chr5	132922945	132923180	peakID33732	Distal Intergenic	5	131437333	132543220	1105888	2	NM_001363480	-379726	Auts2
chr14	51786949	51787507	peakID13144	Distal Intergenic	14	51800046	51826359	26314	1	NM_194347	-12539	AY358078
chr2	101608512	101608859	peakID24026	Intron (NM_001362687/B230118H07Rik, intron 2 of 6)	2	101560779	101621046	60268	2	NM_001362687	12187	B230118H07Rik
chr2	101021471	101021897	peakID24018	Distal Intergenic	2	101560779	101621046	60268	2	NM_001362687	599149	B230118H07Rik
chr1	143173924	143174180	peakID2025	Distal Intergenic	1	143640697	143649937	9241	1	NM_020025	-466517	B3galt2
chr6	149442975	149443231	peakID36793	Intron (NM_001112796/Bicd1, intron 1 of 7)	6	149408984	149563326	154343	1	NM_009753	33992	Bicd1
chr9	7857525	7858170	peakID42387	Intron (NM_007464/Birc3, intron 4 of 8)	9	7848701	7873170	24470	2	NM_007464	15000	Birc3
chr14	70513221	70513655	peakID13536	Intron (NM_009755/Bmp1, intron 1 of 19)	14	70474555	70520260	45706	2	NM_009755	6605	Bmp1
chr3	141794429	141794708	peakID28097	Intron (NM_001293561/Unc5c, intron 11 of 16)	3	141837136	141931420	94285	2	NM_001355043	136712	Bmpr1b
chr5	16056630	16057160	peakID31632	Intron (NM_001110843/Cacna2d1, intron 3 of 38)	5	15934691	16374511	439821	1	NM_009784	121940	Cacna2d1
chr19	60615474	60616078	peakID22298	Distal Intergenic	19	60524696	60581023	56328	2	NM_030197	-34452	Cacul1
chr2	84294671	84294962	peakID23791	Distal Intergenic	2	84330627	84425266	94640	2	NM_018782	130304	Calcrl
chr13	3776474	3776926	peakID10267	Distal Intergenic	13	3802893	3804318	1426	2	NM_027416	27392	Calml3
chr2	5595840	5596128	peakID22406	Intron (NM_001290376/Camk1d, intron 1 of 10)	2	5293457	5676046	382590	2	NM_001290376	79918	Camk1d
chr1	51243334	51243673	peakID624	Intron (NR_045151/9330175M20Rik, intron 4 of 4)	1	51289126	51302960	13835	1	NM_138741	-45453	Cavin2
chr8	22009257	22009929	peakID40170	Intron (NM_007511/Atp7b, intron 12 of 20)	8	21970596	21974055	3460	1	NM_026459	38662	Ccdc70
chr7	17003250	17004044	peakID37025	Downstream (<1kb)	7	16993902	16997515	3614	1	NM_001101535	9349	Ccdc8
chr7	92460588	92461111	peakID38473	Distal Intergenic	7	92561149	92582294	21146	1	NM_001162918	-100038	Ccdc90b
chr1	121478388	121478963	peakID1643	Intron (NM_001025156/Ccdc93, intron 13 of 23)	1	121431067	121506460	75394	1	NM_029955	47322	Ccdc93
chr7	25711479	25712356	peakID37208	Exon (NM_001368381/Ccdc97, exon 1 of 5)	7	25711113	25719035	7923	2	NM_001368381	6679	Ccdc97
chr17	24283170	24283690	peakID18094	Intron (NM_001031621/Abca17, intron 23 of 30)	17	24223232	24251409	28178	2	NM_007634	-31762	Ccnf
chr11	41286014	41286354	peakID6116	Distal Intergenic	11	40748552	40755286	6735	2	NM_009831	-530729	Ccng1
chr9	79004674	79004985	peakID43676	Distal Intergenic	9	78615546	78716260	100715	1	NM_153098	389129	Cd109
chr2	102936894	102937375	peakID24066	Distal Intergenic	2	102811142	102901665	90524	2	NM_009851	-35230	Cd44
chr13	64205075	64205627	peakID11371	Exon (NM_001122989/Cdc14b, exon 2 of 14)	13	64192545	64248538	55994	2	NM_001122989	42911	Cdc14b
chr15	18748541	18749191	peakID14387	Distal Intergenic	15	18818947	19014236	195290	1	NM_001316758	-69756	Cdh10
chr8	101745051	101745397	peakID41572	Distal Intergenic	8	102632095	102785111	153017	2	NM_009866	1039714	Cdh11
chr18	16419085	16419365	peakID19775	Distal Intergenic	18	16588877	16809246	220370	2	NM_007664	389881	Cdh2
chr1	104957020	104957412	peakID1458	Intron (NM_011800/Cdh20, intron 7 of 11)	1	104768520	104995481	226962	1	NM_011800	188501	Cdh20
chr13	64417262	64417614	peakID11384	Distal Intergenic	13	64432553	64439721	7169	1	NM_053180	-14939	Cdk20
chr5	3404863	3405582	peakID31371	Intron (NM_009873/Cdk6, intron 3 of 7)	5	3343893	3531005	187113	1	NM_009873	60971	Cdk6
chr13	29738084	29738631	peakID10745	Intron (NR_131896/Cdkal1, intron 5 of 16)	13	29191746	29855673	663928	2	NR_131896	117042	Cdkal1
chr18	25590197	25591222	peakID19926	Intron (NM_001362337/Celf4, intron 2 of 12)	18	25477620	25679748	202129	2	NM_001362337	88526	Celf4
chr3	106131594	106132428	peakID27433	3' UTR	3	106113382	106132116	18735	1	NM_023186	18213	Chia1
chr10	83062319	83062732	peakID4572	Intron (NM_021439/Chst11, intron 1 of 2)	10	82985497	83195891	210395	1	NM_021439	76823	Chst11
chr18	15607848	15608648	peakID19770	Intron (NM_001364992/Chst9, intron 3 of 5)	18	15451921	15760157	308237	2	NM_001364992	151509	Chst9
chr13	91875539	91875957	peakID11811	Promoter (<=1kb)	13	91853387	91876885	23499	2	NM_198415	928	Ckmt2
chr17	72015293	72015744	peakID19109	Intron (NM_007439/Alk, intron 5 of 28)	17	71781947	71858351	76405	1	NM_030179	233347	Clip4
chr11	101189291	101190239	peakID7584	3' UTR	11	101176117	101190720	14604	1	NM_016782	13175	Cntnap1
chr11	12741994	12742643	peakID5673	Distal Intergenic	11	12236676	12464960	228285	2	NM_172496	-277035	Cobl
chr7	121939758	121940134	peakID39108	Intron (NM_001033318/Cog7, intron 11 of 16)	7	121922839	121981693	58855	2	NM_001033318	41559	Cog7
chr3	130290243	130290637	peakID27904	Intron (NM_001244952/Col25a1, intron 2 of 35)	3	130180845	130599883	419039	1	NM_198711	109399	Col25a1
chr9	62477104	62477481	peakID43370	Intron (NM_175484/Coro2b, intron 2 of 11)	9	62419492	62537044	117553	2	NM_175484	59563	Coro2b
[truncated: 331 more rows]

## Sheet: FGF_Neurog2+Hmgb2_MASs
bFGF_Neurog2+Hmgb2 vs bFGF_Control (MASs- 1062)
[truncated: 1,063 more rows]

[truncated: 4 more sheets: EGF_bFGF_Neurog2_LASs, EGF_bFGF_Neurog2+Hmgb2_LASs, bFGF_Neurog2_LASs, bFGF_Neurog2+Hmgb2_LASs]
