# Supplementary material for: Hmgb2 improves astrocyte to neuron conversion by increasing the chromatin accessibility of genes associated with neuronal maturation in a proneuronal factor-dependent manner
Source: Genome Biol. 2025 Apr 17;26:100. doi: 10.1186/s13059-025-03556-z (PMC12007351; doi:10.1186/s13059-025-03556-z)
Supplement: Supplementary file 6 — Additional File 6: Table S5. GO analysis associated with ATAC analysis [file 13059_2025_3556_MOESM6_ESM.xlsx]

## Sheet: Table S5
GO Term	Description	P-value	FDR q-value	Enrichment	Number of genes	Genes
GO:0016339	calcium-dependent cell-cell adhesion via plasma membrane cell adhesion molecules	9.01E-5	6.04E-2	5.25	8	[Cdh11 - cadherin 11, Cdh20 - cadherin 20, Nrxn1 - neurexin i, Nlgn1 - neuroligin 1, Cdh18 - cadherin 18, Cdh2 - cadherin 2, Cdh12 - cadherin 12, Cdh10 - cadherin 10]
GO:0099560	synaptic membrane adhesion	5.68E-7	1.2E-3	7.04	10	[Efna5 - ephrin a5, Ptprd - protein tyrosine phosphatase, receptor type, d, Flrt3 - fibronectin leucine rich transmembrane protein 3, Nrxn1 - neurexin i, Nlgn1 - neuroligin 1, Lrrc4 - leucine rich repeat containing 4, Lrrc4c - leucine rich repeat containing 4c, Ntng1 - netrin g1, Epha3 - eph receptor a3, Gpc6 - glypican 6]
GO:0051966	regulation of synaptic transmission, glutamatergic	6.84E-4	2.24E-1	3.12	11	[Syt1 - synaptotagmin i, Ccl2 - chemokine (c-c motif) ligand 2, Kalrn - kalirin, rhogef kinase, Nrxn1 - neurexin i, Grm7 - glutamate receptor, metabotropic 7, Nlgn1 - neuroligin 1, Grik2 - glutamate receptor, ionotropic, kainate 2 (beta 2), Stxbp1 - syntaxin binding protein 1, Cdh2 - cadherin 2, Tnr - tenascin r, Gria2 - glutamate receptor, ionotropic, ampa2 (alpha 2)]
GO:0007416	synapse assembly	2.18E-4	1.07E-1	3.55	11	[Flrt3 - fibronectin leucine rich transmembrane protein 3, Plxnb2 - plexin b2, Nrxn1 - neurexin i, Nlgn1 - neuroligin 1, Gabrb2 - gamma-aminobutyric acid (gaba) a receptor, subunit beta 2, Lrrc4 - leucine rich repeat containing 4, Cdh2 - cadherin 2, Myo6 - myosin vi, Nrxn3 - neurexin iii, Cbln4 - cerebellin 4 precursor protein, Cacna1a - calcium channel, voltage-dependent, p/q type, alpha 1a subu…
GO:0097485	neuron projection guidance	7.86E-4	2.28E-1	2.15	21	[Robo1 - roundabout homolog 1 (drosophila), Sema6d - sema domain, transmembrane domain (tm), and cytoplasmic domain, (semaphorin) 6d, Artn - artemin, Gdf7 - growth differentiation factor 7, Epha5 - eph receptor a5, Slit1 - slit homolog 1 (drosophila), Epha6 - eph receptor a6, Nr4a3 - nuclear receptor subfamily 4, group a, member 3, Bmpr1b - bone morphogenetic protein receptor, type 1b, Efna5 - ep…
GO:0007411	axon guidance	6.83E-4	2.29E-1	2.17	21	[Robo1 - roundabout homolog 1 (drosophila), Sema6d - sema domain, transmembrane domain (tm), and cytoplasmic domain, (semaphorin) 6d, Artn - artemin, Gdf7 - growth differentiation factor 7, Epha5 - eph receptor a5, Slit1 - slit homolog 1 (drosophila), Epha6 - eph receptor a6, Nr4a3 - nuclear receptor subfamily 4, group a, member 3, Bmpr1b - bone morphogenetic protein receptor, type 1b, Efna5 - ep…
GO:0098916	anterograde trans-synaptic signaling	1.28E-4	8.22E-2	2.34	23	[Glra1 - glycine receptor, alpha 1 subunit, Chrm3 - cholinergic receptor, muscarinic 3, cardiac, Grm7 - glutamate receptor, metabotropic 7, Slc5a7 - solute carrier family 5 (choline transporter), member 7, Myo6 - myosin vi, Gabrp - gamma-aminobutyric acid (gaba) a receptor, pi, Sv2c - synaptic vesicle glycoprotein 2c, Cacna1a - calcium channel, voltage-dependent, p/q type, alpha 1a subunit, Sv2b …
GO:0007268	chemical synaptic transmission	1.28E-4	7.88E-2	2.34	23	[Glra1 - glycine receptor, alpha 1 subunit, Chrm3 - cholinergic receptor, muscarinic 3, cardiac, Grm7 - glutamate receptor, metabotropic 7, Slc5a7 - solute carrier family 5 (choline transporter), member 7, Myo6 - myosin vi, Gabrp - gamma-aminobutyric acid (gaba) a receptor, pi, Sv2c - synaptic vesicle glycoprotein 2c, Cacna1a - calcium channel, voltage-dependent, p/q type, alpha 1a subunit, Sv2b …
GO:0050808	synapse organization	6.53E-5	4.82E-2	2.44	23	[Atp2b2 - atpase, ca++ transporting, plasma membrane 2, Lrrc4 - leucine rich repeat containing 4, Myo6 - myosin vi, Wasf3 - was protein family, member 3, Cbln4 - cerebellin 4 precursor protein, Cacna1a - calcium channel, voltage-dependent, p/q type, alpha 1a subunit, Pdzrn3 - pdz domain containing ring finger 3, Plxnb2 - plexin b2, Flrt3 - fibronectin leucine rich transmembrane protein 3, Nrxn1 -…
GO:0030198	extracellular matrix organization	3.29E-4	1.31E-1	2.15	24	[Adamts3 - a disintegrin-like and metallopeptidase (reprolysin type) with thrombospondin type 1 motif, 3, Adamts15 - a disintegrin-like and metallopeptidase (reprolysin type) with thrombospondin type 1 motif, 15, Col13a1 - collagen, type xiii, alpha 1, Dmp1 - dentin matrix protein 1, Adamts12 - a disintegrin-like and metallopeptidase (reprolysin type) with thrombospondin type 1 motif, 12, Col25a1…
GO:0099536	synaptic signaling	2.3E-4	1.06E-1	2.20	24	[Glra1 - glycine receptor, alpha 1 subunit, Chrm3 - cholinergic receptor, muscarinic 3, cardiac, Grm7 - glutamate receptor, metabotropic 7, Slc5a7 - solute carrier family 5 (choline transporter), member 7, Sv2c - synaptic vesicle glycoprotein 2c, Myo6 - myosin vi, Gabrp - gamma-aminobutyric acid (gaba) a receptor, pi, Cacna1a - calcium channel, voltage-dependent, p/q type, alpha 1a subunit, Sv2b …
GO:0099537	trans-synaptic signaling	1.84E-4	1.01E-1	2.24	24	[Glra1 - glycine receptor, alpha 1 subunit, Chrm3 - cholinergic receptor, muscarinic 3, cardiac, Grm7 - glutamate receptor, metabotropic 7, Slc5a7 - solute carrier family 5 (choline transporter), member 7, Sv2c - synaptic vesicle glycoprotein 2c, Myo6 - myosin vi, Gabrp - gamma-aminobutyric acid (gaba) a receptor, pi, Cacna1a - calcium channel, voltage-dependent, p/q type, alpha 1a subunit, Sv2b …
GO:0098742	cell-cell adhesion via plasma-membrane adhesion molecules	7.82E-8	2.89E-4	3.27	26	[Robo1 - roundabout homolog 1 (drosophila), Pcdh20 - protocadherin 20, Flrt3 - fibronectin leucine rich transmembrane protein 3, Plxnb2 - plexin b2, Nrxn1 - neurexin i, Robo2 - roundabout homolog 2 (drosophila), Nlgn1 - neuroligin 1, Dab1 - disabled 1, Gpc6 - glypican 6, Emb - embigin, Cdh11 - cadherin 11, Ptprd - protein tyrosine phosphatase, receptor type, d, Cdh18 - cadherin 18, Lrrc4 - leucin…
GO:0007169	transmembrane receptor protein tyrosine kinase signaling pathway	3.09E-7	9.12E-4	2.44	38	[Grb10 - growth factor receptor bound protein 10, Bcar1 - breast cancer anti-estrogen resistance 1, Myoc - myocilin, Ntrk3 - neurotrophic tyrosine kinase, receptor, type 3, Fgr - gardner-rasheed feline sarcoma viral (fgr) oncogene homolog, Kif16b - kinesin family member 16b, Nr4a3 - nuclear receptor subfamily 4, group a, member 3, Clec14a - c-type lectin domain family 14, member a, Flrt3 - fibron…
GO:0098609	cell-cell adhesion	4.57E-8	2.25E-4	2.51	41	[Robo1 - roundabout homolog 1 (drosophila), Pcdh20 - protocadherin 20, Col13a1 - collagen, type xiii, alpha 1, Cd44 - cd44 antigen, Pard3 - par-3 (partitioning defective 3) homolog (c. elegans), Cd93 - cd93 antigen, Fat1 - fat tumor suppressor homolog 1 (drosophila), Lmo7 - lim domain only 7, Fndc3a - fibronectin type iii domain containing 3a, Astn2 - astrotactin 2, Dsp - desmoplakin, Plxnb2 - pl…
GO:0007167	enzyme linked receptor protein signaling pathway	5.18E-7	1.27E-3	2.14	48	[Grb10 - growth factor receptor bound protein 10, Bcar1 - breast cancer anti-estrogen resistance 1, Myoc - myocilin, Fgr - gardner-rasheed feline sarcoma viral (fgr) oncogene homolog, Ntrk3 - neurotrophic tyrosine kinase, receptor, type 3, Kif16b - kinesin family member 16b, Nr4a3 - nuclear receptor subfamily 4, group a, member 3, Bmpr1b - bone morphogenetic protein receptor, type 1b, Ppm1l - pro…
