# Supplementary material for: Hmgb2 improves astrocyte to neuron conversion by increasing the chromatin accessibility of genes associated with neuronal maturation in a proneuronal factor-dependent manner
Source: Genome Biol. 2025 Apr 17;26:100. doi: 10.1186/s13059-025-03556-z (PMC12007351; doi:10.1186/s13059-025-03556-z)
Supplement: Supplementary file 7 — Additional File 7: Table S6. GO analysis associated ATAC peaks enriched in different reprogramming conditions [file 13059_2025_3556_MOESM7_ESM.xlsx]

## Sheet: Table S6a
GO Term	Description	P-value	FDR q-value	Enrichment	Number of genes	Genes
GO:0032924	activin receptor signaling pathway	6.92E-4	3.41E-1	9.55	4	[Gdf7 - growth differentiation factor 7, Acvr2a - activin receptor iia, Dand5 - dan domain family, member 5, Cited2 - cbp/p300-interacting transactivator, with glu/asp-rich carboxy-terminal domain, 2]
GO:0080154	regulation of fertilization	4.4E-4	2.95E-1	10.67	4	[Glra1 - glycine receptor, alpha 1 subunit, Plcb1 - phospholipase c, beta 1, Crisp4 - cysteine-rich secretory protein 4, Plb1 - phospholipase b1]
GO:0060046	regulation of acrosome reaction	2.68E-5	5.65E-2	20.15	4	[Glra1 - glycine receptor, alpha 1 subunit, Plcb1 - phospholipase c, beta 1, Crisp4 - cysteine-rich secretory protein 4, Plb1 - phospholipase b1]
GO:0016339	calcium-dependent cell-cell adhesion via plasma membrane cell adhesion molecules	3.27E-4	2.54E-1	8.10	5	[Cdh11 - cadherin 11, Cdh20 - cadherin 20, Nrxn1 - neurexin i, Cdh18 - cadherin 18, Cdh12 - cadherin 12]
GO:0099560	synaptic membrane adhesion	2.74E-4	2.38E-1	8.40	5	[Nrxn1 - neurexin i, Lrrc4c - leucine rich repeat containing 4c, Ntng1 - netrin g1, Epha3 - eph receptor a3, Gpc6 - glypican 6]
GO:0008038	neuron recognition	4.89E-4	3.01E-1	5.91	6	[Robo1 - roundabout homolog 1 (drosophila), Robo2 - roundabout homolog 2 (drosophila), App - amyloid beta (a4) precursor protein, Dscaml1 - down syndrome cell adhesion molecule like 1, Epha3 - eph receptor a3, Cntnap2 - contactin associated protein-like 2]
GO:0034332	adherens junction organization	6.65E-4	3.38E-1	4.74	7	[Cdh11 - cadherin 11, Cdh20 - cadherin 20, Mtss1 - metastasis suppressor 1, Itgav - integrin alpha v, Cdh18 - cadherin 18, Cdh12 - cadherin 12, Smad7 - smad family member 7]
GO:0007416	synapse assembly	2.72E-4	2.51E-1	5.47	7	[Plxnb2 - plexin b2, Nrxn1 - neurexin i, App - amyloid beta (a4) precursor protein, Myo6 - myosin vi, Pclo - piccolo (presynaptic cytomatrix protein), Cbln4 - cerebellin 4 precursor protein, Sdk2 - sidekick homolog 2 (chicken)]
GO:0071805	potassium ion transmembrane transport	5.94E-4	3.25E-1	3.81	9	[Kcnk9 - potassium channel, subfamily k, member 9, Kcnn2 - potassium intermediate/small conductance calcium-activated channel, subfamily n, member 2, Kcng1 - potassium voltage-gated channel, subfamily g, member 1, Kcnh1 - potassium voltage-gated channel, subfamily h (eag-related), member 1, Slc9a9 - solute carrier family 9 (sodium/hydrogen exchanger), member 9, Lrrc55 - leucine rich repeat contai…
GO:0071804	cellular potassium ion transport	5.94E-4	3.13E-1	3.81	9	[Kcnk9 - potassium channel, subfamily k, member 9, Kcnn2 - potassium intermediate/small conductance calcium-activated channel, subfamily n, member 2, Kcng1 - potassium voltage-gated channel, subfamily g, member 1, Kcnh1 - potassium voltage-gated channel, subfamily h (eag-related), member 1, Slc9a9 - solute carrier family 9 (sodium/hydrogen exchanger), member 9, Lrrc55 - leucine rich repeat contai…
GO:0007156	homophilic cell adhesion via plasma membrane adhesion molecules	1.25E-4	1.54E-1	4.69	9	[Robo1 - roundabout homolog 1 (drosophila), Cdh11 - cadherin 11, Cdh20 - cadherin 20, Plxnb2 - plexin b2, Robo2 - roundabout homolog 2 (drosophila), Dscaml1 - down syndrome cell adhesion molecule like 1, Cdh4 - cadherin 4, Cdh12 - cadherin 12, Sdk2 - sidekick homolog 2 (chicken)]
GO:0050808	synapse organization	5.65E-4	3.21E-1	3.07	12	[Atp2b2 - atpase, ca++ transporting, plasma membrane 2, Ophn1 - oligophrenin 1, Pdzrn3 - pdz domain containing ring finger 3, Plxnb2 - plexin b2, Nrxn1 - neurexin i, App - amyloid beta (a4) precursor protein, Myo6 - myosin vi, Snta1 - syntrophin, acidic 1, Wasf3 - was protein family, member 3, Pclo - piccolo (presynaptic cytomatrix protein), Cbln4 - cerebellin 4 precursor protein, Sdk2 - sidekick…
GO:0098742	cell-cell adhesion via plasma-membrane adhesion molecules	5.6E-10	8.27E-6	5.86	19	[Robo1 - roundabout homolog 1 (drosophila), Cdh11 - cadherin 11, Cdh18 - cadherin 18, Lrrc4c - leucine rich repeat containing 4c, Ntng1 - netrin g1, Tenm4 - teneurin transmembrane protein 4, Plxnb2 - plexin b2, Cdh20 - cadherin 20, Tenm2 - teneurin transmembrane protein 2, Robo2 - roundabout homolog 2 (drosophila), Nrxn1 - neurexin i, Tgfbr2 - transforming growth factor, beta receptor ii, Dscaml1…
GO:0007399	nervous system development	1.72E-4	1.95E-1	2.49	20	[Robo1 - roundabout homolog 1 (drosophila), Zfp423 - zinc finger protein 423, Ophn1 - oligophrenin 1, Mtss1 - metastasis suppressor 1, Slit1 - slit homolog 1 (drosophila), Ephb1 - eph receptor b1, Ntng1 - netrin g1, Rbfox1 - rna binding protein, fox-1 homolog (c. elegans) 1, Mbd5 - methyl-cpg binding domain protein 5, Enc1 - ectodermal-neural cortex 1, Ttll7 - tubulin tyrosine ligase-like family,…
GO:0007167	enzyme linked receptor protein signaling pathway	2.2E-4	2.16E-1	2.33	22	[Bcar1 - breast cancer anti-estrogen resistance 1, Ereg - epiregulin, Gdf7 - growth differentiation factor 7, Dand5 - dan domain family, member 5, Foxo6 - forkhead box o6, Grb14 - growth factor receptor bound protein 14, Shc2 - shc (src homology 2 domain containing) transforming protein 2, Ghr - growth hormone receptor, Ephb1 - eph receptor b1, Cited2 - cbp/p300-interacting transactivator, with g…
GO:0050804	modulation of chemical synaptic transmission	7.95E-4	3.79E-1	2.07	23	[Atp2b2 - atpase, ca++ transporting, plasma membrane 2, Mgll - monoglyceride lipase, Ophn1 - oligophrenin 1, Kcnn2 - potassium intermediate/small conductance calcium-activated channel, subfamily n, member 2, Cdh11 - cadherin 11, Kcnh1 - potassium voltage-gated channel, subfamily h (eag-related), member 1, Tmem108 - transmembrane protein 108, Ephb1 - eph receptor b1, Myo6 - myosin vi, Ntng1 - netr…
GO:0099177	regulation of trans-synaptic signaling	8.17E-4	3.65E-1	2.07	23	[Atp2b2 - atpase, ca++ transporting, plasma membrane 2, Mgll - monoglyceride lipase, Ophn1 - oligophrenin 1, Kcnn2 - potassium intermediate/small conductance calcium-activated channel, subfamily n, member 2, Cdh11 - cadherin 11, Kcnh1 - potassium voltage-gated channel, subfamily h (eag-related), member 1, Tmem108 - transmembrane protein 108, Ephb1 - eph receptor b1, Myo6 - myosin vi, Ntng1 - netr…
GO:0009888	tissue development	2.99E-4	2.45E-1	2.14	25	[Atp2b2 - atpase, ca++ transporting, plasma membrane 2, Itpk1 - inositol 1,3,4-triphosphate 5/6 kinase, Mtss1 - metastasis suppressor 1, Fbxw8 - f-box and wd-40 domain protein 8, Vgll2 - vestigial like 2 homolog (drosophila), Kif16b - kinesin family member 16b, Sh3pxd2b - sh3 and px domains 2b, Igsf10 - immunoglobulin superfamily, member 10, Plxna2 - plexin a2, Dlk1 - delta-like 1 homolog (drosop…
GO:0098609	cell-cell adhesion	1.72E-8	6.34E-5	3.72	25	[Robo1 - roundabout homolog 1 (drosophila), Col13a1 - collagen, type xiii, alpha 1, Pard3 - par-3 (partitioning defective 3) homolog (c. elegans), Lmo7 - lim domain only 7, Astn2 - astrotactin 2, Plxnb2 - plexin b2, Nrxn1 - neurexin i, Robo2 - roundabout homolog 2 (drosophila), Dab1 - disabled 1, Gpc6 - glypican 6, Cdh11 - cadherin 11, Itgav - integrin alpha v, Cdh18 - cadherin 18, Ntng1 - netrin…
GO:0030155	regulation of cell adhesion	7.1E-5	1.31E-1	2.22	28	[Bcar1 - breast cancer anti-estrogen resistance 1, Il12b - interleukin 12b, Olfm4 - olfactomedin 4, Plxna2 - plexin a2, Plxnb2 - plexin b2, Dusp26 - dual specificity phosphatase 26 (putative), 1600029D21Rik - riken cdna 1600029d21 gene, Socs1 - suppressor of cytokine signaling 1, Nuak1 - nuak family, snf1-like kinase, 1, Dab1 - disabled 1, S1pr1 - sphingosine-1-phosphate receptor 1, Socs6 - suppr…
GO:0048731	system development	7.58E-6	2.24E-2	2.29	33	[Robo1 - roundabout homolog 1 (drosophila), Mtss1 - metastasis suppressor 1, Col13a1 - collagen, type xiii, alpha 1, Cdkn1c - cyclin-dependent kinase inhibitor 1c (p57), Rbfox1 - rna binding protein, fox-1 homolog (c. elegans) 1, Mbd5 - methyl-cpg binding domain protein 5, Sh3pxd2b - sh3 and px domains 2b, Cntnap2 - contactin associated protein-like 2, Enc1 - ectodermal-neural cortex 1, Ttll7 - t…
GO:0022610	biological adhesion	4.49E-9	2.21E-5	2.87	38	[Robo1 - roundabout homolog 1 (drosophila), Bcar1 - breast cancer anti-estrogen resistance 1, Col13a1 - collagen, type xiii, alpha 1, Pard3 - par-3 (partitioning defective 3) homolog (c. elegans), Lmo7 - lim domain only 7, Olfm4 - olfactomedin 4, Cntnap5b - contactin associated protein-like 5b, Cntnap2 - contactin associated protein-like 2, Astn2 - astrotactin 2, Plxnb2 - plexin b2, Cntnap4 - con…
GO:0007155	cell adhesion	3.25E-9	2.4E-5	2.91	38	[Robo1 - roundabout homolog 1 (drosophila), Bcar1 - breast cancer anti-estrogen resistance 1, Col13a1 - collagen, type xiii, alpha 1, Pard3 - par-3 (partitioning defective 3) homolog (c. elegans), Lmo7 - lim domain only 7, Olfm4 - olfactomedin 4, Cntnap5b - contactin associated protein-like 5b, Cntnap2 - contactin associated protein-like 2, Astn2 - astrotactin 2, Plxnb2 - plexin b2, Cntnap4 - con…

## Sheet: Table S6b
GO Term	Description	P-value	FDR q-value	Enrichment	Number of genes	Genes
GO:0016339	calcium-dependent cell-cell adhesion via plasma membrane cell adhesion molecules	5e-05	7.38E-1	12.09	5	[Cdh11 - cadherin 11, Cdh20 - cadherin 20, Nrxn1 - neurexin i, Nlgn1 - neuroligin 1, Cdh10 - cadherin 10]
GO:0097105	presynaptic membrane assembly	1.06E-4	7.86E-1	29.01	3	[Ptprd - protein tyrosine phosphatase, receptor type, d, Nrxn1 - neurexin i, Nlgn1 - neuroligin 1]
GO:0097090	presynaptic membrane organization	1.68E-4	8.29E-1	25.39	3	[Ptprd - protein tyrosine phosphatase, receptor type, d, Nrxn1 - neurexin i, Nlgn1 - neuroligin 1]
GO:0071709	membrane assembly	6.22E-4	1	10.03	4	[Ptprd - protein tyrosine phosphatase, receptor type, d, Nrxn1 - neurexin i, Nlgn1 - neuroligin 1, Sptbn1 - spectrin beta, non-erythrocytic 1]
GO:0099151	regulation of postsynaptic density assembly	8.15E-4	1	15.62	3	[Ptprd - protein tyrosine phosphatase, receptor type, d, Nrxn1 - neurexin i, Ntrk3 - neurotrophic tyrosine kinase, receptor, type 3]

## Sheet: Table S6c
GO Term	Description	P-value	FDR q-value	Enrichment	Number of genes	Genes
GO:0050920	regulation of chemotaxis	0.000141	1	9.87	5	[Stk39 - serine/threonine kinase 39, Robo1 - roundabout homolog 1 (drosophila), Ppm1f - protein phosphatase 1f (pp2c domain containing), Slit1 - slit homolog 1 (drosophila), S1pr1 - sphingosine-1-phosphate receptor 1]
GO:0043266	regulation of potassium ion transport	0.000152	1	14.71	4	[Stk39 - serine/threonine kinase 39, Cxcl1 - chemokine (c-x-c motif) ligand 1, Kcng1 - potassium voltage-gated channel, subfamily g, member 1, Kcnip4 - kv channel interacting protein 4]
GO:0032231	regulation of actin filament bundle assembly	0.0002	0.983	13.7	4	[Mtss1 - metastasis suppressor 1, Ppm1f - protein phosphatase 1f (pp2c domain containing), S1pr1 - sphingosine-1-phosphate receptor 1, Sh3pxd2b - sh3 and px domains 2b]
GO:0050680	negative regulation of epithelial cell proliferation	0.000372	1	11.65	4	[Robo1 - roundabout homolog 1 (drosophila), Mtss1 - metastasis suppressor 1, Dlk1 - delta-like 1 homolog (drosophila), Il12b - interleukin 12b]
GO:0032233	positive regulation of actin filament bundle assembly	0.000664	1	17.47	3	[Mtss1 - metastasis suppressor 1, Ppm1f - protein phosphatase 1f (pp2c domain containing), Sh3pxd2b - sh3 and px domains 2b]
GO:0031214	biomineral tissue development	0.000998	1	15.19	3	[Dlk1 - delta-like 1 homolog (drosophila), Mtss1 - metastasis suppressor 1, Otol1 - otolin 1 homolog (zebrafish)]
