# Supplementary material for: Hmgb2 improves astrocyte to neuron conversion by increasing the chromatin accessibility of genes associated with neuronal maturation in a proneuronal factor-dependent manner
Source: Genome Biol. 2025 Apr 17;26:100. doi: 10.1186/s13059-025-03556-z (PMC12007351; doi:10.1186/s13059-025-03556-z)
Supplement: Supplementary file 8 — Additional File 8: Table S7. Full list of MAS and DAS with Neurog2 and Pou TF binding motifs [file 13059_2025_3556_MOESM8_ESM.xlsx]

## Sheet: Table S7a
start	end	width	strand	Peakid	annotation	SYMBOL	geneStart	geneEnd	geneLength	geneId	transcriptId	distanceToTSS	ENSEMBL	GENENAME
chr1	18168339	18168682	344	Peakid202	Distal Intergenic	Crisp4	18115600	18145902	30303	78081	ENSMUST00000115344.1	-22437	ENSMUSG00000025774	cysteine-rich secretory protein 4
chr1	45905096	45905718	623	Peakid591	Exon (ENSMUST00000190055.1/ENSMUST00000190055.1, exon 1 of 1)	Slc40a1	45918928	45923309	4382	53945	ENSMUST00000188252.6	17591	ENSMUSG00000025993	solute carrier family 40 (iron-regulated transporter), member 1
chr1	47119604	47120178	575	Peakid611	Distal Intergenic	Slc39a10	46835640	46892852	57213	227059	ENSMUST00000186852.1	-226752	ENSMUSG00000025986	solute carrier family 39 (zinc transporter), member 10
chr1	55454138	55454470	333	Peakid706	Intron (ENSMUST00000042986.9/227120, intron 1 of 5)	Plcl1	55405921	55754285	348365	227120	ENSMUST00000042986.9	48217	ENSMUSG00000038349	phospholipase C-like 1
chr1	84667708	84668165	458	Peakid1133	Exon (ENSMUST00000195352.1/ENSMUST00000195352.1, exon 1 of 1)	Dner	84580715	84640485	59771	227325	ENSMUST00000185606.2	-27223	ENSMUSG00000036766	delta/notch-like EGF repeat containing
chr1	95582264	95582606	343	Peakid1402	Distal Intergenic	St8sia4	95618551	95667535	48985	20452	ENSMUST00000189556.1	84929	ENSMUSG00000040710	ST8 alpha-N-acetyl-neuraminide alpha-2,8-sialyltransferase 4
chr1	104957021	104957412	392	Peakid1458	Intron (ENSMUST00000062528.8/23836, intron 7 of 11)	Cdh20	104768529	104995481	226953	23836	ENSMUST00000062528.8	188492	ENSMUSG00000050840	cadherin 20
chr1	121478389	121478963	575	Peakid1643	Intron (ENSMUST00000036025.15/70829, intron 13 of 23)	Ccdc93	121491217	121499477	8261	70829	ENSMUST00000152959.1	-12254	ENSMUSG00000026339	coiled-coil domain containing 93
chr1	129589403	129589828	426	Peakid1755	Intron (ENSMUST00000073527.12/210417, intron 2 of 27)	Thsd7b	129537511	129629046	91536	210417	ENSMUST00000152305.2	51892	ENSMUSG00000042581	thrombospondin, type I, domain containing 7B
chr1	143173925	143174180	256	Peakid2025	Distal Intergenic	Cdc73	143606161	143640581	34421	214498	ENSMUST00000162638.1	466401	ENSMUSG00000026361	cell division cycle 73, Paf1/RNA polymerase II complex component
chr1	149388752	149389240	489	Peakid2070	Distal Intergenic	Pla2g4a	149886184	149902199	16016	18783	ENSMUST00000155438.1	512959	ENSMUSG00000056220	phospholipase A2, group IVA (cytosolic, calcium-dependent)
chr1	151250685	151251430	746	Peakid2101	Distal Intergenic	Ivns1abp	151344477	151364422	19946	117198	ENSMUST00000023918.12	-93047	ENSMUSG00000023150	influenza virus NS1A binding protein
chr1	152815212	152815711	500	Peakid2131	Intron (ENSMUST00000186568.6/17970, intron 3 of 15)	Ncf2	152810890	152824291	13402	17970	ENSMUST00000189135.1	4322	ENSMUSG00000026480	neutrophil cytosolic factor 2
chr1	167182105	167182550	446	Peakid2426	Distal Intergenic	Uck2	167226227	167236835	10609	80914	ENSMUST00000195443.5	54285	ENSMUSG00000026558	uridine-cytidine kinase 2
chr1	183793819	183794510	692	Peakid2838	Intron (ENSMUST00000193310.1/102637191, intron 2 of 2)	Gm34068	183748977	183809746	60770	102637191	ENSMUST00000193310.1	44842	ENSMUSG00000103305	predicted gene, 34068
chr10	19277181	19277707	527	Peakid3386	Distal Intergenic	Olig3	19356533	19358604	2072	94222	ENSMUST00000053225.6	-78826	ENSMUSG00000045591	oligodendrocyte transcription factor 3
chr10	32401054	32401290	237	Peakid3580	Intron (ENSMUST00000191234.6/432450, intron 2 of 6)	Nkain2	32329765	32410335	80571	432450	ENSMUST00000092603.4	9045	ENSMUSG00000069670	Na+/K+ transporting ATPase interacting 2
chr10	51257682	51258106	425	Peakid3819	Distal Intergenic	Lilrb4a	51480612	51496481	15870	14728	ENSMUST00000218123.1	-222506	ENSMUSG00000062593	leukocyte immunoglobulin-like receptor, subfamily B, member 4A
chr10	51271228	51271730	503	Peakid3820	Distal Intergenic	Lilrb4a	51480612	51496481	15870	14728	ENSMUST00000218123.1	-208882	ENSMUSG00000062593	leukocyte immunoglobulin-like receptor, subfamily B, member 4A
chr10	63934057	63934281	225	Peakid4090	Intron (ENSMUST00000105441.7/216033, intron 7 of 17)	Ctnna3	63821055	64077487	256433	216033	ENSMUST00000135474.1	113002	ENSMUSG00000060843	catenin (cadherin associated protein), alpha 3
chr10	75465776	75466479	704	Peakid4264	Intron (ENSMUST00000145890.7/68778, intron 5 of 8)	Upb1	75428181	75430319	2139	103149	ENSMUST00000129946.1	37595	ENSMUSG00000033427	ureidopropionase, beta
chr10	82662541	82663057	517	Peakid4552	Intron (ENSMUST00000020485.9/74782, intron 4 of 9)	Glt8d2	82664637	82670468	5832	74782	ENSMUST00000155529.1	7411	ENSMUSG00000020251	glycosyltransferase 8 domain containing 2
chr10	83062320	83062732	413	Peakid4572	Intron (ENSMUST00000040110.7/58250, intron 1 of 2)	Chst11	82985498	83195900	210403	58250	ENSMUST00000040110.7	76822	ENSMUSG00000034612	carbohydrate sulfotransferase 11
chr10	91591374	91591629	256	Peakid4752	Distal Intergenic	Gm31592	91888829	91953580	64752	102633867	ENSMUST00000217529.1	-297200	ENSMUSG00000111657	predicted gene, 31592
chr10	94129582	94130174	593	Peakid4794	Promoter (2-3kb)	Fgd6	94133163	94139871	6709	13998	ENSMUST00000125535.1	-2989	ENSMUSG00000020021	FYVE, RhoGEF and PH domain containing 6
chr10	96190373	96191103	731	Peakid4836	Distal Intergenic	4930459C07Rik	96226020	96248866	22847	74881	ENSMUST00000219638.1	-34917	ENSMUSG00000112762	RIKEN cDNA 4930459C07 gene
chr10	100617257	100617813	557	Peakid4902	Intron (ENSMUST00000218464.1/66605, intron 13 of 13)	1700017N19Rik	100609155	100618309	9155	66605	ENSMUST00000191033.1	8102	ENSMUSG00000056912	RIKEN cDNA 1700017N19 gene
chr10	114318434	114319054	621	Peakid5061	Distal Intergenic	Trhde	114398823	114801364	402542	237553	ENSMUST00000061632.7	482310	ENSMUSG00000050663	TRH-degrading enzyme
chr10	114871160	114871643	484	Peakid5068	Distal Intergenic	Trhde	114566167	114802307	236141	237553	ENSMUST00000152702.1	-68853	ENSMUSG00000050663	TRH-degrading enzyme
chr10	118641048	118641523	476	Peakid5146	Distal Intergenic	Gm33337	118714481	118715726	1246	102636202	ENSMUST00000219594.1	74203	ENSMUSG00000112029	predicted gene, 33337
chr10	118648122	118648449	328	Peakid5147	Distal Intergenic	Gm33337	118714481	118715726	1246	102636202	ENSMUST00000219594.1	67277	ENSMUSG00000112029	predicted gene, 33337
chr10	126953019	126953565	547	Peakid5328	Distal Intergenic	Gm30539	126958023	126960997	2975	102632477	ENSMUST00000217769.1	-4458	ENSMUSG00000112035	predicted gene, 30539
chr10	130244302	130244613	312	Peakid5430	Distal Intergenic	Olfr827	130210092	130211149	1058	258297	ENSMUST00000058123.5	-33153	ENSMUSG00000045559	olfactory receptor 827
chr10	130259484	130259925	442	Peakid5431	Distal Intergenic	Neurod4	130268152	130280240	12089	11923	ENSMUST00000061571.4	20315	ENSMUSG00000048015	neurogenic differentiation 4
chr10	130263208	130263682	475	Peakid5432	Distal Intergenic	Neurod4	130268152	130280240	12089	11923	ENSMUST00000061571.4	16558	ENSMUSG00000048015	neurogenic differentiation 4
chr11	12741995	12742643	649	Peakid5673	Distal Intergenic	Cobl	12236678	12464960	228283	12808	ENSMUST00000109651.8	-277035	ENSMUSG00000020173	cordon-bleu WH2 repeat
chr11	18070612	18071327	716	Peakid5725	Distal Intergenic	Gm12018	18095986	18103384	7399	327872	ENSMUST00000150694.1	-24659	ENSMUSG00000085453	predicted gene 12018
chr11	20372183	20372958	776	Peakid5757	Distal Intergenic	Slc1a4	20302180	20332713	30534	55963	ENSMUST00000109594.7	-39470	ENSMUSG00000020142	solute carrier family 1 (glutamate/neutral amino acid transporter), member 4
chr11	30161038	30161677	640	Peakid5903	Intron (ENSMUST00000006629.13/20742, intron 2 of 35)	Sptbn1	30106785	30198257	91473	20742	ENSMUST00000102838.9	36580	ENSMUSG00000020315	spectrin beta, non-erythrocytic 1
chr11	48186643	48186977	335	Peakid6239	Distal Intergenic	Sgcd	47351154	47637469	286316	24052	ENSMUST00000154578.7	-549174	ENSMUSG00000020354	sarcoglycan, delta (dystrophin-associated glycoprotein)
chr11	73192997	73193634	638	Peakid6865	Exon (ENSMUST00000006103.8/83429, exon 3 of 11)	Ctns	73186352	73188806	2455	83429	ENSMUST00000130101.1	-4191	ENSMUSG00000005949	cystinosis, nephropathic
chr11	112817878	112818814	937	Peakid7877	Distal Intergenic	Gm11681	112792731	112799008	6278	100038732	ENSMUST00000127337.1	-18870	ENSMUSG00000075437	predicted gene 11681
chr12	41033261	41033598	338	Peakid8855	Intron (ENSMUST00000132121.7/93757, intron 2 of 6)	Immp2l	41024329	41955242	930914	93757	ENSMUST00000134965.7	8932	ENSMUSG00000056899	IMP2 inner mitochondrial membrane peptidase-like (S. cerevisiae)
chr12	45013096	45013813	718	Peakid8887	Promoter (<=1kb)	Stxbp6	44861365	45012964	151600	217517	ENSMUST00000130202.1	-132	ENSMUSG00000046314	syntaxin binding protein 6 (amisyn)
chr12	48929066	48929428	363	Peakid8927	Distal Intergenic	Foxg1	49382660	49384364	1705	15228	ENSMUST00000135006.2	-453232	ENSMUSG00000020950	forkhead box G1
chr12	64570139	64570600	462	Peakid9115	Distal Intergenic	Fscb	64471330	64474690	3361	623046	ENSMUST00000059833.7	-95449	ENSMUSG00000043060	fibrous sheath CABYR binding protein
chr12	64902428	64902921	494	Peakid9120	Distal Intergenic	Gm527	64917906	64924591	6686	217648	ENSMUST00000058135.5	-14985	ENSMUSG00000047227	predicted gene 527
chr12	85764685	85765108	424	Peakid9488	Intron (ENSMUST00000040461.3/217721, intron 1 of 9)	Flvcr2	85774830	85804374	29545	217721	ENSMUST00000221585.1	-9722	ENSMUSG00000034258	feline leukemia virus subgroup C cellular receptor 2
chr12	86181314	86181866	553	Peakid9503	Intron (ENSMUST00000181667.1/328136, intron 4 of 4)	Gm805	86169341	86195102	25762	328136	ENSMUST00000181667.1	11973	ENSMUSG00000097543	predicted gene 805
chr12	88403551	88404107	557	Peakid9549	Intron (ENSMUST00000101165.8/72113, intron 4 of 10)	Adck1	88420296	88461724	41429	72113	ENSMUST00000223538.1	-16189	ENSMUSG00000021044	aarF domain containing kinase 1
chr12	89239849	89240285	437	Peakid9567	Intron (ENSMUST00000167734.7/18191, intron 6 of 7)	Nrxn3	89193106	90332410	1139305	18191	ENSMUST00000167887.7	46743	ENSMUSG00000066392	neurexin III
chr12	93221259	93221530	272	Peakid9621	Distal Intergenic	4930559C10Rik	93416458	93444823	28366	75295	ENSMUST00000223202.1	223293	ENSMUSG00000113164	RIKEN cDNA 4930559C10 gene
chr12	102302739	102303410	672	Peakid9773	Intron (ENSMUST00000056950.13/217835, intron 1 of 9)	Rin3	102283641	102390855	107215	217835	ENSMUST00000133820.1	19098	ENSMUSG00000044456	Ras and Rab interactor 3
chr12	102511213	102511749	537	Peakid9784	Distal Intergenic	Golga5	102484457	102497582	13126	27277	ENSMUST00000222744.1	26756	ENSMUSG00000021192	golgi autoantigen, golgin subfamily a, 5
chr12	117261948	117262539	592	Peakid10198	Intron (ENSMUST00000190247.6/19276, intron 21 of 22)	Mir153	117250817	117250885	69	387171	ENSMUST00000083604.1	11131	ENSMUSG00000065538	microRNA 153
chr13	13778928	13779430	503	Peakid10429	Distal Intergenic	Gng4	13784059	13806113	22055	14706	ENSMUST00000138783.7	-4629	ENSMUSG00000021303	guanine nucleotide binding protein (G protein), gamma 4
chr13	17216250	17216865	616	Peakid10488	Intron (ENSMUST00000068545.5/192136, intron 12 of 13)	Sugct	17684485	17694736	10252	192136	ENSMUST00000221467.1	477871	ENSMUSG00000055137	succinyl-CoA glutarate-CoA transferase
chr13	28481121	28481672	552	Peakid10725	Promoter (<=1kb)	2610307P16Rik	28460778	28480841	20064	72518	ENSMUST00000122881.6	-280	NA	RIKEN cDNA 2610307P16 gene
chr13	29738085	29738631	547	Peakid10745	Intron (ENSMUST00000140278.7/68916, intron 5 of 16)	Cdkal1	29777296	29855431	78136	68916	ENSMUST00000124532.7	116800	ENSMUSG00000006191	CDK5 regulatory subunit associated protein 1-like 1
chr13	35348324	35348705	382	Peakid10853	Distal Intergenic	1700019C18Rik	35210660	35212048	1389	75543	ENSMUST00000220954.1	-136276	ENSMUSG00000113770	RIKEN cDNA 1700019C18 gene
chr13	64020803	64021336	534	Peakid11364	Distal Intergenic	Hsd17b3	64058284	64063133	4850	15487	ENSMUST00000221513.1	41797	ENSMUSG00000033122	hydroxysteroid (17-beta) dehydrogenase 3
chr13	64205076	64205627	552	Peakid11371	3' UTR	Cdc14b	64196454	64209182	12729	218294	ENSMUST00000221217.1	3555	ENSMUSG00000033102	CDC14 cell division cycle 14B
chr13	64417263	64417614	352	Peakid11384	Distal Intergenic	Cdk20	64432314	64441773	9460	105278	ENSMUST00000021939.7	-14700	ENSMUSG00000021483	cyclin-dependent kinase 20
chr13	67818510	67818997	488	Peakid11430	Exon (ENSMUST00000181912.1/320163, exon 2 of 3)	Zfp273	67813816	67826999	13184	212569	ENSMUST00000012725.7	4694	ENSMUSG00000030446	zinc finger protein 273
chr13	75931122	75931479	358	Peakid11607	Intron (ENSMUST00000022078.11/73296, intron 3 of 11)	Rhobtb3	75869537	75943867	74331	73296	ENSMUST00000022078.11	12388	ENSMUSG00000021589	Rho-related BTB domain containing 3
chr13	85310984	85311314	331	Peakid11737	Distal Intergenic	Rasa1	85215495	85289130	73636	218397	ENSMUST00000223598.1	-21854	ENSMUSG00000021549	RAS p21 protein activator 1
chr13	85414938	85415323	386	Peakid11739	Distal Intergenic	Rasa1	85215495	85289130	73636	218397	ENSMUST00000223598.1	-125808	ENSMUSG00000021549	RAS p21 protein activator 1
chr13	89029963	89030528	566	Peakid11759	Intron (ENSMUST00000118731.7/13612, intron 3 of 9)	Edil3	88821642	89323223	501582	13612	ENSMUST00000043111.6	208321	ENSMUSG00000034488	EGF-like repeats and discoidin I-like domains 3
chr13	91875540	91875957	418	Peakid11811	Promoter (<=1kb)	Ckmt2	91853387	91876885	23499	76722	ENSMUST00000022122.3	928	ENSMUSG00000021622	creatine kinase, mitochondrial 2
chr13	96175575	96176095	521	Peakid11901	Distal Intergenic	Sv2c	95954594	96132577	177984	75209	ENSMUST00000161263.7	-42998	ENSMUSG00000051111	synaptic vesicle glycoprotein 2c
chr14	14983820	14984347	528	Peakid12552	Intron (ENSMUST00000224491.1/674895, intron 31 of 35)	Nek10	14930575	15006743	76169	674895	ENSMUST00000136826.2	53245	ENSMUSG00000042567	NIMA (never in mitosis gene a)- related kinase 10
chr14	32894282	32894804	523	Peakid12861	Intron (ENSMUST00000053175.12/320736, intron 4 of 7)	Vstm4	32856756	32939491	82736	320736	ENSMUST00000053175.12	37526	ENSMUSG00000050666	V-set and transmembrane domain containing 4
chr14	51786950	51787507	558	Peakid13144	Distal Intergenic	AY358078	51800046	51826359	26314	278676	ENSMUST00000053821.4	-12539	ENSMUSG00000050961	cDNA sequence AY358078
chr14	54090995	54091540	546	Peakid13187	Intron (ENSMUST00000198124.4/ENSMUST00000198124.4, intron 2 of 2)	Dad1	54239661	54253914	14254	13135	ENSMUST00000128231.1	162374	ENSMUSG00000022174	defender against cell death 1
chr14	80492820	80493294	475	Peakid13700	Distal Intergenic	Olfm4	80000302	80021930	21629	380924	ENSMUST00000088735.3	492518	ENSMUSG00000022026	olfactomedin 4
chr14	88934449	88934882	434	Peakid13760	Distal Intergenic	Pcdh20	88464743	88471396	6654	219257	ENSMUST00000061628.6	-463053	ENSMUSG00000050505	protocadherin 20
chr14	114222193	114222588	396	Peakid13969	Distal Intergenic	4930524C18Rik	114831965	114861327	29363	75822	ENSMUST00000226121.1	-609377	ENSMUSG00000115320	RIKEN cDNA 4930524C18 gene
chr15	12848143	12848538	396	Peakid14362	Exon (ENSMUST00000169061.7/14000, exon 9 of 35)	Drosha	12837350	12903811	66462	14000	ENSMUST00000150211.7	10793	ENSMUSG00000022191	drosha, ribonuclease type III
chr15	18748542	18749191	650	Peakid14387	Intron (ENSMUST00000150382.3/ENSMUST00000150382.3, intron 2 of 3)	Cdh10	18818947	19014236	195290	320873	ENSMUST00000166873.8	-69756	ENSMUSG00000022321	cadherin 10
chr15	26795500	26795867	368	Peakid14475	Intron (ENSMUST00000059204.10/448987, intron 1 of 3)	Fbxl7	26787619	26895518	107900	448987	ENSMUST00000226377.1	99651	ENSMUSG00000043556	F-box and leucine-rich repeat protein 7
chr15	42068093	42068712	620	Peakid14725	Distal Intergenic	Abra	41864076	41869720	5645	223513	ENSMUST00000054742.6	-198373	ENSMUSG00000042895	actin-binding Rho activating protein
chr15	42309678	42309987	310	Peakid14728	Distal Intergenic	Angpt1	42633306	42676749	43444	11600	ENSMUST00000227738.1	366762	ENSMUSG00000022309	angiopoietin 1
chr15	52161534	52162234	701	Peakid14820	Distal Intergenic	Aard	52040107	52045722	5616	239435	ENSMUST00000090025.4	121427	ENSMUSG00000068522	alanine and arginine rich domain containing protein
chr15	52412854	52413815	962	Peakid14824	Distal Intergenic	Slc30a8	52295553	52335798	40246	239436	ENSMUST00000037240.2	117301	ENSMUSG00000022315	solute carrier family 30 (zinc transporter), member 8
chr15	63079837	63080213	377	Peakid14996	Intron (ENSMUST00000229781.1/ENSMUST00000229781.1, intron 3 of 5)	Gm20740	63414400	63479608	65209	432958	ENSMUST00000226699.1	399395	ENSMUSG00000115520	predicted gene, 20740
chr15	64145997	64146670	674	Peakid15003	Intron (ENSMUST00000177371.7/13196, intron 11 of 27)	Asap1	64120091	64123806	3716	13196	ENSMUST00000177475.1	-22191	ENSMUSG00000022377	ArfGAP with SH3 domain, ankyrin repeat and PH domain1
chr15	68194225	68194942	718	Peakid15092	Intron (ENSMUST00000162054.8/380993, intron 3 of 15)	Zfat	68084321	68258787	174467	380993	ENSMUST00000162173.7	63845	ENSMUSG00000022335	zinc finger and AT hook domain containing
chr15	71542118	71542623	506	Peakid15120	Intron (ENSMUST00000022953.9/70363, intron 3 of 19)	Fam135b	71445676	71462400	16725	70363	ENSMUST00000229634.1	-79718	ENSMUSG00000036800	family with sequence similarity 135, member B
chr15	85403200	85403783	584	Peakid15598	Intron (ENSMUST00000163242.2/54138, intron 9 of 11)	Atxn10	85336245	85463212	126968	54138	ENSMUST00000163242.2	66955	ENSMUSG00000016541	ataxin 10
chr15	91373271	91373563	293	Peakid15734	Intron (ENSMUST00000109283.1/239606, intron 4 of 9)	Slc2a13	91396832	91412217	15386	239606	ENSMUST00000156971.1	38654	ENSMUSG00000036298	solute carrier family 2 (facilitated glucose transporter), member 13
chr15	92975727	92976116	390	Peakid15763	Distal Intergenic	Pdzrn4	92743643	92746699	3057	239618	ENSMUST00000229577.1	232084	ENSMUSG00000036218	PDZ domain containing RING finger 4
chr16	14052167	14052592	426	Peakid16351	Intron (ENSMUST00000056521.11/67254, intron 2 of 5)	Ifitm7	13981699	13986888	5190	74482	ENSMUST00000230206.1	-65279	ENSMUSG00000065968	interferon induced transmembrane protein 7
chr16	36775691	36775982	292	Peakid16781	Promoter (2-3kb)	Slc15a2	36772071	36773278	1208	57738	ENSMUST00000166399.1	-2413	ENSMUSG00000022899	solute carrier family 15 (H+/peptide transporter), member 2
chr16	38368312	38368674	363	Peakid16813	Promoter (<=1kb)	Popdc2	38368810	38374194	5385	64082	ENSMUST00000141189.1	-136	ENSMUSG00000022803	popeye domain containing 2
chr16	40060447	40060810	364	Peakid16838	Intron (ENSMUST00000189229.6/268890, intron 1 of 2)	Lsamp	39984595	40657886	673292	268890	ENSMUST00000189829.1	75852	ENSMUSG00000061080	limbic system-associated membrane protein
chr16	48372305	48372828	524	Peakid16945	Distal Intergenic	Gm5485	48399453	48412416	12964	433023	ENSMUST00000212197.1	39588	ENSMUSG00000110573	predicted gene 5485
chr16	49335768	49336298	531	Peakid16957	Distal Intergenic	Myh15	49057486	49199104	141619	667772	ENSMUST00000168680.1	278282	ENSMUSG00000092009	myosin, heavy chain 15
chr16	61545888	61546352	465	Peakid17127	Distal Intergenic	Epha6	60424262	60605531	181270	13840	ENSMUST00000159383.7	-940357	ENSMUSG00000055540	Eph receptor A6
chr16	75104963	75105158	196	Peakid17251	Distal Intergenic	Lipi	75540544	75567682	27139	320355	ENSMUST00000186809.1	462524	ENSMUSG00000032948	lipase, member I
chr16	77851776	77852819	1044	Peakid17294	Exon (ENSMUST00000169531.2/ENSMUST00000169531.2, exon 2 of 2)	Mir125b-2	77646340	77649426	3087	723952	ENSMUST00000193537.1	205436	ENSMUSG00000065472	microRNA 125b-2
chr16	80272431	80273141	711	Peakid17321	Distal Intergenic	1700066C05Rik	79999376	80000546	1171	78654	ENSMUST00000191029.1	273055	NA	RIKEN cDNA 1700066C05 gene
chr16	89569142	89569533	392	Peakid17431	Downstream (<1kb)	Krtap11-1	89570176	89571183	1008	16693	ENSMUST00000171542.1	1650	ENSMUSG00000091212	keratin associated protein 11-1
chr16	96165749	96166014	266	Peakid17614	Intron (ENSMUST00000113804.7/385668, intron 6 of 10)	Wrb	96151810	96154183	2374	71446	ENSMUST00000232884.1	13939	ENSMUSG00000023147	tryptophan rich basic protein
chr17	7291966	7292543	578	Peakid17776	Intron (ENSMUST00000024575.7/20112, intron 16 of 20)	Rps6ka2	7260636	7286036	25401	20112	ENSMUST00000231530.1	31330	ENSMUSG00000023809	ribosomal protein S6 kinase, polypeptide 2
chr17	10105348	10105646	299	Peakid17818	Distal Intergenic	Qk	10209093	10213574	4482	19317	ENSMUST00000232721.1	107928	ENSMUSG00000062078	quaking
chr17	14702708	14703118	411	Peakid17934	Distal Intergenic	Thbs2	14665500	14694235	28736	21826	ENSMUST00000170872.2	-8473	ENSMUSG00000023885	thrombospondin 2
chr17	15440238	15441355	1118	Peakid17953	Distal Intergenic	Fam120b	15403404	15408853	5450	67544	ENSMUST00000231318.1	36834	ENSMUSG00000014763	family with sequence similarity 120, member B
chr17	27712736	27713175	440	Peakid18195	Downstream (1-2kb)	Spdef	27714451	27717719	3269	30051	ENSMUST00000127622.2	4544	ENSMUSG00000024215	SAM pointed domain containing ets transcription factor
chr17	53678609	53679079	471	Peakid18764	Exon (ENSMUST00000024736.13/72415, exon 7 of 9)	Sgo1	53687707	53689278	1572	72415	ENSMUST00000146019.1	10199	ENSMUSG00000023940	shugoshin 1
chr17	54191698	54192414	717	Peakid18770	Distal Intergenic	Slc5a7	54273594	54279204	5611	63993	ENSMUST00000233507.1	86790	ENSMUSG00000023945	solute carrier family 5 (choline transporter), member 7
chr17	63878980	63879223	244	Peakid18916	Promoter (<=1kb)	Fer	63878066	64139496	261431	14158	ENSMUST00000233190.1	914	ENSMUSG00000000127	fer (fms/fps related) protein kinase
chr17	67011848	67012209	362	Peakid18985	Intron (ENSMUST00000225696.1/ENSMUST00000225696.1, intron 1 of 1)	Mir5709	67026147	67026235	89	100885844	ENSMUST00000176783.1	14026	ENSMUSG00000093508	microRNA 5709
chr17	68406045	68406372	328	Peakid19021	Intron (ENSMUST00000150573.7/320858, intron 4 of 6)	L3mbtl4	68273797	68777961	504165	320858	ENSMUST00000093007.5	132248	ENSMUSG00000041565	L3MBTL4 histone methyl-lysine binding protein
chr17	70488714	70489286	573	Peakid19058	Intron (ENSMUST00000133983.7/224997, intron 4 of 13)	Dlgap1	70516022	70818234	302213	224997	ENSMUST00000135938.7	-26736	ENSMUSG00000003279	DLG associated protein 1
chr17	72015294	72015744	451	Peakid19109	Intron (ENSMUST00000086639.5/11682, intron 5 of 28)	Clip4	71856286	71864273	7988	78785	ENSMUST00000230290.1	159008	ENSMUSG00000024059	CAP-GLY domain containing linker protein family, member 4
chr17	78358185	78358770	586	Peakid19212	Intron (ENSMUST00000112498.2/50766, intron 13 of 16)	Crim1	78350889	78374178	23290	50766	ENSMUST00000234439.1	7296	ENSMUSG00000024074	cysteine rich transmembrane BMP regulator 1 (chordin like)
chr17	83565517	83565873	357	Peakid19319	Distal Intergenic	Cox7a2l	83502330	83517330	15001	20463	ENSMUST00000234258.1	-48187	ENSMUSG00000024248	cytochrome c oxidase subunit 7A2 like
chr17	90086856	90087187	332	Peakid19477	Promoter (<=1kb)	Nrxn1	90036853	90088140	51288	18189	ENSMUST00000173222.1	953	ENSMUSG00000024109	neurexin I
chr18	17770885	17771160	276	Peakid19795	Distal Intergenic	4930545E07Rik	17568746	17580990	12245	75162	ENSMUST00000234987.1	-189895	ENSMUSG00000117615	RIKEN cDNA 4930545E07 gene
chr18	25590198	25591222	1025	Peakid19926	Intron (ENSMUST00000115816.2/108013, intron 2 of 12)	Celf4	25487268	25501239	13972	108013	ENSMUST00000226091.1	-88959	ENSMUSG00000024268	CUGBP, Elav-like family member 4
chr18	35018990	35019716	727	Peakid20055	Intron (ENSMUST00000237091.1/ENSMUST00000237091.1, intron 3 of 3)	Hspa9	34937414	34954357	16944	15526	ENSMUST00000025217.10	-64633	ENSMUSG00000024359	heat shock protein 9
chr18	35839161	35840932	1772	Peakid20078	Intron (ENSMUST00000235919.1/56550, intron 4 of 4)	Cxxc5	35830314	35859163	28850	67393	ENSMUST00000235169.1	8847	ENSMUSG00000046668	CXXC finger 5
chr18	45015288	45016355	1068	Peakid20279	Distal Intergenic	Ythdc2	44855235	44855753	519	240255	ENSMUST00000202176.1	160053	ENSMUSG00000034653	YTH domain containing 2
chr18	51150341	51151095	755	Peakid20365	Intron (ENSMUST00000116639.3/71373, intron 1 of 1)	Prr16	51117738	51420044	302307	71373	ENSMUST00000235541.1	32603	ENSMUSG00000073565	proline rich 16
chr18	57638422	57639011	590	Peakid20449	Promoter (<=1kb)	2210409D07Rik	57632079	57638585	6507	70157	ENSMUST00000236285.1	0	ENSMUSG00000118322	RIKEN cDNA 2210409D07 gene
chr18	64684842	64685423	582	Peakid20598	Exon (ENSMUST00000237925.1/ENSMUST00000237925.1, exon 1 of 2)	Atp8b1	64528967	64661267	132301	54670	ENSMUST00000025482.9	-23575	ENSMUSG00000039529	ATPase, class I, type 8B, member 1
chr18	79050759	79051490	732	Peakid20907	Intron (ENSMUST00000025430.10/240427, intron 2 of 5)	Setbp1	78750380	79109391	359012	240427	ENSMUST00000025430.10	57901	ENSMUSG00000024548	SET binding protein 1
chr18	84245677	84246195	519	Peakid21035	Intron (ENSMUST00000125450.8/240476, intron 2 of 2)	Zadh2	84088671	84096088	7418	225791	ENSMUST00000235383.1	157006	ENSMUSG00000049090	zinc binding alcohol dehydrogenase, domain containing 2
chr19	60615475	60616078	604	Peakid22298	Intron (ENSMUST00000236155.1/ENSMUST00000236155.1, intron 1 of 2)	Cacul1	60524696	60581025	56330	78832	ENSMUST00000081790.14	-34450	ENSMUSG00000033417	CDK2 associated, cullin domain 1
chr2	8498475	8499059	585	Peakid22455	Distal Intergenic	1700061F12Rik	9189515	9197477	7963	73438	ENSMUST00000132414.1	-690456	ENSMUSG00000085580	RIKEN cDNA 1700061F12 gene
chr2	27229366	27230236	871	Peakid22843	Intron (ENSMUST00000170435.1/ENSMUST00000170435.1, intron 1 of 1)	Sardh	27188393	27232697	44305	192166	ENSMUST00000091224.10	2461	ENSMUSG00000009614	sarcosine dehydrogenase
chr2	53436975	53437818	844	Peakid23365	Distal Intergenic	Arl6ip6	53192088	53219220	27133	65103	ENSMUST00000028336.6	244887	ENSMUSG00000026960	ADP-ribosylation factor-like 6 interacting protein 6
chr2	65690444	65690994	551	Peakid23531	Intron (ENSMUST00000028377.13/110876, intron 11 of 26)	Scn2a	65682280	65683866	1587	110876	ENSMUST00000138368.1	8164	ENSMUSG00000075318	sodium channel, voltage-gated, type II, alpha
chr2	84774641	84775482	842	Peakid23810	Promoter (<=1kb)	Serping1	84765387	84775404	10018	12258	ENSMUST00000023994.9	0	ENSMUSG00000023224	serine (or cysteine) peptidase inhibitor, clade G, member 1
chr2	85284678	85284990	313	Peakid23839	Distal Intergenic	Olfr987	85330897	85331971	1075	257951	ENSMUST00000099929.2	46981	ENSMUSG00000075223	olfactory receptor 987
chr2	101021472	101021897	426	Peakid24018	Distal Intergenic	B230118H07Rik	101562125	101576125	14001	68170	ENSMUST00000177152.1	554228	ENSMUSG00000027165	RIKEN cDNA B230118H07 gene
chr2	101608513	101608859	347	Peakid24026	Intron (ENSMUST00000111231.9/68170, intron 2 of 6)	B230118H07Rik	101561800	101610556	48757	68170	ENSMUST00000136601.8	1697	ENSMUSG00000027165	RIKEN cDNA B230118H07 gene
chr2	102936895	102937375	481	Peakid24066	Distal Intergenic	Cd44	102811141	102901665	90525	12505	ENSMUST00000111194.7	-35230	ENSMUSG00000005087	CD44 antigen
chr2	124258019	124258540	522	Peakid24455	Intron (ENSMUST00000103241.7/214968, intron 2 of 20)	4930583P06Rik	124217679	124222331	4653	75946	ENSMUST00000136658.1	-35688	ENSMUSG00000086954	RIKEN cDNA 4930583P06 gene
chr2	139311384	139311890	507	Peakid24751	Intron (ENSMUST00000134801.1/ENSMUST00000134801.1, intron 3 of 5)	Sptlc3	139493913	139637056	143144	228677	ENSMUST00000110083.7	-182023	ENSMUSG00000039092	serine palmitoyltransferase, long chain base subunit 3
chr2	142334477	142335348	872	Peakid24789	Intron (ENSMUST00000110067.7/72899, intron 15 of 16)	Macrod2	142176607	142234375	57769	72899	ENSMUST00000156619.1	157870	ENSMUSG00000068205	MACRO domain containing 2
chr2	151967250	151967696	447	Peakid25037	Promoter (<=1kb)	Mir1953	151967529	151967617	89	100316704	ENSMUST00000157866.1	0	ENSMUSG00000088491	microRNA 1953
chr2	171777147	171777632	486	Peakid25518	Distal Intergenic	1700028P15Rik	171958188	171962131	3944	75655	ENSMUST00000151904.1	184499	ENSMUSG00000086823	RIKEN cDNA 1700028P15 gene
chr2	178274089	178274803	715	Peakid25695	Intron (ENSMUST00000108917.7/74189, intron 4 of 12)	Phactr3	178327556	178331766	4211	74189	ENSMUST00000141272.1	-52753	ENSMUSG00000027525	phosphatase and actin regulator 3
chr2	179762411	179763304	894	Peakid25725	Intron (ENSMUST00000000314.12/12561, intron 2 of 15)	Cdh4	179777163	179797511	20349	12561	ENSMUST00000136411.1	-13859	ENSMUSG00000000305	cadherin 4
chr2	181537583	181538094	512	Peakid25796	Intron (ENSMUST00000072334.11/13002, intron 1 of 4)	Dnajc5	181520947	181549590	28644	13002	ENSMUST00000108796.1	16636	ENSMUSG00000000826	DnaJ heat shock protein family (Hsp40) member C5
chr3	5754589	5755421	833	Peakid25831	Distal Intergenic	Pex2	5560500	5576239	15740	19302	ENSMUST00000059021.9	-178350	ENSMUSG00000040374	peroxisomal biogenesis factor 2
chr3	23001126	23001493	368	Peakid26058	Distal Intergenic	Rprl2	22251374	22251663	290	19784	ENSMUST00000157150.1	749752	NA	ribonuclease P RNA-like 2
chr3	25688940	25689467	528	Peakid26070	Intron (ENSMUST00000193603.5/192167, intron 5 of 7)	Nlgn1	25431811	26133734	701924	192167	ENSMUST00000075054.9	444267	ENSMUSG00000063887	neuroligin 1
chr3	29200617	29200976	360	Peakid26126	Intron (ENSMUST00000146943.7/75740, intron 4 of 5)	Egfem1	29082771	29690510	607740	75740	ENSMUST00000118531.7	117846	ENSMUSG00000063600	EGF-like and EMI domain containing 1
chr3	38299263	38299933	671	Peakid26278	Distal Intergenic	5430434I15Rik	38203151	38208119	4969	71342	ENSMUST00000197658.1	-91144	ENSMUSG00000106002	RIKEN cDNA 5430434I15 gene
chr3	69362082	69362715	634	Peakid26688	Intron (ENSMUST00000029355.8/242083, intron 1 of 3)	Ppm1l	69316861	69560802	243942	242083	ENSMUST00000029355.8	45221	ENSMUSG00000027784	protein phosphatase 1 (formerly 2C)-like
chr3	103661581	103662331	751	Peakid27359	Distal Intergenic	Olfml3	103733700	103737968	4269	99543	ENSMUST00000154145.1	75637	ENSMUSG00000027848	olfactomedin-like 3
chr3	105617377	105617713	337	Peakid27418	Intron (ENSMUST00000098761.9/56543, intron 2 of 6)	Ddx20	105681489	105687444	5956	53975	ENSMUST00000132008.1	69731	ENSMUSG00000027905	DEAD (Asp-Glu-Ala-Asp) box polypeptide 20
chr3	106131595	106132428	834	Peakid27433	3' UTR	Chia1	106122454	106128547	6094	81600	ENSMUST00000143128.1	9141	ENSMUSG00000062778	chitinase, acidic 1
chr3	107176542	107176910	369	Peakid27456	Distal Intergenic	Kcna10	107183056	107195721	12666	242151	ENSMUST00000055064.7	-6146	ENSMUSG00000042861	potassium voltage-gated channel, shaker-related subfamily, member 10
chr3	119368896	119369491	596	Peakid27681	Intron (ENSMUST00000039177.11/99586, intron 20 of 22)	Ptbp2	119720809	119724387	3579	56195	ENSMUST00000198733.1	354896	ENSMUSG00000028134	polypyrimidine tract binding protein 2
chr3	127633550	127634928	1379	Peakid27851	Promoter (<=1kb)	Neurog2	127633135	127635631	2497	11924	ENSMUST00000029587.8	415	ENSMUSG00000027967	neurogenin 2
chr3	130290244	130290637	394	Peakid27904	Intron (ENSMUST00000143830.2/77018, intron 2 of 19)	Col25a1	130181484	130595102	413619	77018	ENSMUST00000238846.1	108760	ENSMUSG00000058897	collagen, type XXV, alpha 1
chr3	137854944	137855713	770	Peakid28037	Distal Intergenic	H2afz	137864487	137866922	2436	51788	ENSMUST00000041045.13	-8774	ENSMUSG00000037894	H2A histone family, member Z
chr3	138784238	138784907	670	Peakid28064	Intron (ENSMUST00000029800.8/56224, intron 1 of 7)	Tspan5	138782854	138896871	114018	56224	ENSMUST00000146356.7	1384	ENSMUSG00000028152	tetraspanin 5
chr3	141794430	141794708	279	Peakid28097	Intron (ENSMUST00000106236.8/22253, intron 10 of 15)	Unc5c	141789852	141791986	2135	22253	ENSMUST00000123631.1	4578	ENSMUSG00000059921	unc-5 netrin receptor C
chr3	146337813	146338285	473	Peakid28212	Distal Intergenic	Gm10636	146367153	146378944	11792	100038607	ENSMUST00000197639.1	40659	ENSMUSG00000105602	predicted gene 10636
chr3	151075573	151076008	436	Peakid28265	Distal Intergenic	Mir3963	151023792	151023862	71	100628568	ENSMUST00000175089.1	-51711	ENSMUSG00000092830	microRNA 3963
chr3	151294000	151294772	773	Peakid28268	Exon (ENSMUST00000196524.1/ENSMUST00000196524.1, exon 1 of 2)	Adgrl4	151437887	151545086	107200	170757	ENSMUST00000046977.11	-143115	ENSMUSG00000039167	adhesion G protein-coupled receptor L4
chr3	155662122	155662783	662	Peakid28381	Distal Intergenic	9330178D15Rik	155976354	156008592	32239	329780	ENSMUST00000196033.1	-313571	ENSMUSG00000104553	RIKEN cDNA 9330178D15 gene
chr4	6600636	6601264	629	Peakid28532	Distal Intergenic	Tox	6688046	6689351	1306	252838	ENSMUST00000125974.1	88087	ENSMUSG00000041272	thymocyte selection-associated high mobility group box
chr4	13832968	13833373	406	Peakid28661	Intron (ENSMUST00000006761.9/12395, intron 1 of 10)	Runx1t1	13784782	13891117	106336	12395	ENSMUST00000098256.3	48186	ENSMUSG00000006586	RUNX1 translocation partner 1
chr4	27418568	27418843	276	Peakid28831	Distal Intergenic	4930548K13Rik	26635820	26705449	69630	75360	ENSMUST00000154459.1	-713119	ENSMUSG00000086257	RIKEN cDNA 4930548K13 gene
chr4	49559724	49560356	633	Peakid29179	Distal Intergenic	Aldob	49535995	49549546	13552	230163	ENSMUST00000029987.9	-10178	ENSMUSG00000028307	aldolase B, fructose-bisphosphate
chr4	62458957	62459612	656	Peakid29341	Promoter (<=1kb)	Wdr31	62457541	62459273	1733	71354	ENSMUST00000153615.1	0	ENSMUSG00000028391	WD repeat domain 31
chr4	64282403	64282988	586	Peakid29410	Distal Intergenic	Gm11217	64254053	64276603	22551	102633436	ENSMUST00000141162.1	-5800	ENSMUSG00000085032	predicted gene 11217
chr4	65610884	65611234	351	Peakid29432	Intron (ENSMUST00000050850.13/69807, intron 1 of 1)	Trim32	65605249	65613756	8508	69807	ENSMUST00000156922.1	5635	ENSMUSG00000051675	tripartite motif-containing 32
chr4	71765043	71765570	528	Peakid29500	Distal Intergenic	Tle1	72118220	72120734	2515	21885	ENSMUST00000123259.1	355164	ENSMUSG00000008305	transducin-like enhancer of split 1
chr4	75561512	75562196	685	Peakid29535	Distal Intergenic	Dmac1	75277354	75278305	952	66928	ENSMUST00000030103.8	-283207	ENSMUSG00000028398	distal membrane arm assembly complex 1
chr4	75973292	75973704	413	Peakid29540	Intron (ENSMUST00000107289.8/19266, intron 29 of 35)	Ptprd	76039337	76084457	45121	19266	ENSMUST00000212365.1	110753	ENSMUSG00000028399	protein tyrosine phosphatase, receptor type, D
chr4	82415776	82416357	582	Peakid29589	Intron (ENSMUST00000050872.14/18028, intron 2 of 11)	Nfib	82498544	82499316	773	18028	ENSMUST00000152588.1	82959	ENSMUSG00000008575	nuclear factor I/B
chr4	87819138	87819622	485	Peakid29672	Intron (ENSMUST00000078090.11/70122, intron 5 of 10)	Mllt3	87773916	87806323	32408	70122	ENSMUST00000149357.7	-12815	ENSMUSG00000028496	myeloid/lymphoid or mixed-lineage leukemia; translocated to, 3
chr4	97418586	97419024	439	Peakid29817	Distal Intergenic	E130114P18Rik	97568133	97584596	16464	319865	ENSMUST00000148653.7	165572	NA	RIKEN cDNA E130114P18 gene
chr4	107817209	107817962	754	Peakid30004	Intron (ENSMUST00000238584.1/16975, intron 2 of 17)	Lrp8os2	107807988	107822974	14987	619295	ENSMUST00000138289.1	5012	ENSMUSG00000073779	low density lipoprotein receptor-related protein 8, apolipoprotein e receptor, opposite strand 2
chr4	121227133	121227409	277	Peakid30329	Exon (ENSMUST00000120885.1/ENSMUST00000120885.1, exon 1 of 1)	Rlf	121145883	121215084	69202	109263	ENSMUST00000056635.12	-12049	ENSMUSG00000049878	rearranged L-myc fusion sequence
chr4	128411939	128412540	602	Peakid30475	Intron (ENSMUST00000144298.1/329942, intron 22 of 24)	Csmd2	128477154	128501177	24024	329942	ENSMUST00000148247.1	-64614	ENSMUSG00000028804	CUB and Sushi multiple domains 2
chr4	132971483	132972040	558	Peakid30608	Promoter (2-3kb)	Fgr	132974095	132984360	10266	14191	ENSMUST00000124451.1	-2055	ENSMUSG00000028874	FGR proto-oncogene, Src family tyrosine kinase
chr4	144867966	144868300	335	Peakid30934	Distal Intergenic	Dhrs3	144892827	144927642	34816	20148	ENSMUST00000105744.7	-24527	ENSMUSG00000066026	dehydrogenase/reductase (SDR family) member 3
chr4	148935211	148935594	384	Peakid31081	Intron (ENSMUST00000094464.9/69743, intron 7 of 15)	Casz1	148933114	148940511	7398	69743	ENSMUST00000139806.1	2097	ENSMUSG00000028977	castor zinc finger 1
chr5	4485936	4486663	728	Peakid31392	Distal Intergenic	Fzd1	4753839	4758035	4197	14362	ENSMUST00000054294.6	271372	ENSMUSG00000044674	frizzled class receptor 1
chr5	6590078	6590427	350	Peakid31432	Distal Intergenic	Zfp804b	6769030	6876523	107494	207618	ENSMUST00000164784.1	286096	ENSMUSG00000092094	zinc finger protein 804B
chr5	16056631	16057160	530	Peakid31632	Intron (ENSMUST00000167946.8/12293, intron 3 of 38)	Cacna2d1	16025714	16268604	242891	12293	ENSMUST00000200270.1	30917	ENSMUSG00000040118	calcium channel, voltage-dependent, alpha2/delta subunit 1
chr5	35920138	35920449	312	Peakid32023	Intron (ENSMUST00000064571.10/70292, intron 1 of 16)	Afap1	35913082	35996024	82943	70292	ENSMUST00000141824.1	7056	ENSMUSG00000029094	actin filament associated protein 1
chr5	52616435	52616941	507	Peakid32278	Intron (ENSMUST00000064097.4/211001, intron 1 of 2)	8030423F21Rik	52607550	52619012	11463	211001	ENSMUST00000064097.4	2071	ENSMUSG00000052295	RIKEN cDNA 8030423F21 gene
chr5	80700932	80701300	369	Peakid32609	Distal Intergenic	Adgrl3	81020138	81388784	368647	319387	ENSMUST00000147226.7	-318838	ENSMUSG00000037605	adhesion G protein-coupled receptor L3
chr5	82966161	82966597	437	Peakid32631	Distal Intergenic	Mir1187	82798944	82799065	122	100316803	ENSMUST00000116936.1	-167096	ENSMUSG00000080586	microRNA 1187
chr5	92498681	92499485	805	Peakid32762	Intron (ENSMUST00000031377.8/12492, intron 1 of 11)	Scarb2	92441314	92505637	64324	12492	ENSMUST00000031377.8	6152	ENSMUSG00000029426	scavenger receptor class B, member 2
chr5	105823044	105823558	515	Peakid33018	Intron (ENSMUST00000140081.7/231549, intron 1 of 2)	Zfp326	105876565	105914780	38216	54367	ENSMUST00000150440.7	-53007	ENSMUSG00000029290	zinc finger protein 326
chr5	114263978	114264513	536	Peakid33225	Promoter (<=1kb)	Foxn4	114255581	114263120	7540	116810	ENSMUST00000129530.7	-858	ENSMUSG00000042002	forkhead box N4
chr5	120560656	120561506	851	Peakid33403	Intron (ENSMUST00000046426.9/252972, intron 2 of 27)	Tpcn1	120582899	120588594	5696	252972	ENSMUST00000202072.1	27088	ENSMUSG00000032741	two pore channel 1
chr5	131573649	131574223	575	Peakid33709	Intron (ENSMUST00000161226.8/319974, intron 5 of 18)	Auts2	131439298	131538687	99390	319974	ENSMUST00000161374.7	-34962	ENSMUSG00000029673	autism susceptibility candidate 2
chr5	148615933	148616376	444	Peakid34210	Distal Intergenic	Ubl3	148505142	148552789	47648	24109	ENSMUST00000164904.1	-63144	ENSMUSG00000001687	ubiquitin-like 3
chr6	13296074	13296443	370	Peakid34454	Distal Intergenic	Vwde	13185610	13224965	39356	232585	ENSMUST00000054530.6	-71109	ENSMUSG00000079679	von Willebrand factor D and EGF domains
chr6	14409760	14410250	491	Peakid34467	Distal Intergenic	Ppp1r3a	14713977	14755274	41298	140491	ENSMUST00000045096.5	345024	ENSMUSG00000042717	protein phosphatase 1, regulatory subunit 3A
chr6	19282837	19283273	437	Peakid34549	Distal Intergenic	4930524B17Rik	19247899	19278843	30945	74725	ENSMUST00000200755.1	-3994	ENSMUSG00000107217	RIKEN cDNA 4930524B17 gene
chr6	28862169	28862738	570	Peakid34636	Intron (ENSMUST00000164915.7/56463, intron 15 of 16)	Snd1	28848907	28880308	31402	56463	ENSMUST00000166136.1	13262	ENSMUSG00000001424	staphylococcal nuclease and tudor domain containing 1
chr6	40071072	40071392	321	Peakid34840	Intron (ENSMUST00000239008.1/434008, intron 2 of 3)	Tmem178b	40110251	40248437	138187	434008	ENSMUST00000061740.7	-38859	ENSMUSG00000057716	transmembrane protein 178B
chr6	55396652	55397282	631	Peakid35067	Promoter (<=1kb)	6430584L05Rik	55396887	55412285	15399	330324	ENSMUST00000204412.1	0	ENSMUSG00000108228	RIKEN cDNA 6430584L05 gene
chr6	72253875	72255077	1203	Peakid35287	Distal Intergenic	Atoh8	72206177	72235577	29401	71093	ENSMUST00000042646.7	-18298	ENSMUSG00000037621	atonal bHLH transcription factor 8
chr6	73644489	73645797	1309	Peakid35338	Distal Intergenic	Gm31747	73586109	73608673	22565	102634075	ENSMUST00000204638.1	-35816	ENSMUSG00000107441	predicted gene, 31747
chr6	77075366	77076076	711	Peakid35350	Intron (ENSMUST00000160894.7/12386, intron 10 of 19)	Ctnna2	76915737	77143943	228207	12386	ENSMUST00000204527.1	67867	ENSMUSG00000063063	catenin (cadherin associated protein), alpha 2
chr6	77358146	77358725	580	Peakid35357	Intron (ENSMUST00000160894.7/12386, intron 8 of 19)	6330415B21Rik	77380260	77382459	2200	70753	ENSMUST00000204215.1	23734	ENSMUSG00000108077	RIKEN cDNA 6330415B21 gene
chr6	84318835	84319143	309	Peakid35459	Distal Intergenic	Gm10445	84412942	84423838	10897	100038556	ENSMUST00000203521.1	104695	ENSMUSG00000107797	predicted gene 10445
chr6	90329957	90330384	428	Peakid35587	Promoter (2-3kb)	Uroc1	90333284	90364551	31268	243537	ENSMUST00000046128.11	-2900	ENSMUSG00000034456	urocanase domain containing 1
chr6	100892419	100892963	545	Peakid35794	Distal Intergenic	Ppp4r2	100852577	100867622	15046	232314	ENSMUST00000203580.1	39842	ENSMUSG00000052144	protein phosphatase 4, regulatory subunit 2
chr6	110205760	110206300	541	Peakid35896	Distal Intergenic	Grm7	110645581	111497090	851510	108073	ENSMUST00000174018.7	-439281	ENSMUSG00000056755	glutamate receptor, metabotropic 7
chr6	111372759	111373334	576	Peakid35905	Intron (ENSMUST00000174018.7/108073, intron 9 of 9)	Grm7	111495715	111499933	4219	108073	ENSMUST00000173001.2	-122381	ENSMUSG00000056755	glutamate receptor, metabotropic 7
chr6	111733788	111734328	541	Peakid35907	Distal Intergenic	Grm7	111495744	111502284	6541	108073	ENSMUST00000174310.1	238044	ENSMUSG00000056755	glutamate receptor, metabotropic 7
chr6	111865922	111866821	900	Peakid35909	Distal Intergenic	1700054K19Rik	112210708	112212519	1812	67336	ENSMUST00000186102.1	-343887	ENSMUSG00000100219	RIKEN cDNA 1700054K19 gene
chr6	143359258	143359941	684	Peakid36668	Distal Intergenic	D6Ertd474e	143286050	143296037	9988	52285	ENSMUST00000160951.1	73208	NA	DNA segment, Chr 6, ERATO Doi 474, expressed
chr6	149442976	149443231	256	Peakid36793	Intron (ENSMUST00000086829.10/12121, intron 1 of 8)	Bicd1	149409429	149556731	147303	12121	ENSMUST00000173408.7	33547	ENSMUSG00000003452	BICD cargo adaptor 1
chr7	24919721	24920072	352	Peakid37168	Promoter (<=1kb)	Arhgef1	24919202	24922379	3178	16801	ENSMUST00000129928.1	519	ENSMUSG00000040940	Rho guanine nucleotide exchange factor (GEF) 1
chr7	30812208	30812804	597	Peakid37405	Distal Intergenic	Ffar2	30819686	30820977	1292	233079	ENSMUST00000186534.1	8173	ENSMUSG00000051314	free fatty acid receptor 2
chr7	34606594	34607119	526	Peakid37440	Distal Intergenic	Kctd15	34640182	34648744	8563	233107	ENSMUST00000205419.1	41625	ENSMUSG00000030499	potassium channel tetramerisation domain containing 15
chr7	51819920	51820411	492	Peakid37814	Distal Intergenic	Gas2	51862015	51994975	132961	14453	ENSMUST00000129604.7	-41604	ENSMUSG00000030498	growth arrest specific 2
chr7	73186513	73186943	431	Peakid38132	Intron (ENSMUST00000205849.1/ENSMUST00000205849.1, intron 1 of 2)	Gm6567	73097749	73102068	4320	625243	ENSMUST00000205529.1	-84445	ENSMUSG00000108383	predicted gene 6567
chr7	73716097	73716776	680	Peakid38151	Distal Intergenic	Fam174b	73740302	73776919	36618	100038347	ENSMUST00000107456.3	-23526	ENSMUSG00000078670	family with sequence similarity 174, member B
chr7	75329719	75330213	495	Peakid38181	Exon (ENSMUST00000205592.1/68954, exon 3 of 3)	Sv2b	75114894	75309262	194369	64176	ENSMUST00000165175.7	-20457	ENSMUSG00000053025	synaptic vesicle glycoprotein 2 b
chr7	78390089	78390318	230	Peakid38217	Intron (ENSMUST00000039431.13/18213, intron 11 of 16)	Ntrk3	78302323	78377822	75500	18213	ENSMUST00000151885.2	-12267	ENSMUSG00000059146	neurotrophic tyrosine kinase, receptor, type 3
chr7	89456335	89456697	363	Peakid38417	Distal Intergenic	AI314278	89426339	89441928	15590	101521	ENSMUST00000207391.1	29996	ENSMUSG00000109311	expressed sequence AI314278
chr7	89464104	89464607	504	Peakid38418	Distal Intergenic	AI314278	89426339	89441928	15590	101521	ENSMUST00000207391.1	37765	ENSMUSG00000109311	expressed sequence AI314278
chr7	92460589	92461111	523	Peakid38473	Distal Intergenic	Dlg2	92427669	92438064	10396	23859	ENSMUST00000207891.1	32920	ENSMUSG00000052572	discs large MAGUK scaffold protein 2
chr7	96420063	96420433	371	Peakid38533	Intron (ENSMUST00000107162.7/23966, intron 2 of 32)	Gm15412	96339483	96341964	2482	670727	ENSMUST00000137193.1	-78099	ENSMUSG00000085751	predicted gene 15412
chr7	102369646	102370086	441	Peakid38690	Intron (ENSMUST00000033289.5/20866, intron 2 of 11)	Stim1	102425973	102428248	2276	20866	ENSMUST00000210834.1	-55887	ENSMUSG00000030987	stromal interaction molecule 1
chr7	107744937	107745478	542	Peakid38770	Intron (ENSMUST00000098134.4/19024, intron 24 of 25)	Ppfibp2	107742906	107747886	4981	19024	ENSMUST00000208159.1	2031	ENSMUSG00000036528	PTPRF interacting protein, binding protein 2 (liprin beta 2)
chr7	121939759	121940134	376	Peakid39108	Intron (ENSMUST00000205438.1/233824, intron 11 of 16)	Scnn1b	121899228	121911976	12749	20277	ENSMUST00000206079.1	40531	ENSMUSG00000030873	sodium channel, nonvoltage-gated 1 beta
chr7	126008436	126009264	829	Peakid39191	Intron (ENSMUST00000073935.6/269994, intron 2 of 6)	Gsg1l	125878420	126082411	203992	269994	ENSMUST00000073935.6	73147	ENSMUSG00000046182	GSG1-like
chr7	145335267	145335697	431	Peakid39728	Distal Intergenic	Mrgprd	145314835	145324086	9252	211578	ENSMUST00000062163.7	20432	ENSMUSG00000051207	MAS-related GPR, member D
chr8	3211489	3211918	430	Peakid39730	Exon (ENSMUST00000091291.4/16337, exon 3 of 21)	Insr	3174795	3192717	17923	16337	ENSMUST00000207100.1	-18772	ENSMUSG00000005534	insulin receptor
chr8	16194202	16194592	391	Peakid39980	Intron (ENSMUST00000082104.6/94109, intron 21 of 69)	Mir3106	16168757	16168838	82	100526464	ENSMUST00000175401.1	-25364	ENSMUSG00000093142	microRNA 3106
chr8	22009258	22009929	672	Peakid40170	Intron (ENSMUST00000006742.10/11979, intron 12 of 20)	Ccdc70	21970596	21974041	3446	67929	ENSMUST00000017193.1	38662	ENSMUSG00000017049	coiled-coil domain containing 70
chr8	39950027	39950513	487	Peakid40471	Distal Intergenic	Msr1	39603454	39642673	39220	20288	ENSMUST00000170091.2	-307354	ENSMUSG00000025044	macrophage scavenger receptor 1
chr8	49631344	49631688	345	Peakid40621	Distal Intergenic	Gm2516	50368112	50416088	47977	100039954	ENSMUST00000210011.1	-736424	ENSMUSG00000110281	predicted gene 2516
chr8	69131675	69132683	1009	Peakid40858	3' UTR	Lzts1	69135503	69140953	5451	211134	ENSMUST00000037049.3	8270	ENSMUSG00000036306	leucine zipper, putative tumor suppressor 1
chr8	69133878	69134507	630	Peakid40859	3' UTR	Lzts1	69135503	69140953	5451	211134	ENSMUST00000037049.3	6446	ENSMUSG00000036306	leucine zipper, putative tumor suppressor 1
chr8	83049074	83049924	851	Peakid41214	Intron (ENSMUST00000078525.6/330812, intron 6 of 6)	Tbc1d9	83165352	83272422	107071	71310	ENSMUST00000034145.10	-115428	ENSMUSG00000031709	TBC1 domain family, member 9
chr8	87811619	87812080	462	Peakid41362	Intron (ENSMUST00000109655.8/94187, intron 3 of 7)	Zfp423	87661810	87804439	142630	94187	ENSMUST00000165770.8	-7180	ENSMUSG00000045333	zinc finger protein 423
chr8	95566885	95567398	514	Peakid41536	Intron (ENSMUST00000212513.1/70993, intron 4 of 5)	Prss54	95559292	95575197	15906	70993	ENSMUST00000180075.1	7799	ENSMUSG00000048400	protease, serine 54
chr8	101745052	101745397	346	Peakid41572	Distal Intergenic	Cdh11	102634604	102637319	2716	12552	ENSMUST00000210578.1	891922	ENSMUSG00000031673	cadherin 11
chr8	113873582	113874167	586	Peakid41863	Distal Intergenic	Adamts18	113764525	113848738	84214	208936	ENSMUST00000213061.1	-24844	ENSMUSG00000053399	a disintegrin-like and metallopeptidase (reprolysin type) with thrombospondin type 1 motif, 18
chr8	122639652	122640339	688	Peakid42109	Intron (ENSMUST00000127664.1/108148, intron 1 of 15)	Cbfa2t3	122639018	122646466	7449	12398	ENSMUST00000142535.7	6127	ENSMUSG00000006362	CBFA2/RUNX1 translocation partner 3
chr8	125959290	125959761	472	Peakid42252	Distal Intergenic	Kcnk1	125995170	126030685	35516	16525	ENSMUST00000046765.9	-35409	ENSMUSG00000033998	potassium channel, subfamily K, member 1
chr9	7857526	7858170	645	Peakid42387	Intron (ENSMUST00000013949.14/11796, intron 4 of 8)	Birc3	7849694	7860326	10633	11796	ENSMUST00000161642.7	2156	ENSMUSG00000032000	baculoviral IAP repeat-containing 3
chr9	13173416	13173790	375	Peakid42452	Distal Intergenic	4930568E12Rik	13091256	13105858	14603	78219	ENSMUST00000215337.1	-67558	ENSMUSG00000111830	RIKEN cDNA 4930568E12 gene
chr9	15813033	15814038	1006	Peakid42531	Distal Intergenic	Mtnr1b	15862667	15874460	11794	244701	ENSMUST00000057920.6	60422	ENSMUSG00000050901	melatonin receptor 1B
chr9	25981338	25981730	393	Peakid42707	Distal Intergenic	Eepd1	25482867	25487313	4447	67484	ENSMUST00000156237.1	498471	ENSMUSG00000036611	endonuclease/exonuclease/phosphatase family domain containing 1
chr9	28999829	29000406	578	Peakid42739	Intron (ENSMUST00000075069.10/235106, intron 7 of 7)	Ntm	28996231	29014259	18029	235106	ENSMUST00000155308.7	13853	ENSMUSG00000059974	neurotrimin
chr9	46636293	46636967	675	Peakid43068	Distal Intergenic	2900052N01Rik	46913493	46927366	13874	73040	ENSMUST00000191603.6	-276526	ENSMUSG00000099696	RIKEN cDNA 2900052N01 gene
chr9	52800306	52800815	510	Peakid43170	Distal Intergenic	Gm1715	52679863	52798774	118912	382139	ENSMUST00000213681.1	120443	ENSMUSG00000111020	predicted gene 1715
chr9	62477105	62477481	377	Peakid43370	Intron (ENSMUST00000048043.11/235431, intron 2 of 11)	Coro2b	62429334	62449148	19815	235431	ENSMUST00000174439.1	-27957	ENSMUSG00000041729	coronin, actin binding protein, 2B
chr9	75479413	75479656	244	Peakid43605	Intron (ENSMUST00000208453.1/ENSMUST00000208453.1, intron 2 of 3)	Tmod3	75499871	75503064	3194	50875	ENSMUST00000214424.1	23408	ENSMUSG00000058587	tropomodulin 3
chr9	79004675	79004985	311	Peakid43676	Distal Intergenic	Cd109	78615763	78618089	2327	235505	ENSMUST00000163608.1	388912	ENSMUSG00000046186	CD109 antigen
chr9	79301674	79301956	283	Peakid43679	Distal Intergenic	Gm10635	79444037	79519302	75266	100038575	ENSMUST00000217201.1	217346	ENSMUSG00000111765	predicted gene 10635
chr9	84548049	84548596	548	Peakid43758	Distal Intergenic	4930554C24Rik	84774398	84784351	9954	75253	ENSMUST00000187735.1	-225802	ENSMUSG00000099724	RIKEN cDNA 4930554C24 gene
chr9	94278805	94279326	522	Peakid43922	Distal Intergenic	Dipk2a	94517864	94538081	20218	68861	ENSMUST00000113028.1	258755	ENSMUSG00000045414	divergent protein kinase domain 2A
chr9	96324346	96325074	729	Peakid43967	Distal Intergenic	Tfdp2	96310566	96317903	7338	211586	ENSMUST00000191133.1	13780	ENSMUSG00000032411	transcription factor Dp 2
chr9	100470680	100471577	898	Peakid44066	Promoter (<=1kb)	Il20rb	100459077	100470609	11533	213208	ENSMUST00000152756.7	-71	ENSMUSG00000044244	interleukin 20 receptor beta
chr9	120759714	120760076	363	Peakid44575	Distal Intergenic	1700020M21Rik	120913774	120915252	1479	76402	ENSMUST00000188320.1	155176	ENSMUSG00000100146	RIKEN cDNA 1700020M21 gene
chrX	48076831	48077406	576	Peakid44956	Distal Intergenic	Xpnpep2	48108725	48136981	28257	170745	ENSMUST00000077775.10	-31319	ENSMUSG00000037005	X-prolyl aminopeptidase (aminopeptidase P) 2, membrane-bound
chrX	60853265	60853545	281	Peakid45031	Distal Intergenic	Sox3	60891366	60893430	2065	20675	ENSMUST00000135107.3	39885	ENSMUSG00000045179	SRY (sex determining region Y)-box 3
chrX	139134023	139134424	402	Peakid45410	Distal Intergenic	4933428M09Rik	139179228	139181009	1782	71248	ENSMUST00000113046.1	-44804	ENSMUSG00000042525	RIKEN cDNA 4933428M09 gene
chrX	166779512	166779764	253	Peakid45581	Distal Intergenic	Gm1720	166662025	166689812	27788	382255	ENSMUST00000135086.1	117487	ENSMUSG00000086860	predicted gene 1720

## Sheet: Table S7b
start	end	width	strand	Peakid	annotation	SYMBOL	geneStart	geneEnd	geneLength	geneId	transcriptId	distanceToTSS	ENSEMBL	GENENAME
chr1	15651784	15652185	402	Peakid168	Intron (ENSMUST00000175681.2/98741, intron 2 of 2)	Terf1	15805646	15844052	38407	21749	ENSMUST00000188371.6	-153461	ENSMUSG00000025925	telomeric repeat binding factor 1
chr1	18181234	18181572	339	Peakid203	Distal Intergenic	Crisp4	18115600	18145902	30303	78081	ENSMUST00000115344.1	-35332	ENSMUSG00000025774	cysteine-rich secretory protein 4
chr1	27578852	27579214	363	Peakid332	Distal Intergenic	Gm5524	27884046	27902396	18351	433281	ENSMUST00000185409.1	-304832	ENSMUSG00000101514	predicted gene 5524
chr1	37122242	37122712	471	Peakid457	Intron (ENSMUST00000238425.1/70853, intron 12 of 28)	Vwa3b	37135508	37141336	5829	70853	ENSMUST00000195450.1	-12796	ENSMUSG00000050122	von Willebrand factor A domain containing 3B
chr1	47545524	47545992	469	Peakid615	Distal Intergenic	Mir6350	47467021	47467125	105	102466969	ENSMUST00000183639.1	-78399	ENSMUSG00000098876	microRNA 6350
chr1	71099887	71100304	418	Peakid918	Intron (ENSMUST00000027393.7/12021, intron 1 of 10)	Bard1	71027498	71103146	75649	12021	ENSMUST00000027393.7	2842	ENSMUSG00000026196	BRCA1 associated RING domain 1
chr1	71540487	71540854	368	Peakid922	Distal Intergenic	Atic	71557150	71579631	22482	108147	ENSMUST00000027384.5	-16296	ENSMUSG00000026192	5-aminoimidazole-4-carboxamide ribonucleotide formyltransferase/IMP cyclohydrolase
chr1	72593378	72593970	593	Peakid951	Intron (ENSMUST00000133123.7/54380, intron 5 of 5)	Smarcal1	72585638	72626916	41279	54380	ENSMUST00000150725.7	7740	ENSMUSG00000039354	SWI/SNF related matrix associated, actin dependent regulator of chromatin, subfamily a-like 1
chr1	80224857	80225531	675	Peakid1077	Exon (ENSMUST00000191452.1/ENSMUST00000191452.1, exon 1 of 2)	Fam124b	80200325	80218473	18149	241128	ENSMUST00000161427.1	-6384	ENSMUSG00000043230	family with sequence similarity 124, member B
chr1	86256346	86256778	433	Peakid1180	Intron (ENSMUST00000135973.7/78795, intron 21 of 21)	Armc9	86244566	86269086	24521	78795	ENSMUST00000126579.1	11780	ENSMUSG00000062590	armadillo repeat containing 9
chr1	99369494	99370302	809	Peakid1438	Distal Intergenic	Cntnap5b	99772765	100484849	712085	241175	ENSMUST00000086738.9	-402463	ENSMUSG00000067028	contactin associated protein-like 5B
chr1	104746670	104747294	625	Peakid1452	Distal Intergenic	Cdh20	104768529	104995481	226953	23836	ENSMUST00000062528.8	-21235	ENSMUSG00000050840	cadherin 20
chr1	105111271	105111639	369	Peakid1459	Distal Intergenic	Gm17634	105356007	105361630	5624	100504568	ENSMUST00000181383.2	-244368	ENSMUSG00000097482	predicted gene, 17634
chr1	119902138	119903460	1323	Peakid1596	Exon (ENSMUST00000187956.1/ENSMUST00000187956.1, exon 1 of 4)	Tmem177	119907890	119913208	5319	66343	ENSMUST00000037906.5	9748	ENSMUSG00000036975	transmembrane protein 177
chr1	125724289	125724651	363	Peakid1684	Intron (ENSMUST00000027581.6/71111, intron 1 of 1)	Gpr39	125676995	125873862	196868	71111	ENSMUST00000027581.6	47294	ENSMUSG00000026343	G protein-coupled receptor 39
chr1	126686726	126687111	386	Peakid1698	Intron (ENSMUST00000094609.9/210356, intron 2 of 12)	Nckap5	126525039	126738190	213152	210356	ENSMUST00000162664.7	51079	ENSMUSG00000049690	NCK-associated protein 5
chr1	129005877	129006586	710	Peakid1747	Distal Intergenic	Thsd7b	129273302	129431058	157757	210417	ENSMUST00000148051.1	-266716	ENSMUSG00000042581	thrombospondin, type I, domain containing 7B
chr1	152165326	152165994	669	Peakid2119	Distal Intergenic	1700025G04Rik	151884524	152090125	205602	69399	ENSMUST00000044581.13	-75201	ENSMUSG00000032666	RIKEN cDNA 1700025G04 gene
chr1	154917499	154917802	304	Peakid2176	Distal Intergenic	Cacna1e	154699089	154884501	185413	12290	ENSMUST00000188321.1	-32998	ENSMUSG00000004110	calcium channel, voltage-dependent, R type, alpha 1E subunit
chr1	158310327	158310873	547	Peakid2263	Intron (ENSMUST00000195271.4/240843, intron 2 of 7)	Brinp2	158295704	158296464	761	240843	ENSMUST00000194578.1	-13863	ENSMUSG00000004031	bone morphogenic protein/retinoic acid inducible neural-specific 2
chr1	167013388	167013902	515	Peakid2423	Intron (ENSMUST00000165874.7/226610, intron 1 of 2)	Fam78b	167001589	167091009	89421	226610	ENSMUST00000128373.1	11799	ENSMUSG00000060568	family with sequence similarity 78, member B
chr1	170655496	170655893	398	Peakid2518	Intron (ENSMUST00000046792.8/320078, intron 3 of 7)	Olfml2b	170644532	170682789	38258	320078	ENSMUST00000046792.8	10964	ENSMUSG00000038463	olfactomedin-like 2B
chr1	172319868	172320504	637	Peakid2589	3' UTR	Igsf8	172318781	172319553	773	140559	ENSMUST00000150598.1	1087	ENSMUSG00000038034	immunoglobulin superfamily, member 8
chr1	175673681	175674348	668	Peakid2673	Intron (ENSMUST00000027809.7/13603, intron 1 of 3)	Chml	175686488	175688353	1866	12663	ENSMUST00000211207.1	14005	ENSMUSG00000078185	choroideremia-like
chr1	187024301	187024655	355	Peakid2895	Distal Intergenic	D1Pas1	186967416	186970627	3212	110957	ENSMUST00000045108.1	56885	ENSMUSG00000039224	DNA segment, Chr 1, Pasteur Institute 1
chr1	192557994	192558277	284	Peakid3019	Intron (ENSMUST00000128619.7/226861, intron 10 of 11)	Kcnh1	192434740	192510159	75420	16510	ENSMUST00000151152.2	123254	ENSMUSG00000058248	potassium voltage-gated channel, subfamily H (eag-related), member 1
chr1	193784963	193785474	512	Peakid3061	Distal Intergenic	Mir205	193507463	193507530	68	387201	ENSMUST00000083599.1	-277433	ENSMUSG00000065533	microRNA 205
chr1	194808365	194808688	324	Peakid3083	Intron (ENSMUST00000027952.11/18845, intron 29 of 31)	Plxna2	194804710	194814227	9518	18845	ENSMUST00000124785.1	3655	ENSMUSG00000026640	plexin A2
chr10	7268450	7268917	468	Peakid3195	Distal Intergenic	Cnksr3	7119063	7212237	93175	215748	ENSMUST00000015346.11	-56213	ENSMUSG00000015202	Cnksr family member 3
chr10	14082329	14082637	309	Peakid3315	Intron (ENSMUST00000187083.6/15273, intron 3 of 12)	Hivep2	13967024	14079675	112652	15273	ENSMUST00000191464.1	115305	ENSMUSG00000015501	human immunodeficiency virus type I enhancer binding protein 2
chr10	17202817	17203151	335	Peakid3341	Distal Intergenic	Gm20125	16981304	17095807	114504	100504235	ENSMUST00000208870.1	-107010	ENSMUSG00000101969	predicted gene, 20125
chr10	17478628	17479294	667	Peakid3346	Distal Intergenic	Cited2	17723218	17725674	2457	17684	ENSMUST00000038107.8	-243924	ENSMUSG00000039910	Cbp/p300-interacting transactivator, with Glu/Asp-rich carboxy-terminal domain, 2
chr10	19310077	19310491	415	Peakid3387	Intron (ENSMUST00000213234.1/ENSMUST00000213234.1, intron 3 of 4)	Olig3	19356533	19358604	2072	94222	ENSMUST00000053225.6	-46042	ENSMUSG00000045591	oligodendrocyte transcription factor 3
chr10	21605017	21605849	833	Peakid3415	Intron (ENSMUST00000057341.5/67692, intron 2 of 2)	1700020N01Rik	21616320	21621765	5446	67692	ENSMUST00000186635.1	-10471	ENSMUSG00000050844	RIKEN cDNA 1700020N01 gene
chr10	26119555	26120183	629	Peakid3483	Distal Intergenic	Tmem200a	25991186	26079052	87867	77220	ENSMUST00000066049.6	-40503	ENSMUSG00000049420	transmembrane protein 200A
chr10	29433062	29433380	319	Peakid3527	Distal Intergenic	Rnf146	29344178	29362442	18265	68031	ENSMUST00000037548.10	-70620	ENSMUSG00000038876	ring finger protein 146
chr10	34904160	34905273	1114	Peakid3621	Intron (ENSMUST00000214814.1/ENSMUST00000214814.1, intron 2 of 3)	Frk	34483532	34606280	122749	14302	ENSMUST00000215594.1	420628	ENSMUSG00000019779	fyn-related kinase
chr10	37397265	37397788	524	Peakid3644	Distal Intergenic	Marcks	37133375	37138920	5546	17118	ENSMUST00000092584.5	-258345	ENSMUSG00000069662	myristoylated alanine rich protein kinase C substrate
chr10	45800065	45800440	376	Peakid3787	Distal Intergenic	D030045P18Rik	45807704	45852018	44315	320363	ENSMUST00000213245.1	-7264	ENSMUSG00000110874	RIKEN cDNA D030045P18 gene
chr10	46458594	46459138	545	Peakid3794	Distal Intergenic	D030045P18Rik	45837880	45852283	14404	320363	ENSMUST00000215085.1	620714	ENSMUSG00000110874	RIKEN cDNA D030045P18 gene
chr10	50137811	50138174	364	Peakid3809	Distal Intergenic	Grik2	49094833	49788766	693934	14806	ENSMUST00000218823.1	-349045	ENSMUSG00000056073	glutamate receptor, ionotropic, kainate 2 (beta 2)
chr10	51961526	51961894	369	Peakid3828	Intron (ENSMUST00000218243.1/ENSMUST00000218243.1, intron 1 of 2)	Vgll2	52022502	52028471	5970	215031	ENSMUST00000163017.9	-60608	ENSMUSG00000049641	vestigial like family member 2
chr10	56968980	56969386	407	Peakid3906	Distal Intergenic	4930467K11Rik	57478381	57486351	7971	74928	ENSMUST00000180831.2	516965	ENSMUSG00000097370	RIKEN cDNA 4930467K11 gene
chr10	61330982	61331440	459	Peakid4030	Intron (ENSMUST00000020289.9/27355, intron 18 of 19)	Pald1	61323349	61342327	18979	27355	ENSMUST00000219240.1	10887	ENSMUSG00000020092	phosphatase domain containing, paladin 1
chr10	61965439	61966048	610	Peakid4044	Intron (ENSMUST00000105452.8/12817, intron 1 of 39)	Col13a1	61848732	61978121	129390	12817	ENSMUST00000051826.13	12073	ENSMUSG00000058806	collagen, type XIII, alpha 1
chr10	71667179	71667600	422	Peakid4206	Intron (ENSMUST00000218514.1/ENSMUST00000218514.1, intron 3 of 5)	1700049L16Rik	71980092	71980634	543	108950	ENSMUST00000049520.5	313034	NA	hematological and neurological expressed 1-like pseudogene
chr10	79631400	79631726	327	Peakid4386	Intron (ENSMUST00000020564.6/216148, intron 1 of 12)	Shc2	79618652	79637918	19267	216148	ENSMUST00000020564.6	6192	ENSMUSG00000020312	SHC (Src homology 2 domain containing) transforming protein 2
chr10	84357959	84358710	752	Peakid4602	Distal Intergenic	Nuak1	84375296	84392388	17093	77976	ENSMUST00000129355.1	33678	ENSMUSG00000020032	NUAK family, SNF1-like kinase, 1
chr10	99834911	99835285	375	Peakid4891	Intron (ENSMUST00000222959.1/ENSMUST00000222959.1, intron 1 of 1)	Csl	99757706	99759658	1953	71832	ENSMUST00000056085.5	-75253	ENSMUSG00000046934	citrate synthase like
chr10	101373850	101374175	326	Peakid4908	Distal Intergenic	Mgat4c	101681487	102013222	331736	67569	ENSMUST00000146230.7	-307312	ENSMUSG00000019888	MGAT4 family, member C
chr10	107094488	107094946	459	Peakid4949	Intron (ENSMUST00000165067.8/380660, intron 1 of 15)	Acss3	106933517	107123583	190067	380660	ENSMUST00000165067.8	28637	ENSMUSG00000035948	acyl-CoA synthetase short-chain family member 3
chr10	116756302	116756546	245	Peakid5103	Distal Intergenic	4930579P08Rik	116729253	116739760	10508	75878	ENSMUST00000218193.1	27049	ENSMUSG00000112924	RIKEN cDNA 4930579P08 gene
chr10	122318850	122319253	404	Peakid5236	Distal Intergenic	Avpr1a	122448499	122453452	4954	54140	ENSMUST00000020323.6	-129246	ENSMUSG00000020123	arginine vasopressin receptor 1A
chr10	124082851	124083210	360	Peakid5283	Distal Intergenic	4930503E24Rik	124469074	124524488	55415	75030	ENSMUST00000219167.1	-385864	ENSMUSG00000112364	eukaryotic translation initiation factor 3, subunit I pseudogene
chr10	130314322	130314815	494	Peakid5435	Distal Intergenic	Tespa1	130322877	130364111	41235	67596	ENSMUST00000217702.1	-8062	ENSMUSG00000034833	thymocyte expressed, positive selection associated 1
chr11	8492396	8492648	253	Peakid5600	Exon (ENSMUST00000239091.1/319939, exon 17 of 31)	Tns3	8451070	8468675	17606	319939	ENSMUST00000129074.1	-23721	ENSMUSG00000020422	tensin 3
chr11	9717991	9718235	245	Peakid5629	Distal Intergenic	Abca13	9193451	9256178	62728	268379	ENSMUST00000151522.1	524540	ENSMUSG00000004668	ATP-binding cassette, sub-family A (ABC1), member 13
chr11	28692850	28693220	371	Peakid5875	Exon (ENSMUST00000146554.1/72818, exon 3 of 3)	2810471M01Rik	28681564	28693276	11713	72818	ENSMUST00000146554.1	11286	ENSMUSG00000084966	RIKEN cDNA 2810471M01 gene
chr11	28693377	28693855	479	Peakid5876	Distal Intergenic	2810471M01Rik	28681564	28693276	11713	72818	ENSMUST00000146554.1	11813	ENSMUSG00000084966	RIKEN cDNA 2810471M01 gene
chr11	31734106	31734533	428	Peakid5936	Distal Intergenic	Bod1	31665181	31671885	6705	69556	ENSMUST00000058060.13	-62221	ENSMUSG00000044502	biorientation of chromosomes in cell division 1
chr11	32375084	32375583	500	Peakid5969	Intron (ENSMUST00000038753.5/268396, intron 2 of 12)	Sh3pxd2b	32347840	32390300	42461	268396	ENSMUST00000138771.1	27244	ENSMUSG00000040711	SH3 and PX domains 2B
chr11	37222142	37222368	227	Peakid6080	Intron (ENSMUST00000102801.7/23964, intron 1 of 30)	Tenm2	36006656	37235882	1229227	23964	ENSMUST00000102801.7	13514	ENSMUSG00000049336	teneurin transmembrane protein 2
chr11	44177292	44177636	345	Peakid6171	Distal Intergenic	Il12b	44400063	44414010	13948	16160	ENSMUST00000170513.2	-222427	ENSMUSG00000004296	interleukin 12b
chr11	46406539	46406951	413	Peakid6210	Exon (ENSMUST00000139280.1/432552, exon 3 of 3)	Fam71b	46404730	46407982	3253	432552	ENSMUST00000063166.5	1809	ENSMUSG00000020401	family with sequence similarity 71, member B
chr11	48502366	48502990	625	Peakid6242	Distal Intergenic	Rack1	48800332	48804974	4643	14694	ENSMUST00000142269.1	-297342	ENSMUSG00000020372	receptor for activated C kinase 1
chr11	55582105	55582477	373	Peakid6441	Intron (ENSMUST00000108853.7/14654, intron 1 of 7)	Glra1	55514238	55607733	93496	14654	ENSMUST00000108853.7	25256	ENSMUSG00000000263	glycine receptor, alpha 1 subunit
chr11	60027903	60028788	886	Peakid6543	Intron (ENSMUST00000102692.9/18618, intron 2 of 6)	Pemt	59976859	60021226	44368	18618	ENSMUST00000143646.1	-6677	ENSMUSG00000000301	phosphatidylethanolamine N-methyltransferase
chr11	76290211	76290816	606	Peakid6944	Intron (ENSMUST00000021204.3/18230, intron 1 of 7)	Mrm3	76249212	76250508	1297	67390	ENSMUST00000155526.2	40999	ENSMUSG00000038046	mitochondrial rRNA methyltransferase 3
chr11	91426809	91427356	548	Peakid7312	Distal Intergenic	Kif2b	91575315	91577558	2244	73470	ENSMUST00000061019.5	150202	ENSMUSG00000046755	kinesin family member 2B
chr11	109648470	109648842	373	Peakid7824	Promoter (<=1kb)	Prkar1a	109649405	109653961	4557	19084	ENSMUST00000123354.7	-563	ENSMUSG00000020612	protein kinase, cAMP dependent regulatory, type I, alpha
chr11	110595217	110595987	771	Peakid7850	Distal Intergenic	Map2k6	110479039	110497926	18888	26399	ENSMUST00000133920.1	116178	ENSMUSG00000020623	mitogen-activated protein kinase kinase 6
chr11	113785049	113786238	1190	Peakid7910	Intron (ENSMUST00000041627.13/237979, intron 44 of 44)	Sdk2	113793839	113810423	16585	237979	ENSMUST00000156955.1	24185	ENSMUSG00000041592	sidekick cell adhesion molecule 2
chr11	118972576	118973606	1031	Peakid8101	Distal Intergenic	Enpp7	118988188	118992841	4654	238011	ENSMUST00000092373.12	-14582	ENSMUSG00000046697	ectonucleotide pyrophosphatase/phosphodiesterase 7
chr12	8295365	8295857	493	Peakid8326	Downstream (2-3kb)	Gdf7	8297918	8301954	4037	238057	ENSMUST00000037313.5	6097	ENSMUSG00000037660	growth differentiation factor 7
chr12	9150901	9151761	861	Peakid8372	Distal Intergenic	Ttc32	9030028	9036397	6370	75516	ENSMUST00000219470.1	120873	ENSMUSG00000066637	tetratricopeptide repeat domain 32
chr12	12812754	12813229	476	Peakid8433	Distal Intergenic	Mycn	12936096	12940616	4521	18109	ENSMUST00000130990.1	127387	ENSMUSG00000037169	v-myc avian myelocytomatosis viral related oncogene, neuroblastoma derived
chr12	14665742	14666320	579	Peakid8465	Distal Intergenic	4930448C13Rik	14996389	15050389	54001	73972	ENSMUST00000221781.1	384069	ENSMUSG00000113644	RIKEN cDNA 4930448C13 gene
chr12	16434245	16434665	421	Peakid8491	Distal Intergenic	Lpin1	16551585	16562444	10860	14245	ENSMUST00000221789.1	127779	ENSMUSG00000020593	lipin 1
chr12	17600071	17600305	235	Peakid8535	Distal Intergenic	Odc1	17549458	17550077	620	18263	ENSMUST00000222250.1	50613	ENSMUSG00000011179	ornithine decarboxylase, structural 1
chr12	17768860	17769097	238	Peakid8547	Intron (ENSMUST00000071858.4/53602, intron 1 of 3)	Hpcal1	17728226	17791126	62901	53602	ENSMUST00000222944.1	40634	ENSMUSG00000071379	hippocalcin-like 1
chr12	25870988	25871580	593	Peakid8651	Exon (ENSMUST00000221959.1/ENSMUST00000221959.1, exon 1 of 2)	Gm29687	26091962	26210505	118544	629481	ENSMUST00000223022.1	338925	ENSMUSG00000113550	predicted gene, 29687
chr12	29136839	29137261	423	Peakid8699	Promoter (1-2kb)	Gm31333	29139167	29194047	54881	102633526	ENSMUST00000220554.1	-1906	ENSMUSG00000113986	predicted gene, 31333
chr12	30003640	30004822	1183	Peakid8715	Intron (ENSMUST00000220271.1/69675, intron 17 of 22)	Pxdn	29999964	30017657	17694	69675	ENSMUST00000218620.1	3676	ENSMUSG00000020674	peroxidasin
chr12	52847859	52848403	545	Peakid8985	Intron (ENSMUST00000095737.4/238161, intron 2 of 13)	Akap6	52795836	53148763	352928	238161	ENSMUST00000219786.1	52023	ENSMUSG00000061603	A kinase (PRKA) anchor protein 6
chr12	64229605	64230002	398	Peakid9111	Distal Intergenic	Fscb	64471330	64474690	3361	623046	ENSMUST00000059833.7	244688	ENSMUSG00000043060	fibrous sheath CABYR binding protein
chr12	67804352	67804634	283	Peakid9149	Distal Intergenic	Mdga2	66466060	67222549	756490	320772	ENSMUST00000037181.15	-581803	ENSMUSG00000034912	MAM domain containing glycosylphosphatidylinositol anchor 2
chr12	80816698	80817014	317	Peakid9373	Intron (ENSMUST00000220238.1/217684, intron 1 of 6)	Susd6	80790559	80880835	90277	217684	ENSMUST00000068519.6	26139	ENSMUSG00000021133	sushi domain containing 6
chr12	93088072	93088472	401	Peakid9620	Distal Intergenic	4930559C10Rik	93416458	93444823	28366	75295	ENSMUST00000223202.1	356351	ENSMUSG00000113164	RIKEN cDNA 4930559C10 gene
chr12	97957185	97957736	552	Peakid9657	Distal Intergenic	Galc	98207453	98216528	9076	14420	ENSMUST00000222703.1	258792	ENSMUSG00000021003	galactosylceramidase
chr12	100325567	100326229	663	Peakid9727	Exon (ENSMUST00000062957.7/104718, exon 19 of 20)	Ttc7b	100301610	100332909	31300	104718	ENSMUST00000223255.1	6680	ENSMUSG00000033530	tetratricopeptide repeat domain 7B
chr12	102585378	102585744	367	Peakid9789	Intron (ENSMUST00000046518.11/217837, intron 6 of 9)	Itpk1	102584287	102594077	9791	217837	ENSMUST00000179417.1	8333	ENSMUSG00000057963	inositol 1,3,4-triphosphate 5/6 kinase
chr12	106020061	106020421	361	Peakid9913	Intron (ENSMUST00000072040.6/22367, intron 1 of 12)	Vrk1	106025807	106042866	17060	22367	ENSMUST00000221485.1	-5386	ENSMUSG00000021115	vaccinia related kinase 1
chr12	108208743	108209628	886	Peakid9943	Intron (ENSMUST00000222310.1/668158, intron 3 of 5)	Ccnk	108199085	108202146	3062	12454	ENSMUST00000223363.1	9658	ENSMUSG00000021258	cyclin K
chr12	109085130	109086092	963	Peakid9987	Distal Intergenic	Begain	109032187	109068217	36031	380785	ENSMUST00000190647.2	-16913	ENSMUSG00000040867	brain-enriched guanylate kinase-associated
chr12	109491701	109492292	592	Peakid9994	Distal Intergenic	Dlk1	109459843	109460475	633	13386	ENSMUST00000173812.1	31858	ENSMUSG00000040856	delta like non-canonical Notch ligand 1
chr12	117039397	117039904	508	Peakid10188	Intron (ENSMUST00000189009.6/19276, intron 12 of 13)	Gm10421	117144530	117151215	6686	100038689	ENSMUST00000190266.1	111311	ENSMUSG00000099907	predicted gene 10421
chr13	13480938	13481476	539	Peakid10419	Intron (ENSMUST00000005532.8/18073, intron 7 of 19)	Nid1	13508712	13510348	1637	18073	ENSMUST00000222436.1	-27236	ENSMUSG00000005397	nidogen 1
chr13	20330965	20331314	350	Peakid10541	Intron (ENSMUST00000072519.6/140580, intron 13 of 21)	Elmo1	20282917	20373131	90215	140580	ENSMUST00000221595.2	48048	ENSMUSG00000041112	engulfment and cell motility 1
chr13	20528427	20528935	509	Peakid10548	Intron (ENSMUST00000072519.6/140580, intron 16 of 21)	Elmo1	20472726	20592444	119719	140580	ENSMUST00000180767.1	55701	ENSMUSG00000041112	engulfment and cell motility 1
chr13	26154779	26155674	896	Peakid10713	Distal Intergenic	1700092E19Rik	26305750	26312347	6598	73576	ENSMUST00000123438.1	156673	ENSMUSG00000084811	RIKEN cDNA 1700092E19 gene
chr13	30829415	30829808	394	Peakid10764	Intron (ENSMUST00000102946.7/66482, intron 24 of 28)	Irf4	30749307	30750768	1462	16364	ENSMUST00000222125.1	80108	ENSMUSG00000021356	interferon regulatory factor 4
chr13	35884694	35885486	793	Peakid10863	Distal Intergenic	Rpp40	35896704	35898868	2165	208366	ENSMUST00000174231.1	13382	ENSMUSG00000021418	ribonuclease P 40 subunit
chr13	54323835	54324597	763	Peakid11157	Intron (ENSMUST00000220818.1/ENSMUST00000220818.1, intron 1 of 1)	Cplx2	54302558	54312175	9618	12890	ENSMUST00000223430.1	21277	ENSMUSG00000025867	complexin 2
chr13	64346002	64346379	378	Peakid11377	Distal Intergenic	Ctsl	64365092	64367055	1964	13039	ENSMUST00000222971.1	20676	ENSMUSG00000021477	cathepsin L
chr13	70883957	70884405	449	Peakid11500	Exon (ENSMUST00000225672.1/77166, exon 3 of 3)	8030423J24Rik	70882948	70884503	1556	77166	ENSMUST00000225672.1	1009	ENSMUSG00000021600	RIKEN cDNA 8030423J24 gene
chr13	73701125	73701496	372	Peakid11552	Promoter (<=1kb)	Slc6a19	73679745	73700780	21036	74338	ENSMUST00000022048.5	-345	ENSMUSG00000021565	solute carrier family 6 (neurotransmitter transporter), member 19
chr13	97292096	97292358	263	Peakid11921	Distal Intergenic	Enc1	97241105	97253034	11930	13803	ENSMUST00000041623.8	50991	ENSMUSG00000041773	ectodermal-neural cortex 1
chr13	104499659	104500076	418	Peakid12056	Distal Intergenic	Adamts6	104307347	104375745	68399	108154	ENSMUST00000224504.1	192312	ENSMUSG00000046169	a disintegrin-like and metallopeptidase (reprolysin type) with thrombospondin type 1 motif, 6
chr13	111232506	111232840	335	Peakid12167	Distal Intergenic	3110015C05Rik	111211467	111229431	17965	73129	ENSMUST00000225326.1	-3075	ENSMUSG00000114824	RIKEN cDNA 3110015C05 gene
chr14	9811537	9812125	589	Peakid12476	Intron (ENSMUST00000161302.7/14198, intron 4 of 6)	Mnd1-ps	9884195	9886768	2574	100042415	ENSMUST00000224435.1	-72070	ENSMUSG00000089686	Mnd1 retrotransposed pseudogene
chr14	18586308	18586588	281	Peakid12613	Intron (ENSMUST00000176555.7/218793, intron 3 of 3)	Ube2e2	18574363	18597241	22879	218793	ENSMUST00000176672.1	10653	ENSMUSG00000058317	ubiquitin-conjugating enzyme E2E 2
chr14	24578515	24579153	639	Peakid12699	Distal Intergenic	Rps24	24491149	24491989	841	20088	ENSMUST00000224699.1	87366	ENSMUSG00000025290	ribosomal protein S24
chr14	25535566	25535917	352	Peakid12725	Intron (ENSMUST00000161766.7/328365, intron 2 of 2)	Mir3075	25534439	25534523	85	100526533	ENSMUST00000175340.1	1127	ENSMUSG00000093081	microRNA 3075
chr14	25623591	25624093	503	Peakid12732	Intron (ENSMUST00000162645.7/328365, intron 6 of 23)	Zmiz1	25607838	25645735	37898	328365	ENSMUST00000160229.1	15753	ENSMUSG00000007817	zinc finger, MIZ-type containing 1
chr14	70966084	70966372	289	Peakid13549	Exon (ENSMUST00000022699.9/14586, exon 5 of 9)	Gfra2	70941886	70979823	37938	14586	ENSMUST00000227633.1	24198	ENSMUSG00000022103	glial cell line derived neurotrophic factor family receptor alpha 2
chr14	79842774	79843526	753	Peakid13692	Intron (ENSMUST00000180427.1/ENSMUST00000180427.1, intron 1 of 4)	Gm10845	79863074	79868398	5325	100038734	ENSMUST00000179430.1	24872	ENSMUSG00000095959	predicted gene 10845
chr14	80172798	80173404	607	Peakid13695	Distal Intergenic	Olfm4	80000302	80021930	21629	380924	ENSMUST00000088735.3	172496	ENSMUSG00000022026	olfactomedin 4
chr14	80923644	80924012	369	Peakid13712	Distal Intergenic	Olfm4	80000302	80021930	21629	380924	ENSMUST00000088735.3	923342	ENSMUSG00000022026	olfactomedin 4
chr14	101327143	101327811	669	Peakid13838	Distal Intergenic	Prr30	101197698	101200330	2633	76627	ENSMUST00000187304.1	-126813	ENSMUSG00000042888	proline rich 30
chr14	102019901	102020668	768	Peakid13854	Distal Intergenic	Lmo7	101929261	101932866	3606	380928	ENSMUST00000160038.1	90640	ENSMUSG00000033060	LIM domain only 7
chr14	102686317	102686609	293	Peakid13859	Distal Intergenic	Mir5130	102982549	102982632	84	100628599	ENSMUST00000175160.1	296023	ENSMUSG00000092901	microRNA 5130
chr14	102926102	102926400	299	Peakid13862	Distal Intergenic	Mir5130	102982549	102982632	84	100628599	ENSMUST00000175160.1	56232	ENSMUSG00000092901	microRNA 5130
chr14	116802563	116802820	258	Peakid13992	Distal Intergenic	Gpc6	116925315	117627198	701884	23888	ENSMUST00000123239.1	-122495	ENSMUSG00000058571	glypican 6
chr14	122957834	122958343	510	Peakid14145	Promoter (2-3kb)	Tmtc4	122943249	122954915	11667	70551	ENSMUST00000227430.1	-2919	ENSMUSG00000041594	transmembrane and tetratricopeptide repeat containing 4
chr15	3755655	3756109	455	Peakid14189	Distal Intergenic	Ghr	3384309	3583492	199184	14600	ENSMUST00000161180.1	-172163	ENSMUSG00000055737	growth hormone receptor
chr15	8785518	8785934	417	Peakid14286	Distal Intergenic	Slc1a3	8634124	8710764	76641	20512	ENSMUST00000005493.13	-74754	ENSMUSG00000005360	solute carrier family 1 (glial high affinity glutamate transporter), member 3
chr15	21130642	21131008	367	Peakid14400	Intron (ENSMUST00000227496.1/215654, intron 2 of 12)	Cdh12	21111452	21589530	478079	215654	ENSMUST00000075132.7	19190	ENSMUSG00000040452	cadherin 12
chr15	23566954	23567191	238	Peakid14415	Distal Intergenic	Cdh18	23173864	23474029	300166	320865	ENSMUST00000167623.1	393090	ENSMUSG00000040420	cadherin 18
chr15	31989589	31989979	391	Peakid14575	Distal Intergenic	Tas2r119	32177289	32178294	1006	57254	ENSMUST00000057633.3	-187310	ENSMUSG00000045267	taste receptor, type 2, member 119
chr15	33354460	33355020	561	Peakid14595	Intron (ENSMUST00000042167.9/54381, intron 4 of 7)	1700084J12Rik	33405206	33405939	734	73486	ENSMUST00000079057.7	50919	ENSMUSG00000058101	ribosomal protein L7-like 1 pseudogene
chr15	53726388	53726984	597	Peakid14843	Intron (ENSMUST00000078673.13/320679, intron 2 of 4)	Mir28c	53614205	53614279	75	100628567	ENSMUST00000200096.1	-112109	ENSMUSG00000104794	microRNA 28c
chr15	59040466	59041332	867	Peakid14931	Promoter (<=1kb)	Mtss1	58943360	59040597	97238	211401	ENSMUST00000226976.1	0	ENSMUSG00000022353	MTSS I-BAR domain containing 1
chr15	59567383	59568225	843	Peakid14943	Intron (ENSMUST00000227173.1/68501, intron 5 of 7)	Trib1	59648350	59657099	8750	211770	ENSMUST00000067543.7	-80125	ENSMUSG00000032501	tribbles pseudokinase 1
chr15	69413519	69414025	507	Peakid15110	Distal Intergenic	4930504C09Rik	69270533	69274720	4188	75076	ENSMUST00000231164.1	142986	ENSMUSG00000116167	RIKEN cDNA 4930504C09 gene
chr15	72651819	72652442	624	Peakid15140	Intron (ENSMUST00000023276.15/76510, intron 20 of 21)	Kcnk9	72501089	72546340	45252	223604	ENSMUST00000044624.7	-105479	ENSMUSG00000036760	potassium channel, subfamily K, member 9
chr15	75856685	75857436	752	Peakid15244	Distal Intergenic	Gsdmd	75862327	75867408	5082	69146	ENSMUST00000023238.5	-4891	ENSMUSG00000022575	gasdermin D
chr15	82932880	82933512	633	Peakid15512	Intron (ENSMUST00000229547.1/21411, intron 1 of 1)	Tcf20	82808436	82912134	103699	21411	ENSMUST00000048966.6	-20746	ENSMUSG00000041852	transcription factor 20
chr15	87876349	87876980	632	Peakid15663	Distal Intergenic	Mir6393	87795850	87795943	94	102465209	ENSMUST00000183709.1	-80406	ENSMUSG00000098938	microRNA 6393
chr15	89182313	89182917	605	Peakid15693	Promoter (1-2kb)	Plxnb2	89155549	89180788	25240	140570	ENSMUST00000109331.8	-1525	ENSMUSG00000036606	plexin B2
chr15	95757123	95757594	472	Peakid15816	Distal Intergenic	Gm6961	95747247	95751591	4345	629300	ENSMUST00000226312.1	-5532	ENSMUSG00000115699	predicted gene 6961
chr16	5475421	5475866	446	Peakid16174	Distal Intergenic	Eef2kmt	5244152	5255983	11832	70511	ENSMUST00000064635.11	-219438	ENSMUSG00000022544	eukaryotic elongation factor 2 lysine methyltransferase
chr16	7081010	7081620	611	Peakid16202	Intron (ENSMUST00000230658.1/268859, intron 4 of 11)	Rbfox1	7069846	7409813	339968	268859	ENSMUST00000229741.1	11164	ENSMUSG00000008658	RNA binding protein, fox-1 homolog (C. elegans) 1
chr16	10719911	10720367	457	Peakid16274	Intron (ENSMUST00000115824.9/74374, intron 22 of 23)	Socs1	10782240	10785536	3297	12703	ENSMUST00000229866.1	65169	ENSMUSG00000038037	suppressor of cytokine signaling 1
chr16	14377312	14377700	389	Peakid16364	Intron (ENSMUST00000130671.7/17250, intron 1 of 30)	Abcc1	14365762	14391443	25682	17250	ENSMUST00000144676.2	11550	ENSMUSG00000023088	ATP-binding cassette, sub-family C (CFTR/MRP), member 1
chr16	16930718	16931331	614	Peakid16417	Distal Intergenic	Ppm1f	16896574	16915194	18621	68606	ENSMUST00000232247.1	34144	ENSMUSG00000026181	protein phosphatase 1F (PP2C domain containing)
chr16	29711428	29712508	1081	Peakid16643	Distal Intergenic	Opa1	29616625	29618707	2083	74143	ENSMUST00000160101.1	94803	ENSMUSG00000038084	OPA1, mitochondrial dynamin like GTPase
chr16	49721708	49721981	274	Peakid16961	Intron (ENSMUST00000046777.10/73916, intron 5 of 10)	Ift57	49710922	49764116	53195	73916	ENSMUST00000140914.1	10786	ENSMUSG00000032965	intraflagellar transport 57
chr16	55321951	55322243	293	Peakid17020	Distal Intergenic	Zpld1	55225175	55297986	72812	239852	ENSMUST00000143914.7	-23965	ENSMUSG00000064310	zona pellucida like domain containing 1
chr16	58068685	58069187	503	Peakid17087	Distal Intergenic	Col8a1	57624258	57754737	130480	12837	ENSMUST00000089332.4	-313948	ENSMUSG00000068196	collagen, type VIII, alpha 1
chr16	63091498	63091938	441	Peakid17143	Intron (ENSMUST00000231727.1/ENSMUST00000231727.1, intron 4 of 4)	Pros1	62921467	62928390	6924	19128	ENSMUST00000127502.1	170031	ENSMUSG00000022912	protein S (alpha)
chr16	63806404	63806814	411	Peakid17152	Intron (ENSMUST00000064405.7/13837, intron 2 of 16)	Epha3	63611023	63863413	252391	13837	ENSMUST00000232461.1	56599	ENSMUSG00000052504	Eph receptor A3
chr16	70586009	70586331	323	Peakid17214	Distal Intergenic	Gbe1	70560994	70569498	8505	74185	ENSMUST00000169432.1	25015	ENSMUSG00000022707	glucan (1,4-alpha-), branching enzyme 1
chr16	72888170	72888502	333	Peakid17231	Intron (ENSMUST00000232205.1/19876, intron 2 of 28)	Robo1	72976349	72979218	2870	19876	ENSMUST00000232545.1	-87847	ENSMUSG00000022883	roundabout guidance receptor 1
chr16	74090023	74090314	292	Peakid17241	Intron (ENSMUST00000117785.8/268902, intron 2 of 27)	Robo2	73982101	74027889	45789	268902	ENSMUST00000147408.2	-62134	ENSMUSG00000052516	roundabout guidance receptor 2
chr16	78710034	78710293	260	Peakid17312	Distal Intergenic	D16Ertd472e	78547706	78576708	29003	67102	ENSMUST00000231272.1	-133326	ENSMUSG00000022864	DNA segment, Chr 16, ERATO Doi 472, expressed
chr16	85001974	85002499	526	Peakid17354	Intron (ENSMUST00000227723.1/11820, intron 13 of 17)	App	84992961	85024934	31974	11820	ENSMUST00000227753.1	22435	ENSMUSG00000022892	amyloid beta (A4) precursor protein
chr16	88408058	88408460	403	Peakid17419	Intron (ENSMUST00000231793.1/ENSMUST00000231793.1, intron 1 of 1)	Cldn17	88505807	88506978	1172	239931	ENSMUST00000069549.2	98518	ENSMUSG00000055811	claudin 17
chr16	88657459	88657915	457	Peakid17424	Distal Intergenic	Krtap26-1	88646824	88647796	973	69533	ENSMUST00000095934.2	-9663	ENSMUSG00000071471	keratin associated protein 26-1
chr16	88728947	88729260	314	Peakid17427	Promoter (<=1kb)	Krtap13-1	88728862	88729611	750	268905	ENSMUST00000060494.7	85	ENSMUSG00000056350	keratin associated protein 13-1
chr16	93717125	93717847	723	Peakid17554	Intron (ENSMUST00000045004.10/70028, intron 2 of 36)	Dop1b	93716066	93739335	23270	70028	ENSMUST00000228846.1	1059	ENSMUSG00000022946	DOP1 leucine zipper like protein B
chr16	96249662	96250107	446	Peakid17617	Intron (ENSMUST00000113800.8/93961, intron 2 of 3)	B3galt5	96235801	96319859	84059	93961	ENSMUST00000113800.8	13861	ENSMUSG00000074892	UDP-Gal:betaGlcNAc beta 1,3-galactosyltransferase, polypeptide 5
chr17	3416563	3417023	461	Peakid17689	Intron (ENSMUST00000169838.8/24001, intron 3 of 26)	Tiam2	3397230	3439434	42205	24001	ENSMUST00000226905.1	19333	ENSMUSG00000023800	T cell lymphoma invasion and metastasis 2
chr17	5286292	5286897	606	Peakid17714	Intron (ENSMUST00000092723.10/239985, intron 7 of 18)	Ldhal6b	5417323	5418767	1445	106557	ENSMUST00000189788.1	131870	ENSMUSG00000101959	lactate dehydrogenase A-like 6B
chr17	13681068	13681460	393	Peakid17898	Intron (ENSMUST00000135850.7/72578, intron 1 of 4)	2700054A10Rik	13489273	13668891	179619	72578	ENSMUST00000185626.6	-12177	ENSMUSG00000117042	RIKEN cDNA 2700054A10 gene
chr17	15247847	15248416	570	Peakid17947	Promoter (<=1kb)	Gm5091	15231581	15247917	16337	328747	ENSMUST00000231526.1	0	ENSMUSG00000097624	predicted gene 5091
chr17	16599799	16600108	310	Peakid17973	Distal Intergenic	Zfp960	17064113	17089628	25516	449000	ENSMUST00000127027.1	-464005	ENSMUSG00000096696	zinc finger protein 960
chr17	64548402	64548954	553	Peakid18933	Intron (ENSMUST00000097295.9/100043582, intron 1 of 3)	AU016765	64514139	64555503	41365	100043582	ENSMUST00000168379.2	6549	ENSMUSG00000073377	expressed sequence AU016765
chr17	70894874	70895208	335	Peakid19079	Intron (ENSMUST00000180468.1/ENSMUST00000180468.1, intron 1 of 2)	Mir1195	70860503	70860600	98	100316676	ENSMUST00000116818.2	-34274	ENSMUSG00000080468	microRNA 1195
chr17	73831435	73831784	350	Peakid19152	3' UTR	Ehd3	73804841	73832094	27254	57440	ENSMUST00000024860.8	26594	ENSMUSG00000024065	EH-domain containing 3
chr17	83235249	83235593	345	Peakid19309	Distal Intergenic	Pkdcc	83221035	83224575	3541	106522	ENSMUST00000168118.1	14214	ENSMUSG00000024247	protein kinase domain containing, cytoplasmic
chr17	88316485	88316918	434	Peakid19446	Intron (ENSMUST00000234514.1/ENSMUST00000234514.1, intron 1 of 1)	Foxn2	88440711	88490533	49823	14236	ENSMUST00000112238.8	-123793	ENSMUSG00000034998	forkhead box N2
chr17	90704864	90705148	285	Peakid19488	Intron (ENSMUST00000072671.13/18189, intron 4 of 20)	Nrxn1	90590194	90700774	110581	18189	ENSMUST00000197224.1	-4090	ENSMUSG00000024109	neurexin I
chr18	10418512	10419038	527	Peakid19675	Intron (ENSMUST00000173356.7/381157, intron 1 of 8)	Greb1l	10458225	10538289	80065	381157	ENSMUST00000172532.7	-39187	ENSMUSG00000042942	growth regulation by estrogen in breast cancer-like
chr18	13706940	13707703	764	Peakid19738	Intron (ENSMUST00000025288.8/225207, intron 7 of 7)	Zfp521	13816872	13843832	26961	225207	ENSMUST00000234502.1	136129	ENSMUSG00000024420	zinc finger protein 521
chr18	33858000	33858660	661	Peakid20024	Intron (ENSMUST00000025234.6/13824, intron 12 of 23)	Epb41l4a	33802540	33832794	30255	13824	ENSMUST00000236514.1	-25206	ENSMUSG00000024376	erythrocyte membrane protein band 4.1 like 4a
chr18	45439052	45439348	297	Peakid20285	Intron (ENSMUST00000183850.7/140492, intron 2 of 10)	Kcnn2	45559469	45671249	111781	140492	ENSMUST00000184101.7	-120121	ENSMUSG00000054477	potassium intermediate/small conductance calcium-activated channel, subfamily N, member 2
chr18	46112789	46113448	660	Peakid20299	Exon (ENSMUST00000193986.1/ENSMUST00000193986.1, exon 1 of 1)	Trim36	46167315	46175614	8300	28105	ENSMUST00000237526.1	62166	ENSMUSG00000033949	tripartite motif-containing 36
chr18	47857635	47857960	326	Peakid20333	Distal Intergenic	G630055G22Rik	47922841	48107980	185140	414127	ENSMUST00000237558.1	-64881	ENSMUSG00000118267	RIKEN cDNA G630055G22 gene
chr18	50769174	50769493	320	Peakid20360	Distal Intergenic	Pudp	50567656	50568724	1069	67365	ENSMUST00000056460.3	-200450	ENSMUSG00000048875	pseudouridine 5'-phosphatase
chr18	59414943	59415234	292	Peakid20473	Intron (ENSMUST00000238155.1/78923, intron 3 of 8)	Mir6355	59579630	59579735	106	102465182	ENSMUST00000183687.1	-164396	ENSMUSG00000098287	microRNA 6355
chr18	75434410	75435275	866	Peakid20815	3' UTR	Smad7	75374914	75394001	19088	17131	ENSMUST00000172718.1	59496	ENSMUSG00000025880	SMAD family member 7
chr18	78495363	78496085	723	Peakid20898	Intron (ENSMUST00000237674.1/27411, intron 2 of 21)	Slc14a2	78183245	78596851	413607	27411	ENSMUST00000235389.1	100766	ENSMUSG00000024552	solute carrier family 14 (urea transporter), member 2
chr18	79071222	79071937	716	Peakid20908	Intron (ENSMUST00000025430.10/240427, intron 2 of 5)	Setbp1	78750380	79109391	359012	240427	ENSMUST00000025430.10	37454	ENSMUSG00000024548	SET binding protein 1
chr18	82106792	82107202	411	Peakid20968	Distal Intergenic	Mir5127	81992010	81992080	71	100628596	ENSMUST00000175295.1	-114712	ENSMUSG00000093036	microRNA 5127
chr18	83949939	83950616	678	Peakid21027	Distal Intergenic	Tshz1	84015818	84085075	69258	110796	ENSMUST00000235188.1	134459	ENSMUSG00000046982	teashirt zinc finger family member 1
chr18	88746865	88747425	561	Peakid21093	Intron (ENSMUST00000155169.1/ENSMUST00000155169.1, intron 1 of 4)	Socs6	88870595	88887337	16743	54607	ENSMUST00000236108.1	139912	ENSMUSG00000056153	suppressor of cytokine signaling 6
chr19	27099930	27100410	481	Peakid21685	Distal Intergenic	Vldlr	27216484	27249755	33272	22359	ENSMUST00000164509.7	-116074	ENSMUSG00000024924	very low density lipoprotein receptor
chr19	41687926	41688782	857	Peakid21941	Intron (ENSMUST00000169141.7/20562, intron 4 of 35)	Slit1	41646103	41743486	97384	20562	ENSMUST00000171586.1	54704	ENSMUSG00000025020	slit guidance ligand 1
chr19	41690010	41690545	536	Peakid21942	Intron (ENSMUST00000169141.7/20562, intron 4 of 35)	Slit1	41646103	41743486	97384	20562	ENSMUST00000171586.1	52941	ENSMUSG00000025020	slit guidance ligand 1
chr19	46422353	46423141	789	Peakid22065	Intron (ENSMUST00000039922.12/24069, intron 2 of 11)	Sufu	46401124	46454043	52920	24069	ENSMUST00000235166.1	21229	ENSMUSG00000025231	SUFU negative regulator of hedgehog signaling
chr19	50766241	50766492	252	Peakid22147	Intron (ENSMUST00000180848.1/ENSMUST00000180848.1, intron 5 of 7)	Sorcs1	50147660	50678646	530987	58178	ENSMUST00000164039.8	-87595	ENSMUSG00000043531	sortilin-related VPS10 domain containing receptor 1
chr2	6349316	6349698	383	Peakid22426	Intron (ENSMUST00000114937.7/98910, intron 2 of 14)	Usp6nl	6352733	6443494	90762	98910	ENSMUST00000042503.8	-3035	ENSMUSG00000039046	USP6 N-terminal like
chr2	16484009	16484278	270	Peakid22599	Intron (ENSMUST00000028081.12/67448, intron 1 of 13)	Plxdc2	16357117	16751857	394741	67448	ENSMUST00000114702.1	126892	ENSMUSG00000026748	plexin domain containing 2
chr2	38578821	38579542	722	Peakid23178	Intron (ENSMUST00000054234.9/59126, intron 8 of 9)	Nek6	38514626	38560910	46285	59126	ENSMUST00000156726.1	64195	ENSMUSG00000026749	NIMA (never in mitosis gene a)-related expressed kinase 6
chr2	39400210	39400849	640	Peakid23205	Distal Intergenic	Ppp6c	39194354	39226451	32098	67857	ENSMUST00000028087.5	-173759	ENSMUSG00000026753	protein phosphatase 6, catalytic subunit
chr2	41980334	41981003	670	Peakid23216	Intron (ENSMUST00000052550.12/94217, intron 2 of 90)	Lrp1b	40801393	41789078	987686	94217	ENSMUST00000167270.4	-191256	ENSMUSG00000049252	low density lipoprotein-related protein 1B
chr2	45411890	45412203	314	Peakid23249	Distal Intergenic	1700019E08Rik	45696605	45698447	1843	69405	ENSMUST00000153567.1	-284402	ENSMUSG00000086202	RIKEN cDNA 1700019E08 gene
chr2	48123728	48123973	246	Peakid23271	Intron (ENSMUST00000127672.1/ENSMUST00000127672.1, intron 3 of 5)	Acvr2a	48814109	48903269	89161	11480	ENSMUST00000063886.3	-690136	ENSMUSG00000052155	activin receptor IIA
chr2	49229792	49230241	450	Peakid23285	Intron (ENSMUST00000112745.7/109241, intron 6 of 10)	Mbd5	49245969	49319690	73722	109241	ENSMUST00000047413.9	-15728	ENSMUSG00000036792	methyl-CpG binding domain protein 5
chr2	55480039	55480563	525	Peakid23382	Intron (ENSMUST00000067101.9/16519, intron 3 of 3)	Kcnj3	55437165	55598140	160976	16519	ENSMUST00000112632.1	42874	ENSMUSG00000026824	potassium inwardly-rectifying channel, subfamily J, member 3
chr2	55818123	55818642	520	Peakid23385	Distal Intergenic	Kcnj3	55437165	55598140	160976	16519	ENSMUST00000112632.1	380958	ENSMUSG00000026824	potassium inwardly-rectifying channel, subfamily J, member 3
chr2	57453872	57454515	644	Peakid23403	Distal Intergenic	Gpd2	57267377	57268108	732	14571	ENSMUST00000154612.1	186495	ENSMUSG00000026827	glycerol phosphate dehydrogenase 2, mitochondrial
chr2	57597666	57598259	594	Peakid23405	Distal Intergenic	Gpd2	57267377	57268108	732	14571	ENSMUST00000154612.1	330289	ENSMUSG00000026827	glycerol phosphate dehydrogenase 2, mitochondrial
chr2	64522195	64522622	428	Peakid23510	Distal Intergenic	Grb14	64912476	64915019	2544	50915	ENSMUST00000134020.1	392397	ENSMUSG00000026888	growth factor receptor bound protein 14
chr2	65995047	65995436	390	Peakid23535	Intron (ENSMUST00000122912.7/77771, intron 4 of 6)	Csrnp3	65948949	66023053	74105	77771	ENSMUST00000112394.1	46098	ENSMUSG00000044647	cysteine-serine-rich nuclear protein 3
chr2	68020350	68020678	329	Peakid23556	Intron (ENSMUST00000180887.1/26877, intron 3 of 4)	B3galt1	68104671	68120514	15844	26877	ENSMUST00000042456.3	-83993	ENSMUSG00000034780	UDP-Gal:betaGlcNAc beta 1,3-galactosyltransferase, polypeptide 1
chr2	68352549	68352868	320	Peakid23562	Intron (ENSMUST00000102715.3/53416, intron 10 of 17)	Stk39	68210448	68366519	156072	53416	ENSMUST00000126663.7	13651	ENSMUSG00000027030	serine/threonine kinase 39
chr2	77589578	77589816	239	Peakid23715	Intron (ENSMUST00000171063.7/241494, intron 1 of 7)	Zfp385b	77410634	77519618	108985	241494	ENSMUST00000111830.8	-69960	ENSMUSG00000027016	zinc finger protein 385B
chr2	78655488	78655815	328	Peakid23729	Distal Intergenic	Ube2e3	78868124	78870607	2484	22193	ENSMUST00000124120.1	-212309	ENSMUSG00000027011	ubiquitin-conjugating enzyme E2E 3
chr2	83761565	83761842	278	Peakid23783	Intron (ENSMUST00000028499.10/16410, intron 4 of 29)	Itgav	83724555	83806916	82362	16410	ENSMUST00000111740.8	37010	ENSMUSG00000027087	integrin alpha V
chr2	83833006	83833293	288	Peakid23787	Intron (ENSMUST00000051454.3/241520, intron 1 of 7)	Fam171b	83812636	83883486	70851	241520	ENSMUST00000051454.3	20370	ENSMUSG00000048388	family with sequence similarity 171, member B
chr2	85213612	85214173	562	Peakid23834	Distal Intergenic	Lrrc55	85189505	85197197	7693	241528	ENSMUST00000234267.2	-16415	ENSMUSG00000075224	leucine rich repeat containing 55
chr2	93693232	93693750	519	Peakid23948	Intron (ENSMUST00000184931.7/14043, intron 11 of 11)	Ext2	93703539	93704509	971	14043	ENSMUST00000144780.1	10759	ENSMUSG00000027198	exostosin glycosyltransferase 2
chr2	97097975	97098443	469	Peakid23995	Intron (ENSMUST00000135431.7/241568, intron 4 of 6)	Lrrc4c	97467657	97631664	164008	241568	ENSMUST00000059049.7	-369214	ENSMUSG00000050587	leucine rich repeat containing 4C
chr2	100399684	100400117	434	Peakid24011	Distal Intergenic	B230118H07Rik	101562125	101576125	14001	68170	ENSMUST00000177152.1	1176008	ENSMUSG00000027165	RIKEN cDNA B230118H07 gene
chr2	101172814	101173156	343	Peakid24022	Distal Intergenic	B230118H07Rik	101562125	101576125	14001	68170	ENSMUST00000177152.1	402969	ENSMUSG00000027165	RIKEN cDNA B230118H07 gene
chr2	113016169	113016745	577	Peakid24232	Intron (ENSMUST00000208151.1/20192, intron 2 of 101)	Ryr3	112631380	113030331	398952	20192	ENSMUST00000091818.5	13586	ENSMUSG00000057378	ryanodine receptor 3
chr2	113654515	113655010	496	Peakid24251	Intron (ENSMUST00000099576.8/14260, intron 15 of 18)	Fmn1	113685090	113693151	8062	14260	ENSMUST00000150510.7	-30080	ENSMUSG00000044042	formin 1
chr2	116908319	116908726	408	Peakid24293	Intron (ENSMUST00000126467.1/320975, intron 1 of 2)	D330050G23Rik	116900194	116904557	4364	320975	ENSMUST00000155323.1	8125	ENSMUSG00000085316	RIKEN cDNA D330050G23 gene
chr2	120124066	120124482	417	Peakid24378	Intron (ENSMUST00000028755.7/98878, intron 3 of 5)	Ehd4	120102220	120129725	27506	98878	ENSMUST00000150240.7	5243	ENSMUSG00000027293	EH-domain containing 4
chr2	131541754	131542114	361	Peakid24608	Distal Intergenic	Smox	131521899	131525141	3243	228608	ENSMUST00000151143.1	19855	ENSMUSG00000027333	spermine oxidase
chr2	134946866	134947276	411	Peakid24677	Intron (ENSMUST00000131552.4/18795, intron 2 of 32)	Plcb1	134786530	135399675	613146	18795	ENSMUST00000070724.11	160336	ENSMUSG00000051177	phospholipase C, beta 1
chr2	135541156	135541619	464	Peakid24684	Intron (ENSMUST00000153402.1/320684, intron 1 of 1)	9630028H03Rik	135580530	135583296	2767	320684	ENSMUST00000129868.1	41677	ENSMUSG00000085631	RIKEN cDNA 9630028H03 gene
chr2	138406196	138406465	270	Peakid24743	Intron (ENSMUST00000155646.7/228662, intron 1 of 3)	Btbd3	138278493	138287422	8930	228662	ENSMUST00000075410.4	127703	ENSMUSG00000062098	BTB (POZ) domain containing 3
chr2	141057055	141057369	315	Peakid24774	Intron (ENSMUST00000110067.7/72899, intron 5 of 16)	Macrod2	141024062	141147910	123849	72899	ENSMUST00000139039.1	32993	ENSMUSG00000068205	MACRO domain containing 2
chr2	142698687	142699015	329	Peakid24796	3' UTR	Kif16b	142699218	142702671	3454	16558	ENSMUST00000212106.1	3656	ENSMUSG00000038844	kinesin family member 16B
chr2	147332834	147333173	340	Peakid24909	Distal Intergenic	Pax1	147361925	147366362	4438	18503	ENSMUST00000126068.8	-28752	ENSMUSG00000037034	paired box 1
chr2	154420987	154421800	814	Peakid25124	Distal Intergenic	Snta1	154376313	154408099	31787	20648	ENSMUST00000109728.7	-12888	ENSMUSG00000027488	syntrophin, acidic 1
chr2	158799183	158799877	695	Peakid25240	Intron (ENSMUST00000029186.13/71715, intron 1 of 20)	Dhx35	158795923	158801508	5586	71715	ENSMUST00000133720.1	3260	ENSMUSG00000027655	DEAH (Asp-Glu-Ala-His) box polypeptide 35
chr2	168343639	168344240	602	Peakid25455	Distal Intergenic	Kcng1	168260117	168281132	21016	241794	ENSMUST00000109191.1	-62507	ENSMUSG00000074575	potassium voltage-gated channel, subfamily G, member 1
chr2	171812717	171813090	374	Peakid25520	Distal Intergenic	1700028P15Rik	171958188	171962131	3944	75655	ENSMUST00000151904.1	149041	ENSMUSG00000086823	RIKEN cDNA 1700028P15 gene
chr2	172005979	172006410	432	Peakid25525	Distal Intergenic	Cbln4	172036233	172043466	7234	228942	ENSMUST00000087950.3	37056	ENSMUSG00000067578	cerebellin 4 precursor protein
chr2	179828877	179829374	498	Peakid25732	Intron (ENSMUST00000000314.12/12561, intron 4 of 15)	Cdh4	179777163	179797511	20349	12561	ENSMUST00000136411.1	51714	ENSMUSG00000000305	cadherin 4
chr3	26845028	26845348	321	Peakid26080	Intron (ENSMUST00000047005.10/70862, intron 5 of 10)	Spata16	26637650	26927479	289830	70862	ENSMUST00000108305.1	207378	ENSMUSG00000039335	spermatogenesis associated 16
chr3	36406265	36406699	435	Peakid26235	Distal Intergenic	Anxa5	36449164	36452328	3165	11747	ENSMUST00000196097.1	45629	ENSMUSG00000027712	annexin A5
chr3	37398875	37399410	536	Peakid26263	Intron (ENSMUST00000138710.2/14173, intron 1 of 1)	Nudt6	37405079	37410675	5597	229228	ENSMUST00000133894.5	11265	ENSMUSG00000050174	nudix (nucleoside diphosphate linked moiety X)-type motif 6
chr3	51701389	51701821	433	Peakid26396	Intron (ENSMUST00000118075.6/433586, intron 1 of 3)	Mgst2	51681622	51682677	1056	211666	ENSMUST00000195423.1	19767	ENSMUSG00000074604	microsomal glutathione S-transferase 2
chr3	59401487	59402259	773	Peakid26518	Distal Intergenic	Igsf10	59317925	59344394	26470	242050	ENSMUST00000194546.5	-57093	ENSMUSG00000036334	immunoglobulin superfamily, member 10
chr3	59406113	59406470	358	Peakid26519	Distal Intergenic	Igsf10	59317925	59344394	26470	242050	ENSMUST00000194546.5	-61719	ENSMUSG00000036334	immunoglobulin superfamily, member 10
chr3	65455673	65456284	612	Peakid26598	Distal Intergenic	Ssr3	65379655	65392623	12969	67437	ENSMUST00000029414.11	-63050	ENSMUSG00000027828	signal sequence receptor, gamma
chr3	70307571	70308464	894	Peakid26701	Distal Intergenic	Otol1	70007613	70028708	21096	229389	ENSMUST00000053013.5	299958	ENSMUSG00000027788	otolin 1
chr3	105308955	105309331	377	Peakid27408	Distal Intergenic	Kcnd3os	105441595	105451727	10133	78635	ENSMUST00000143893.1	142396	ENSMUSG00000074346	potassium voltage-gated channel, Shal-related family, member 3, opposite strand
chr3	109994959	109995745	787	Peakid27567	Intron (ENSMUST00000156177.8/80883, intron 2 of 6)	Ntng1	109830958	110135468	304511	80883	ENSMUST00000189335.1	139723	ENSMUSG00000059857	netrin G1
chr3	115453926	115454362	437	Peakid27601	Distal Intergenic	S1pr1	115710433	115715072	4640	13609	ENSMUST00000055676.3	260710	ENSMUSG00000045092	sphingosine-1-phosphate receptor 1
chr3	115462626	115463060	435	Peakid27602	Distal Intergenic	S1pr1	115710433	115715072	4640	13609	ENSMUST00000055676.3	252012	ENSMUSG00000045092	sphingosine-1-phosphate receptor 1
chr3	137110509	137110809	301	Peakid28023	Distal Intergenic	Gm567	137289639	137300708	11070	229861	ENSMUST00000197127.1	-178830	ENSMUSG00000104610	predicted gene 567
chr3	137560857	137561546	690	Peakid28031	Distal Intergenic	Gm4861	137550045	137552622	2578	229862	ENSMUST00000198629.4	-8235	ENSMUSG00000055138	predicted gene 4861
chr3	147157029	147157357	329	Peakid28231	Distal Intergenic	Ttll7	146943920	146981920	38001	70892	ENSMUST00000197547.1	213109	ENSMUSG00000036745	tubulin tyrosine ligase-like family, member 7
chr3	154119134	154119578	445	Peakid28347	Intron (ENSMUST00000089948.5/242259, intron 1 of 21)	Slc44a5	154222482	154225525	3044	242259	ENSMUST00000128362.1	-102904	ENSMUSG00000028360	solute carrier family 44, member 5
chr3	156305123	156305494	372	Peakid28386	Distal Intergenic	4930570G19Rik	156546761	156561582	14822	329782	ENSMUST00000148224.1	256088	ENSMUSG00000085084	RIKEN cDNA 4930570G19 gene
chr3	157910935	157911251	317	Peakid28412	Exon (ENSMUST00000118539.1/107869, exon 6 of 12)	Cth	157897302	157905725	8424	107869	ENSMUST00000198009.1	-5210	ENSMUSG00000028179	cystathionase (cystathionine gamma-lyase)
chr4	6425379	6425743	365	Peakid28526	Promoter (1-2kb)	Nsmaf	6409019	6423988	14970	18201	ENSMUST00000156078.1	-1391	ENSMUSG00000028245	neutral sphingomyelinase (N-SMase) activation associated factor
chr4	12179027	12179484	458	Peakid28637	Distal Intergenic	Fam92a	12153723	12172015	18293	68099	ENSMUST00000177837.7	-7012	ENSMUSG00000028218	family with sequence similarity 92, member A
chr4	15012447	15012984	538	Peakid28674	Intron (ENSMUST00000041606.13/69352, intron 5 of 12)	Gm11837	14930676	14952905	22230	100038514	ENSMUST00000152024.1	81771	ENSMUSG00000086587	predicted gene 11837
chr4	15608489	15608913	425	Peakid28683	Distal Intergenic	Calb1	15881264	15908064	26801	12307	ENSMUST00000029876.1	-272351	ENSMUSG00000028222	calbindin 1
chr4	22891872	22892335	464	Peakid28783	Distal Intergenic	Gm30731	22490548	22493126	2579	105500046	ENSMUST00000203909.1	401324	ENSMUSG00000107859	predicted gene, 30731
chr4	29094194	29094784	591	Peakid28841	Distal Intergenic	Gm11917	29068079	29088811	20733	102634169	ENSMUST00000154813.1	26115	NA	predicted gene 11917
chr4	39344275	39345382	1108	Peakid28953	Distal Intergenic	1700009N14Rik	39450295	39451776	1482	75471	ENSMUST00000029955.4	-104913	ENSMUSG00000028287	RIKEN cDNA 1700009N14 gene
chr4	45755925	45756480	556	Peakid29105	Distal Intergenic	Gm12409	45762377	45764223	1847	100040567	ENSMUST00000147231.1	7743	ENSMUSG00000085876	predicted gene 12409
chr4	53264878	53265193	316	Peakid29214	Promoter (<=1kb)	AI427809	53262455	53265492	3038	381524	ENSMUST00000186737.1	299	ENSMUSG00000086712	expressed sequence AI427809
chr4	54758059	54758681	623	Peakid29229	Distal Intergenic	Zfp462	54945048	55008314	63267	242466	ENSMUST00000133895.7	-186367	ENSMUSG00000060206	zinc finger protein 462
chr4	59383671	59384079	409	Peakid29306	Intron (ENSMUST00000040166.13/634731, intron 6 of 16)	Susd1	59331957	59362982	31026	634731	ENSMUST00000136077.1	-20689	ENSMUSG00000038578	sushi domain containing 1
chr4	62292790	62293031	242	Peakid29337	Intron (ENSMUST00000107468.7/20530, intron 3 of 4)	Slc31a2	62291547	62297477	5931	20530	ENSMUST00000107467.2	1243	ENSMUSG00000066152	solute carrier family 31, member 2
chr4	62541860	62542183	324	Peakid29347	Exon (ENSMUST00000062145.1/214106, exon 8 of 15)	4933430I17Rik	62525369	62547993	22625	214106	ENSMUST00000062145.1	16491	ENSMUSG00000058046	RIKEN cDNA 4933430I17 gene
chr4	66215347	66215730	384	Peakid29439	Intron (ENSMUST00000084496.2/56079, intron 2 of 21)	Astn2	65380803	66404483	1023681	56079	ENSMUST00000084496.2	188753	ENSMUSG00000028373	astrotactin 2
chr4	71933280	71933821	542	Peakid29503	Distal Intergenic	Tle1	72118220	72120734	2515	21885	ENSMUST00000123259.1	186913	ENSMUSG00000008305	transducin-like enhancer of split 1
chr4	74051574	74052057	484	Peakid29527	Intron (ENSMUST00000098006.8/242506, intron 1 of 14)	Frmd3	74013444	74189928	176485	242506	ENSMUST00000084474.5	38130	ENSMUSG00000049122	FERM domain containing 3
chr4	81726721	81727685	965	Peakid29584	Distal Intergenic	Mpdz	81416540	81442815	26276	17475	ENSMUST00000142273.1	-283906	ENSMUSG00000028402	multiple PDZ domain protein
chr4	101423075	101423362	288	Peakid29896	Intron (ENSMUST00000102780.7/11639, intron 2 of 5)	Ak4	101420497	101463680	43184	11639	ENSMUST00000151561.1	2578	ENSMUSG00000028527	adenylate kinase 4
chr4	103922443	103922998	556	Peakid29941	Intron (ENSMUST00000143294.7/13131, intron 1 of 3)	Dab1	103619665	104680382	1060718	13131	ENSMUST00000106827.7	302778	ENSMUSG00000028519	disabled 1
chr4	111484980	111485634	655	Peakid30080	Intron (ENSMUST00000106591.7/78933, intron 6 of 8)	Bend5	111433319	111459927	26609	67621	ENSMUST00000123667.1	51661	ENSMUSG00000028545	BEN domain containing 5
chr4	120277058	120277958	901	Peakid30300	Intron (ENSMUST00000102656.3/329934, intron 1 of 1)	Foxo6	120267079	120287349	20271	329934	ENSMUST00000102656.3	9391	ENSMUSG00000052135	forkhead box O6
chr4	123053171	123053540	370	Peakid30352	Intron (ENSMUST00000102649.3/66966, intron 10 of 10)	Trit1	123048756	123054203	5448	66966	ENSMUST00000141855.1	4415	ENSMUSG00000028653	tRNA isopentenyltransferase 1
chr4	142060398	142061225	828	Peakid30896	Intron (ENSMUST00000036572.3/214359, intron 1 of 2)	Tmem51os1	142083972	142088059	4088	100038693	ENSMUST00000153023.1	-22747	ENSMUSG00000073728	Tmem51 opposite strand 1
chr4	148360951	148361382	432	Peakid31061	Distal Intergenic	Disp3	148240264	148287965	47702	242748	ENSMUST00000047720.8	-72986	ENSMUSG00000041544	dispatched RND transporter family member 3
chr4	149990172	149990721	550	Peakid31119	Intron (ENSMUST00000084117.12/100198, intron 3 of 4)	H6pd	149995848	150001265	5418	100198	ENSMUST00000153394.1	10544	ENSMUSG00000028980	hexose-6-phosphate dehydrogenase (glucose 1-dehydrogenase)
chr4	152392176	152392558	383	Peakid31210	3' UTR	Chd5	152372142	152390181	18040	269610	ENSMUST00000124423.1	20034	ENSMUSG00000005045	chromodomain helicase DNA binding protein 5
chr4	154224336	154224768	433	Peakid31249	Intron (ENSMUST00000030897.14/230971, intron 4 of 36)	Megf6	154237525	154271739	34215	230971	ENSMUST00000152159.7	-12757	ENSMUSG00000057751	multiple EGF-like-domains 6
chr4	154886833	154887519	687	Peakid31276	Intron (ENSMUST00000079269.13/27390, intron 9 of 23)	Mmel1	154882209	154885635	3427	27390	ENSMUST00000131758.1	4624	ENSMUSG00000058183	membrane metallo-endopeptidase-like 1
chr5	14750968	14751168	201	Peakid31531	Intron (ENSMUST00000182407.7/26875, intron 10 of 19)	Pclo	14680863	14796004	115142	26875	ENSMUST00000182915.1	70105	ENSMUSG00000061601	piccolo (presynaptic cytomatrix protein)
chr5	18006199	18006672	474	Peakid31661	Intron (ENSMUST00000030561.8/242851, intron 5 of 7)	Gnat3	17962549	18019834	57286	242851	ENSMUST00000030561.8	43650	ENSMUSG00000028777	guanine nucleotide binding protein, alpha transducing 3
chr5	27768009	27768251	243	Peakid31847	Promoter (2-3kb)	Paxip1	27759732	27765737	6006	55982	ENSMUST00000196641.1	-2272	ENSMUSG00000002221	PAX interacting (with transcription-activation domain) protein 1
chr5	32335136	32335436	301	Peakid31943	Intron (ENSMUST00000202220.3/665270, intron 44 of 58)	Plb1	32353569	32366520	12952	665270	ENSMUST00000202453.3	-18133	ENSMUSG00000029134	phospholipase B1
chr5	36006611	36007062	452	Peakid32027	Distal Intergenic	Afap1	35984188	35989668	5481	70292	ENSMUST00000212374.1	22423	ENSMUSG00000029094	actin filament associated protein 1
chr5	38881480	38882586	1107	Peakid32106	Distal Intergenic	Clnk	38706462	38876812	170351	27278	ENSMUST00000171633.4	-4668	ENSMUSG00000039315	cytokine-dependent hematopoietic cell linker
chr5	39180958	39181441	484	Peakid32111	Distal Intergenic	Clnk	38706462	38876812	170351	27278	ENSMUST00000171633.4	-304146	ENSMUSG00000039315	cytokine-dependent hematopoietic cell linker
chr5	44151306	44152123	818	Peakid32179	Distal Intergenic	Tapt1	44176496	44182826	6331	231225	ENSMUST00000198388.1	30703	ENSMUSG00000046985	transmembrane anterior posterior transformation 1
chr5	45292401	45292640	240	Peakid32193	Intron (ENSMUST00000197016.4/52401, intron 4 of 5)	D5Ertd615e	45110629	45175693	65065	52401	ENSMUST00000198493.1	-116708	ENSMUSG00000029092	DNA segment, Chr 5, ERATO Doi 615, expressed
chr5	49150241	49150934	694	Peakid32229	Intron (ENSMUST00000087395.10/80334, intron 1 of 8)	Kcnip4	48389512	49285659	896148	80334	ENSMUST00000175660.4	134725	ENSMUSG00000029088	Kv channel interacting protein 4
chr5	50457495	50458004	510	Peakid32244	Intron (ENSMUST00000197457.4/ENSMUST00000197457.4, intron 10 of 10)	Mir8117	50252762	50252868	107	102465903	ENSMUST00000184773.1	204733	ENSMUSG00000099124	microRNA 8117
chr5	52786605	52786875	271	Peakid32283	Intron (ENSMUST00000113901.7/78796, intron 2 of 11)	Zcchc4	52783122	52796131	13010	78796	ENSMUST00000198465.1	3483	ENSMUSG00000029179	zinc finger, CCHC domain containing 4
chr5	63608955	63609446	492	Peakid32367	Distal Intergenic	Nwd2	63649102	63793387	144286	319807	ENSMUST00000160066.7	-39656	ENSMUSG00000090061	NACHT and WD repeat domain containing 2
chr5	64703012	64703473	462	Peakid32402	Distal Intergenic	Gm3716	64593857	64610700	16844	100042198	ENSMUST00000198582.4	-92312	ENSMUSG00000105402	predicted gene 3716
chr5	78622358	78622835	478	Peakid32603	Distal Intergenic	1700017L05Rik	77465488	77468851	3364	69370	ENSMUST00000201654.1	1156870	ENSMUSG00000107232	RIKEN cDNA 1700017L05 gene
chr5	80779928	80780366	439	Peakid32610	Distal Intergenic	Adgrl3	81020138	81388784	368647	319387	ENSMUST00000147226.7	-239772	ENSMUSG00000037605	adhesion G protein-coupled receptor L3
chr5	90033018	90033500	483	Peakid32709	Distal Intergenic	Adamts3	89834230	89883334	49105	330119	ENSMUST00000198151.1	-149684	ENSMUSG00000043635	a disintegrin-like and metallopeptidase (reprolysin type) with thrombospondin type 1 motif, 3
chr5	90858977	90859397	421	Peakid32723	Distal Intergenic	Cxcl1	90891241	90893115	1875	14825	ENSMUST00000031327.8	-31844	ENSMUSG00000029380	chemokine (C-X-C motif) ligand 1
chr5	91101766	91102268	503	Peakid32730	Distal Intergenic	Ereg	91074622	91093646	19025	13874	ENSMUST00000031324.5	27144	ENSMUSG00000029377	epiregulin
chr5	96037709	96038165	457	Peakid32801	Distal Intergenic	Cnot6l	96075576	96086933	11358	231464	ENSMUST00000152490.7	48768	ENSMUSG00000034724	CCR4-NOT transcription complex, subunit 6-like
chr5	105240944	105241432	489	Peakid32994	Promoter (1-2kb)	Gbp10	105215699	105239533	23835	626578	ENSMUST00000065588.6	-1411	ENSMUSG00000105096	guanylate-binding protein 10
chr5	111935212	111936218	1007	Peakid33159	Distal Intergenic	E130006D01Rik	111734303	111761725	27423	269683	ENSMUST00000129065.7	-173487	ENSMUSG00000085271	RIKEN cDNA E130006D01 gene
chr5	114456334	114456641	308	Peakid33235	Intron (ENSMUST00000112239.8/17855, intron 9 of 10)	Mvk	114452420	114460572	8153	17855	ENSMUST00000139420.2	3914	ENSMUSG00000041939	mevalonate kinase
chr5	114753431	114753705	275	Peakid33244	Intron (ENSMUST00000112185.8/26431, intron 7 of 18)	Git2	114733864	114748269	14406	26431	ENSMUST00000130925.1	-5162	ENSMUSG00000041890	GIT ArfGAP 2
chr5	117031965	117032579	615	Peakid33314	Distal Intergenic	Suds3	117094959	117098811	3853	71954	ENSMUST00000202684.1	66232	ENSMUSG00000066900	suppressor of defective silencing 3 homolog (S. cerevisiae)
chr5	118108337	118108808	472	Peakid33352	Intron (ENSMUST00000049474.8/231672, intron 5 of 10)	Fbxw8	118077052	118155426	78375	231672	ENSMUST00000201545.1	46618	ENSMUSG00000032867	F-box and WD-40 domain protein 8
chr5	139138076	139138650	575	Peakid33915	Intron (ENSMUST00000155833.7/19085, intron 1 of 2)	Prkar1b	139108484	139130576	22093	19085	ENSMUST00000147505.7	-7500	ENSMUSG00000025855	protein kinase, cAMP dependent regulatory, type I beta
chr5	146424753	146425483	731	Peakid34147	Intron (ENSMUST00000016143.8/245880, intron 2 of 9)	Wasf3	146455609	146468256	12648	245880	ENSMUST00000238592.1	-30126	ENSMUSG00000029636	WAS protein family, member 3
chr5	149428773	149429259	487	Peakid34247	Exon (ENSMUST00000200931.1/ENSMUST00000200931.1, exon 1 of 2)	Tex26	149439660	149470620	30961	75860	ENSMUST00000031667.7	-10401	ENSMUSG00000029660	testis expressed 26
chr6	3244859	3245611	753	Peakid34309	Distal Intergenic	Gm8579	3288519	3317019	28501	667335	ENSMUST00000201943.1	-42908	ENSMUSG00000106779	spermatogenesis associated glutamate (E)-rich protein 4a pseudogene
chr6	18688608	18689065	458	Peakid34543	Distal Intergenic	Lsm8	18848579	18854053	5475	76522	ENSMUST00000056398.10	-159514	ENSMUSG00000044155	LSM8 homolog, U6 small nuclear RNA associated
chr6	24599655	24600010	356	Peakid34603	Intron (ENSMUST00000031694.7/93677, intron 1 of 2)	Lmod2	24597762	24605414	7653	93677	ENSMUST00000031694.7	1893	ENSMUSG00000029683	leiomodin 2 (cardiac)
chr6	32520120	32520519	400	Peakid34720	Intron (ENSMUST00000115096.3/243743, intron 1 of 31)	Plxna4os1	32511073	32515576	4504	319849	ENSMUST00000150314.1	9047	ENSMUSG00000086763	plexin A4, opposite strand 1
chr6	45381262	45381561	300	Peakid34902	Intron (ENSMUST00000207647.1/66797, intron 2 of 3)	Cntnap2	45060061	47304213	2244153	66797	ENSMUST00000114641.7	321201	ENSMUSG00000039419	contactin associated protein-like 2
chr6	54119722	54120386	665	Peakid35038	Intron (ENSMUST00000046856.13/69993, intron 1 of 12)	Chn2	54097720	54220537	122818	69993	ENSMUST00000204410.1	22002	ENSMUSG00000004633	chimerin 2
chr6	56335922	56336306	385	Peakid35078	Intron (ENSMUST00000044505.13/18575, intron 2 of 18)	Pde1c	56072311	56361855	289545	18575	ENSMUST00000203967.2	25549	ENSMUSG00000004347	phosphodiesterase 1C
chr6	59328375	59328667	293	Peakid35134	Distal Intergenic	Gprin3	59347226	59426294	79069	243385	ENSMUST00000051065.5	97627	ENSMUSG00000045441	GPRIN family member 3
chr6	66224207	66224780	574	Peakid35200	Distal Intergenic	Gm31520	66264155	66283739	19585	102633773	ENSMUST00000204874.1	-39375	ENSMUSG00000107653	sterol-C5-desaturase pseudogene
chr6	78460155	78460739	585	Peakid35367	Distal Intergenic	Reg3g	78466269	78468571	2303	19695	ENSMUST00000176650.1	7832	ENSMUSG00000030017	regenerating islet-derived 3 gamma
chr6	88800628	88801072	445	Peakid35549	Intron (ENSMUST00000113585.8/23945, intron 3 of 7)	Mgll	88823130	88825833	2704	23945	ENSMUST00000205045.1	-22058	ENSMUSG00000033174	monoglyceride lipase
chr6	90491006	90491431	426	Peakid35598	Intron (ENSMUST00000203807.1/ENSMUST00000203807.1, intron 1 of 1)	Aldh1l1	90486427	90559386	72960	107747	ENSMUST00000127199.1	4579	ENSMUSG00000030088	aldehyde dehydrogenase 1 family, member L1
chr6	93819895	93820315	421	Peakid35679	Intron (ENSMUST00000055224.14/14924, intron 2 of 21)	Magi1	93785303	93792539	7237	14924	ENSMUST00000204788.1	-27356	ENSMUSG00000045095	membrane associated guanylate kinase, WW and PDZ domain containing 1
chr6	100197138	100197473	336	Peakid35772	Distal Intergenic	Rybp	100232011	100233131	1121	56353	ENSMUST00000203410.1	35658	ENSMUSG00000072872	RING1 and YY1 binding protein
chr6	101233724	101234020	297	Peakid35797	Intron (ENSMUST00000075994.10/55983, intron 3 of 9)	Pdzrn3	101169856	101199200	29345	55983	ENSMUST00000144505.1	-34524	ENSMUSG00000035357	PDZ domain containing RING finger 3
chr6	113860622	113861345	724	Peakid35973	Intron (ENSMUST00000101045.9/11941, intron 3 of 21)	Atp2b2	113803338	113891370	88033	11941	ENSMUST00000135199.1	30025	ENSMUSG00000030302	ATPase, Ca++ transporting, plasma membrane 2
chr6	121039313	121039879	567	Peakid36155	Intron (ENSMUST00000207889.1/194401, intron 3 of 31)	Mical3	121022387	121025763	3377	194401	ENSMUST00000205020.1	-13550	ENSMUSG00000051586	microtubule associated monooxygenase, calponin and LIM domain containing 3
chr6	127700944	127701590	647	Peakid36340	Intron (ENSMUST00000032500.8/381813, intron 7 of 9)	Cracr2a	127644440	127657925	13486	381812	ENSMUST00000202671.1	56504	ENSMUSG00000061414	calcium release activated channel regulator 2A
chr6	137088024	137088243	220	Peakid36544	Intron (ENSMUST00000032347.10/232441, intron 2 of 4)	Rerg	137056389	137140063	83675	232441	ENSMUST00000203003.1	51820	ENSMUSG00000030222	RAS-like, estrogen-regulated, growth-inhibitor
chr6	137101797	137102271	475	Peakid36545	Intron (ENSMUST00000032347.10/232441, intron 2 of 4)	Rerg	137056389	137140063	83675	232441	ENSMUST00000203003.1	37792	ENSMUSG00000030222	RAS-like, estrogen-regulated, growth-inhibitor
chr6	137612268	137612571	304	Peakid36561	Intron (ENSMUST00000058210.12/13860, intron 1 of 21)	Eps8	137522862	137589026	66165	13860	ENSMUST00000146442.3	-23242	ENSMUSG00000015766	epidermal growth factor receptor pathway substrate 8
chr6	148074494	148074825	332	Peakid36763	Intron (ENSMUST00000032443.13/330450, intron 1 of 11)	Far2	148047416	148182758	135343	330450	ENSMUST00000111607.3	27078	ENSMUSG00000030303	fatty acyl CoA reductase 2
chr7	35733470	35734021	552	Peakid37471	Intron (ENSMUST00000051377.14/233115, intron 3 of 18)	Dpy19l3	35725359	35729799	4441	233115	ENSMUST00000155451.1	-3671	ENSMUSG00000043671	dpy-19-like 3 (C. elegans)
chr7	46103136	46103697	562	Peakid37701	Downstream (<1kb)	Abcc8	46104529	46105833	1305	20927	ENSMUST00000209432.1	2136	ENSMUSG00000040136	ATP-binding cassette, sub-family C (CFTR/MRP), member 8
chr7	74391462	74391872	411	Peakid38168	Intron (ENSMUST00000098371.8/108116, intron 2 of 10)	Slco3a1	74331008	74347231	16224	108116	ENSMUST00000142175.1	-44231	ENSMUSG00000025790	solute carrier organic anion transporter family, member 3a1
chr7	76788410	76789250	841	Peakid38209	Intron (ENSMUST00000156166.7/244071, intron 21 of 22)	Agbl1	76411062	76766608	355547	244071	ENSMUST00000107442.2	377348	ENSMUSG00000025754	ATP/GTP binding protein-like 1
chr7	77128905	77129495	591	Peakid38210	Distal Intergenic	Agbl1	76411062	76766608	355547	244071	ENSMUST00000107442.2	717843	ENSMUSG00000025754	ATP/GTP binding protein-like 1
chr7	78826820	78827373	554	Peakid38231	Intron (ENSMUST00000138062.2/76375, intron 1 of 1)	Det1	78821547	78834188	12642	76375	ENSMUST00000138062.2	6815	ENSMUSG00000030610	de-etiolated homolog 1 (Arabidopsis)
chr7	83237993	83238468	476	Peakid38335	Distal Intergenic	A530021J07Rik	83148644	83155922	7279	330578	ENSMUST00000066005.5	89349	ENSMUSG00000053528	Riken cDNA A530021J07 gene
chr7	84044568	84045216	649	Peakid38352	Intron (ENSMUST00000064174.11/80982, intron 1 of 28)	Cemip	83932857	84086502	153646	80982	ENSMUST00000064174.11	41286	ENSMUSG00000052353	cell migration inducing protein, hyaluronan binding
chr7	96458986	96459372	387	Peakid38534	Intron (ENSMUST00000107162.7/23966, intron 3 of 32)	Tenm4	96522398	96553482	31085	23966	ENSMUST00000129737.1	-63026	ENSMUSG00000048078	teneurin transmembrane protein 4
chr7	96474402	96475291	890	Peakid38535	Intron (ENSMUST00000107162.7/23966, intron 3 of 32)	Tenm4	96522398	96553482	31085	23966	ENSMUST00000129737.1	-47107	ENSMUSG00000048078	teneurin transmembrane protein 4
chr7	129918348	129918883	536	Peakid39309	Distal Intergenic	Gm4265	129962165	129978669	16505	100043150	ENSMUST00000206701.1	-43282	ENSMUSG00000108504	predicted gene 4265
chr7	143428122	143428957	836	Peakid39660	Distal Intergenic	Cdkn1c	143458722	143459311	590	12577	ENSMUST00000208118.1	30354	ENSMUSG00000037664	cyclin-dependent kinase inhibitor 1C (P57)
chr8	24228159	24228567	409	Peakid40222	Exon (ENSMUST00000207606.1/ENSMUST00000207606.1, exon 2 of 2)	Tcim	24437180	24438984	1805	69068	ENSMUST00000052622.5	210417	ENSMUSG00000056313	transcriptional and immune response regulator
chr8	26593672	26594364	693	Peakid40280	Distal Intergenic	2310008N11Rik	26814593	26824423	9831	72316	ENSMUST00000189978.1	230059	ENSMUSG00000100335	RIKEN cDNA 2310008N11 gene
chr8	30952177	30952577	401	Peakid40338	Distal Intergenic	Dusp26	31089471	31097047	7577	66959	ENSMUST00000036631.13	-136894	ENSMUSG00000039661	dual specificity phosphatase 26 (putative)
chr8	35933259	35934129	871	Peakid40423	Distal Intergenic	5430403N17Rik	35864085	35882957	18873	330737	ENSMUST00000210717.1	-50302	ENSMUSG00000109761	RIKEN cDNA 5430403N17 gene
chr8	39190881	39191380	500	Peakid40464	Distal Intergenic	Gm6213	39297980	39368268	70289	621335	ENSMUST00000209966.1	-106600	ENSMUSG00000109827	predicted gene 6213
chr8	56629188	56629506	319	Peakid40674	Distal Intergenic	Fbxo8	56587920	56591473	3554	50753	ENSMUST00000211294.1	41268	ENSMUSG00000038206	F-box protein 8
chr8	68058522	68059044	523	Peakid40831	Intron (ENSMUST00000212505.1/234353, intron 1 of 15)	Psd3	67696890	68062227	365338	234353	ENSMUST00000212505.1	3183	ENSMUSG00000030465	pleckstrin and Sec7 domain containing 3
chr8	75169407	75169963	557	Peakid41086	Distal Intergenic	Rasd2	75213944	75224113	10170	75141	ENSMUST00000139848.7	-43981	ENSMUSG00000034472	RASD family, member 2
chr8	84834767	84835396	630	Peakid41290	Promoter (2-3kb)	Dand5	84815405	84832409	17005	23863	ENSMUST00000238279.1	-2358	ENSMUSG00000053226	DAN domain family member 5, BMP antagonist
chr8	86087171	86087720	550	Peakid41327	Distal Intergenic	Phkb	86035646	86060641	24996	102093	ENSMUST00000162305.1	51525	ENSMUSG00000036879	phosphorylase kinase beta
chr8	87687043	87687870	828	Peakid41356	Intron (ENSMUST00000165770.8/94187, intron 4 of 5)	Zfp423	87783147	87803823	20677	94187	ENSMUST00000174249.1	115953	ENSMUSG00000045333	zinc finger protein 423
chr8	87922928	87923394	467	Peakid41366	Intron (ENSMUST00000109655.8/94187, intron 1 of 7)	Zfp423	87783316	87944052	160737	94187	ENSMUST00000173725.7	20658	ENSMUSG00000045333	zinc finger protein 423
chr8	90244731	90245121	391	Peakid41401	Downstream (1-2kb)	Tox3	90257946	90348126	90181	244579	ENSMUST00000176034.1	103005	ENSMUSG00000043668	TOX high mobility group box family member 3
chr8	94865366	94865667	302	Peakid41505	Exon (ENSMUST00000212810.1/114255, exon 6 of 8)	Polr2c	94861716	94863741	2026	20021	ENSMUST00000212848.1	3650	ENSMUSG00000031783	polymerase (RNA) II (DNA directed) polypeptide C
chr8	94981864	94982325	462	Peakid41509	Promoter (2-3kb)	Adgrg1	94984371	95014199	29829	14766	ENSMUST00000093271.7	-2046	ENSMUSG00000031785	adhesion G protein-coupled receptor G1
chr8	96388307	96388708	402	Peakid41549	Intron (ENSMUST00000212119.1/ENSMUST00000212119.1, intron 1 of 5)	Got2	95864134	95888547	24414	14719	ENSMUST00000034097.7	-499760	ENSMUSG00000031672	glutamatic-oxaloacetic transaminase 2, mitochondrial
chr8	98295080	98295373	294	Peakid41555	Distal Intergenic	Gm15679	99011886	99032740	20855	100873092	ENSMUST00000161244.1	-716513	ENSMUSG00000089819	predicted gene 15679
chr8	102725449	102725758	310	Peakid41583	Intron (ENSMUST00000075190.4/12552, intron 1 of 12)	Cdh11	102632095	102785642	153548	12552	ENSMUST00000075190.4	59884	ENSMUSG00000031673	cadherin 11
chr8	111693143	111693739	597	Peakid41824	Promoter (2-3kb)	Ctrb1	111686519	111691010	4492	66473	ENSMUST00000034435.6	-2133	ENSMUSG00000031957	chymotrypsinogen B1
chr8	111736399	111736784	386	Peakid41830	Intron (ENSMUST00000166232.3/12927, intron 1 of 6)	Bcar1	111710477	111732136	21660	12927	ENSMUST00000212349.1	-4263	ENSMUSG00000031955	breast cancer anti-estrogen resistance 1
chr8	112735535	112735909	375	Peakid41850	Intron (ENSMUST00000125976.7/170571, intron 4 of 20)	Cntnap4	112731399	112733519	2121	170571	ENSMUST00000127636.1	4136	ENSMUSG00000031772	contactin associated protein-like 4
chr8	114294995	114295370	376	Peakid41874	Intron (ENSMUST00000049509.6/270097, intron 7 of 8)	Vat1l	114368116	114374070	5955	270097	ENSMUST00000124143.1	-72746	ENSMUSG00000046844	vesicle amine transport protein 1 like
chr8	114306270	114306633	364	Peakid41875	Intron (ENSMUST00000049509.6/270097, intron 7 of 8)	Vat1l	114368116	114374070	5955	270097	ENSMUST00000124143.1	-61483	ENSMUSG00000046844	vesicle amine transport protein 1 like
chr8	120151153	120151665	513	Peakid42011	Exon (ENSMUST00000108948.7/234797, exon 5 of 8)	6430548M08Rik	120155864	120161386	5523	234797	ENSMUST00000144682.1	-4199	ENSMUSG00000031824	RIKEN cDNA 6430548M08 gene
chr8	120264702	120265862	1161	Peakid42020	Intron (ENSMUST00000127664.1/108148, intron 1 of 15)	Gse1	120228456	120553634	325179	382034	ENSMUST00000180448.2	36246	ENSMUSG00000031822	genetic suppressor element 1, coiled-coil protein
chr8	120289393	120290132	740	Peakid42023	Intron (ENSMUST00000127664.1/108148, intron 1 of 15)	Gse1	120228456	120553634	325179	382034	ENSMUST00000180448.2	60937	ENSMUSG00000031822	genetic suppressor element 1, coiled-coil protein
chr8	122661064	122661578	515	Peakid42110	Intron (ENSMUST00000127664.1/108148, intron 1 of 15)	Cbfa2t3	122639018	122646466	7449	12398	ENSMUST00000142535.7	-14598	ENSMUSG00000006362	CBFA2/RUNX1 translocation partner 3
chr8	126162797	126163322	526	Peakid42256	Intron (ENSMUST00000238518.1/210027, intron 2 of 7)	Slc35f3	126139382	126395971	256590	210027	ENSMUST00000238386.1	23415	ENSMUSG00000057060	solute carrier family 35, member F3
chr8	127706159	127706885	727	Peakid42306	Distal Intergenic	Pard3	127579724	127610848	31125	93742	ENSMUST00000159940.1	126435	ENSMUSG00000025812	par-3 family cell polarity regulator
chr9	26742698	26743202	505	Peakid42715	Intron (ENSMUST00000160899.7/76898, intron 1 of 6)	B3gat1	26751562	26761338	9777	76898	ENSMUST00000161115.7	-8360	ENSMUSG00000045994	beta-1,3-glucuronyltransferase 1 (glucuronosyltransferase P)
chr9	41054196	41054558	363	Peakid42938	Intron (ENSMUST00000044155.14/72828, intron 1 of 13)	Ubash3b	41014721	41079506	64786	72828	ENSMUST00000151485.7	24948	ENSMUSG00000032020	ubiquitin associated and SH3 domain containing, B
chr9	45592379	45592725	347	Peakid43041	Intron (ENSMUST00000213919.1/114873, intron 4 of 7)	Dscaml1	45672837	45685366	12530	114873	ENSMUST00000216078.1	-80112	ENSMUSG00000032087	DS cell adhesion molecule like 1
chr9	50451837	50452283	447	Peakid43130	Distal Intergenic	Plet1	50494525	50505482	10958	76509	ENSMUST00000114474.7	-42242	ENSMUSG00000032068	placenta expressed transcript 1
chr9	54604191	54604480	290	Peakid43190	3' UTR	Idh3a	54595094	54603936	8843	67834	ENSMUST00000214136.1	9097	ENSMUSG00000032279	isocitrate dehydrogenase 3 (NAD+) alpha
chr9	68401014	68401304	291	Peakid43490	Distal Intergenic	4930502A04Rik	68470902	68520200	49299	74951	ENSMUST00000214059.1	118896	ENSMUSG00000111303	RIKEN cDNA 4930502A04 gene
chr9	68486562	68486949	388	Peakid43491	Intron (ENSMUST00000214059.1/74951, intron 3 of 3)	4930502A04Rik	68470902	68520200	49299	74951	ENSMUST00000214059.1	33251	ENSMUSG00000111303	RIKEN cDNA 4930502A04 gene
chr9	80173635	80173969	335	Peakid43693	Intron (ENSMUST00000035889.14/17920, intron 1 of 32)	Myo6	80165227	80308097	142871	17920	ENSMUST00000184480.7	8408	ENSMUSG00000033577	myosin VI
chr9	93980883	93981486	604	Peakid43919	Distal Intergenic	Dipk2a	94517864	94538081	20218	68861	ENSMUST00000113028.1	556595	ENSMUSG00000045414	divergent protein kinase domain 2A
chr9	95168538	95168806	269	Peakid43945	Intron (ENSMUST00000033463.9/331004, intron 14 of 15)	Slc9a9	95121686	95124551	2866	331004	ENSMUST00000162329.1	46852	ENSMUSG00000031129	solute carrier family 9 (sodium/hydrogen exchanger), member 9
chr9	100194594	100195211	618	Peakid44063	Distal Intergenic	4930519F24Rik	100023648	100034650	11003	108970	ENSMUST00000215896.1	170946	ENSMUSG00000101584	RIKEN cDNA 4930519F24 gene
chr9	101939000	101939446	447	Peakid44095	Intron (ENSMUST00000214589.1/ENSMUST00000214589.1, intron 2 of 2)	Ephb1	101922961	101940567	17607	270190	ENSMUST00000215514.1	1121	ENSMUSG00000032537	Eph receptor B1
chr9	103709640	103710071	432	Peakid44148	Intron (ENSMUST00000189588.6/81907, intron 2 of 5)	Tmem108	103482947	103692807	209861	81907	ENSMUST00000049452.14	-16833	ENSMUSG00000042757	transmembrane protein 108
chr9	106692925	106693591	667	Peakid44223	Exon (ENSMUST00000046502.6/81000, exon 22 of 22)	Tex264	106659237	106685927	26691	21767	ENSMUST00000188892.6	-6998	ENSMUSG00000040813	testis expressed gene 264
chr9	112102492	112102927	436	Peakid44385	Intron (ENSMUST00000070218.11/74100, intron 17 of 18)	Mir128-2	112118636	112118711	76	723815	ENSMUST00000083507.2	15784	ENSMUSG00000065441	microRNA 128-2
chr9	113177207	113177562	356	Peakid44392	Intron (ENSMUST00000213839.1/ENSMUST00000213839.1, intron 2 of 2)	AU023762	113498526	113508355	9830	102688	ENSMUST00000220102.1	330793	ENSMUSG00000109890	expressed sequence AU023762
chr9	114775214	114775801	588	Peakid44426	Promoter (<=1kb)	Cmtm7	114763292	114775451	12160	102545	ENSMUST00000217056.1	0	ENSMUSG00000032436	CKLF-like MARVEL transmembrane domain containing 7
chr9	115604973	115605808	836	Peakid44445	Distal Intergenic	Mir467h	115381819	115381939	121	100316675	ENSMUST00000116759.1	223154	ENSMUSG00000080409	microRNA 467h
chr9	115708297	115708972	676	Peakid44446	Distal Intergenic	Gadl1	115909455	116041216	131762	73748	ENSMUST00000119291.7	-200483	ENSMUSG00000056880	glutamate decarboxylase-like 1
chr9	116138620	116139025	406	Peakid44452	Intron (ENSMUST00000061101.11/21813, intron 2 of 7)	Tgfbr2	116084293	116175265	90973	21813	ENSMUST00000061101.11	36240	ENSMUSG00000032440	transforming growth factor, beta receptor II
chr9	116676563	116676942	380	Peakid44466	Intron (ENSMUST00000111773.9/207181, intron 10 of 14)	Rbms3	116577582	116822806	245225	207181	ENSMUST00000173429.7	145864	ENSMUSG00000039607	RNA binding motif, single stranded interacting protein
chrX	98452091	98452311	221	Peakid45226	Distal Intergenic	Ophn1	98563569	98578435	14867	94190	ENSMUST00000154920.1	126124	ENSMUSG00000031214	oligophrenin 1
chrX	159954422	159954688	267	Peakid45527	Intron (ENSMUST00000112456.8/58194, intron 13 of 17)	Sh3kbp1	159943018	159973190	30173	58194	ENSMUST00000130987.1	11404	ENSMUSG00000040990	SH3-domain kinase binding protein 1
chrX	160598582	160599582	1001	Peakid45532	3' UTR	Phka2	160557787	160562749	4963	110094	ENSMUST00000153907.1	40795	ENSMUSG00000031295	phosphorylase kinase alpha 2
